# Supplementary material for: Large-scale phosphoproteome analysis in wheat seedling leaves provides evidence for extensive phosphorylation of regulatory proteins during CWMV infection
Source: BMC Plant Biol. 2023 Nov 2;23:532. doi: 10.1186/s12870-023-04559-3 (PMC10621099; doi:10.1186/s12870-023-04559-3)
Supplement: Supplementary file 3 — Additional file 3. [file 12870_2023_4559_MOESM3_ESM.xlsx]

## Sheet: Sheet1
Table S1 Overview of CWMV-infected wheat phosphosites
Accession ID	Protein	LogRatio	p Value	Sig(2/1)	Number of Phospho (STY)	Amino acid	Sequence window	Position in peptide	Position in peptide
AOZ21502.1	hypotheticalprotein[Triticumaestivum]	-0.478876	0.829094	0	1	S	KLDTSTFFETLGGTESPGRTWKLIFTAQGSK;KLDTSTFFETLGGTESPGRTWMLIFTAQGSK		15
AMQ67877.1	mitogen-activatedproteinkinasekinase[Triticumaestivum]	9.87649	0.116346	0	1	S	ALPSHESTIGKFLTQSGTFKDGDLLVNKDGL		5
CDX48684.1	RUBISCOactivasealpha,partial[Triticumaestivum]	1.58075	0.204688	0	1	S	DRIGVCKGIFQTDNVSDESVVKIVDTFPGQS		9
CDX48684.1	RUBISCOactivasealpha,partial[Triticumaestivum]	0.32487	0.236861	0	1	S	GVCKGIFQTDNVSDESVVKIVDTFPGQSIDF		12
CDX48684.1	RUBISCOactivasealpha,partial[Triticumaestivum]	-0.0480673	0.949228	0	1	S	_KRNTDKWKGLAYDISDDQQDITRGKGIVDS;EKRNTDKWKGLAYDISDDQQDITRGKGIVDS;KQTDADQWKGLAYDISDDQQDITRGKGIVDS		7
CDX48684.1	RUBISCOactivasealpha,partial[Triticumaestivum]	-0.461294	0.695129	0	1	S	VTSTGIENIGKKLVNSRDGPVTFEQPKMTVE;VTSTGIENIGKRLVNSRDGPVTFEQPKMTVE		4
CDX48684.1	RUBISCOactivasealpha,partial[Triticumaestivum]	-0.0735616	0.749647	0	1	S	IPLILGIWGGKGQGKSFQCELVFAKMGINPI;VPLILSIWGGKGQGKSFQCELVFAKMGINPI		1
CDX48684.1	RUBISCOactivasealpha,partial[Triticumaestivum]	-6.65219	0.374233	0	1	S	EENPRVPIVVTGNDFSTLYAPLIRDGRMEKF		11
CDX48684.1	RUBISCOactivasealpha,partial[Triticumaestivum]	-5.69152	0.375241	0	1	S	EQDNVKRVQLADTYMSQAALGDANQDAMKTG		9
CDX48684.1	RUBISCOactivasealpha,partial[Triticumaestivum]	0.457735	0.712435	0	1	S	LRARVYDDEVRKWVTSTGIENIGKKLVNSRD;LRARVYDDEVRKWVTSTGIENIGKRLVNSRD		4
ANF07099.1	cold-responsiveLEA/RAB-relatedCORprotein[Triticumaestivum]	8.39882	0.00110016	1	1	S	AVEAKDQTGAFLGEKSEAVTKAASETTEAAK		11
ANF07099.1	cold-responsiveLEA/RAB-relatedCORprotein[Triticumaestivum]	0.68112	0.0282858	0	1	S	EAGKDHAVEGKDQTGSFFGDKTDAVKKTATE		5
ANF07099.1	cold-responsiveLEA/RAB-relatedCORprotein[Triticumaestivum]	1.01753	0.367374	0	1	S	VKKTATETADATKEKSTEAAQHVQDTAAQYT		3
ANF07099.1	cold-responsiveLEA/RAB-relatedCORprotein[Triticumaestivum]	1.00295	0.107839	0	1	S	______________MSGWFQEKSGDATKTAS		1
ANF07099.1	cold-responsiveLEA/RAB-relatedCORprotein[Triticumaestivum]	0.996959	0.0593876	0	1	S	_______MSGWFQEKSGDATKTASETGQSIQ;_______MSGWFQEKSGDATKTASETGQTIQ		8
ANF07099.1	cold-responsiveLEA/RAB-relatedCORprotein[Triticumaestivum]	-0.241632	0.307538	0	1	S	SGWFQEKSGDATKTASETGQTIQDRAVEAKD		3
ANJ20927.1	ATP-dependentzincmetalloprotease[Triticumaestivum]	-0.706474	0.753881	0	1	S	LILIGGLFLLSRRGGSGGMGGPGGPGFPLGF		3
ANJ20927.1	ATP-dependentzincmetalloprotease[Triticumaestivum]	0.969529	0.0540713	0	1	S	LDSALLRPGRSDRQVSVDVPDVRGRTEILKV		3
ACD69419.1	WRKY29,partial[Triticumaestivum]	4.38106	0.371097	0	2	S	EEPSNSSTEVGSPRRSSSNGNEDPERGDNPD		1
ACD69419.1	WRKY29,partial[Triticumaestivum]	4.38106	0.371097	0	2	S	EPSNSSTEVGSPRRSSSNGNEDPERGDNPDG		2
ACD69419.1	WRKY29,partial[Triticumaestivum]	4.38106	0.371097	0	2	S	PSNSSTEVGSPRRSSSNGNEDPERGDNPDGP		3
ASC42973.1	WRKYtranscriptionfactor33-3[Triticumaestivum]	5.94202	0.372982	0	1	S	KAALVSALSGRILELSPTRDIN_________		5
ANJ45144.1	WRKYtranscriptionfactor,partial[Triticumaestivum]	-3.8336	0.376399	0	2	S	________SLLQSLSSSLTVKTEGLTAAGAQ		8
ANJ45144.1	WRKYtranscriptionfactor,partial[Triticumaestivum]	-3.8336	0.376399	0	2	S	_______SLLQSLSSSLTVKTEGLTAAGAQG		9
ANJ78573.1	CML79[Triticumaestivum]	0.386115	0.743121	0	1	S	___MKLSMQSLARKLSIPSPKRGKKQQQQDG;___MKLSMQSLARKLSIPSPKRGKKQQQQQD		3
ANJ78573.1	CML79[Triticumaestivum]	0.714026	0.0103559	0	1	S	_________MKLSMQSLARKLSIPSPKRGKK		5
ANJ78573.1	CML79[Triticumaestivum]	0.0882385	0.958935	0	1	S	QQDGGKRGISRSEAPSFASASSSSTTSSSSE		5
ANV77970.1	serine/threonine-proteinkinase[Triticumaestivum]	6.00773	0.373023	0	1	S	KEIVGELNRIGIETLSLSNEATNLQSREALA		7
ANV77970.1	serine/threonine-proteinkinase[Triticumaestivum]	0.439174	0.840897	0	1	S	IVGELNRIGIETLSLSNEATNLQSREALAYN		9
ANW09910.1	cinnamylalcoholdehydrogenase12[Triticumaestivum]	-2.39368	0.375036	0	1	S	VKFGKAFGMKVTVISSSPGKKQEALERLGAD		6
ANW09910.1	cinnamylalcoholdehydrogenase12[Triticumaestivum]	0.980054	0.0500937	0	1	S	KFGKAFGMKVTVISSSPGKKQEALERLGADA		7
AAF64241.1	cytosolicglyceraldehyde-3-phosphatedehydrogenaseGAPDH,partial[Triticumaestivum]	0.819615	0.0830412	0	1	S	VDGPSSKDWRGGRAASFNIIPSSTGAAKAVG		3
AAF64241.1	cytosolicglyceraldehyde-3-phosphatedehydrogenaseGAPDH,partial[Triticumaestivum]	0.214865	0.81235	0	1	S	DWRGGRAASFNIIPSSTGAAKAVGKVLPELN		10
AAF64241.1	cytosolicglyceraldehyde-3-phosphatedehydrogenaseGAPDH,partial[Triticumaestivum]	-0.208417	0.809593	0	1	S	VHAITATQKTVDGPSSKDWRGGRAASFNIIP;VHAMTATQKTVDGPSSKDWRGGRAASFNIIP		7
AAX35536.1	delta1-pyrroline-5-carboxylatesynthetase[Triticumaestivum]	1.14445	0.0777846	0	1	S	VGVGRQRLRYRKLVNSSFADLQKPQMELDGK		4
AAX35536.1	delta1-pyrroline-5-carboxylatesynthetase[Triticumaestivum]	0.504646	0.820584	0	1	S	GVGRQRLRYRKLVNSSFADLQKPQMELDGKA		5
ANW82819.1	jacalin-likelectin[Triticumaestivum]	-0.286445	0.304584	0	1	S	IGFYVRPLAVTESTDSPAKAEGESLP_____		10
AAB03542.1	histoneH3,partial[Triticumaestivum]	3.50449	0.372676	0	1	S	RPGTVALRETRKYQKSTELLIRKLPFQRLVR		1
AFR90210.1	calcineurinB-likeprotein3[Triticumaestivum]	-1.62572	0.320185	0	1	S	NMTLQYLKDITTTFPSFVFHSQVDDT_____		8
AOO86837.1	NPR1-typeprotein2[Triticumaestivum]	2.20651	0.0342865	1	1	S	GSSSSVEAVSLSRLSSNLERLLLDSELDCSD		3
CDI44296.1	unnamedproteinproduct[Triticumaestivum]	-1.85705	0.286707	0	1	S	EAESGKRLAQVVAEPSLTKSGVYWSWNKDSA		9
ABG29424.1	GSK-likekinase1D[Triticumaestivum]	0.157832	0.557931	0	1	S	DFGSAKVLVKGEPNISYICSRYYRAPELIFG		6
CAH10057.1	CellDivisionProteinAAAATPasefamily[Triticumaestivum]	7.65852	0.116117	0	1	S	VTVKNRQRRLFTNNASRNWNPYRSKSVWSHV		7
CAJ15414.1	unnamedproteinproduct[Triticumaestivum]	-0.0652229	0.919566	0	1	S	HPEEVSRLSKVQAQVSEVKGIMMENIDKVID		6
ABG43092.1	histonedeacetylaseHDAC3[Triticumaestivum]	0.0596278	0.972528	0	1	S	VTGEHRGSEPMAEDISPSKQAHVDANAMAVD		10
ABG43092.1	histonedeacetylaseHDAC3[Triticumaestivum]	1.10883	0.42986	0	1	S	GEHRGSEPMAEDISPSKQAHVDANAMAVDEP		12
AEK01109.1	heatshockprotein90[Triticumaestivum]	-0.10094	0.867032	0	1	S	YPISLWTEKTTEKEISDDEDEEEKKDTEEGK		3
ABG68034.1	globulin1[Triticumaestivum]	-3.07392	0.374537	0	1	S	VLCHKRPQRQQGEGFSGEGAQQKPQAGRVRL		7
AFV30232.1	lipidtransferprotein,partial[Triticumaestivum]	2.10046	0.231561	0	1	S	QVNSAMASCVSYAKGSGASPPGACCSGVRRL		2
AFQ60148.1	SYP132[Triticumaestivum]	1.54683	0.124144	0	1	S	________MNNLLTDSFELPRRDSSRDGDVE		8
SPT20541.1	unnamedproteinproduct[Triticumaestivum]	-5.65803	0.374569	0	1	S	RYIDQHNAAADAGLHSFRLGLNRFSDLTNEE		15
BAF02599.1	RNAligaseisoform2,partial[Triticumaestivum]	-0.996209	0.468541	0	1	S	DEEGDLQPERGTAPSSPTSTSLDVVSKTEGL		6
CBV23310.1	unnamedproteinproduct[Triticumaestivum]	2.19786	0.0353313	1	1	S	VSPEVAASTRIIYGGSVTGASCKELAGQPDV;VSPEVAESTRIIYGGSVTGASCKELAAQPDV		6
CBV23310.1	unnamedproteinproduct[Triticumaestivum]	0.403015	0.854809	0	1	S	AASTRIIYGGSVTGASCKELAGQPDVDGFLV;AESTRIIYGGSVTGASCKELAAQPDVDGFLV		11
CBV23310.1	unnamedproteinproduct[Triticumaestivum]	-0.155843	0.916034	0	1	S	NLGVPWVILGHSERRSLMGESSEFVGEKVAY		1
AAF61465.1	AF139816_1plasmamembraneintrinsicprotein3[Triticumaestivum]	-1.21864	0.0717427	0	1	S	MEGKEEDVRLGANRYSEHQPIGTAAQGGGAD		2
P40621.1	HMGL_WHEATRecName:Full=HMG1/2-likeprotein	0.764662	0.0652844	0	1	S	KKAAAKEVEEEDEEESDKSKSEINDDDDDEG		10
P40621.1	HMGL_WHEATRecName:Full=HMG1/2-likeprotein	0.265785	0.834187	0	1	S	VAAVGKAAGERWKSLSESEKAPYVAKANKLK		3
P40621.1	HMGL_WHEATRecName:Full=HMG1/2-likeprotein	-0.398017	0.455085	0	1	S	AVGKAAGERWKSLSESEKAPYVAKANKLKGE		5
BAF30986.1	glycine-richRNA-bindingprotein[Triticumaestivum]	-0.270924	0.32683	0	1	S	DGGGYGGGGGGGYGGSRGGSGGGNWRE____		16
AGI04359.1	lowtemperature-responsiveRNA-bindingprotein[Triticumaestivum]	1.1884	0.318667	0	1	S	GKELDGRNITVNEAQSRRSGGGGGGGGGYGG;GQDLDGRNITVNEAQSRRSGGGGGGFSGGGG;GQDLDGRNITVNEAQSRRSGGGGGGGFGGGG		9
BAF30986.1	glycine-richRNA-bindingprotein[Triticumaestivum]	0.425666	0.0536603	0	1	S	LDGRNITVNEAQSRRSGGGGGGGFGGGGGGY		1
ABI74692.1	farnesyltransferasebetasubunit[Triticumaestivum]	5.56648	0.163545	0	1	S	AGSDEQSKQSQPSKLSSVDDSCGTSSSGLAS		2
ABI74692.1	farnesyltransferasebetasubunit[Triticumaestivum]	-1.3631	0.13091	0	1	S	GSDEQSKQSQPSKLSSVDDSCGTSSSGLASE		3
ABI74692.1	farnesyltransferasebetasubunit[Triticumaestivum]	-4.93038	0.143996	0	1	S	_____MDSSSQPQPQSPPAGGDPSEDGAAAE		11
AIG90435.1	ATPsynthaseCF1betasubunit(chloroplast)[Triticumaestivum]	1.12969	0.096971	0	1	S	DEASTKAITLEEENKSQK_____________		10
AIG90435.1	ATPsynthaseCF1betasubunit(chloroplast)[Triticumaestivum]	-7.93797	0.129425	0	1	S	FIDNIFRFVQAGSEVSALLGRMPSAVGYQPT		9
AIG90435.1	ATPsynthaseCF1betasubunit(chloroplast)[Triticumaestivum]	4.59565	0.37335	0	1	S	GLASKGIYPAVDPLDSTSTMLQPRIVGNEHY		11
AIG90435.1	ATPsynthaseCF1betasubunit(chloroplast)[Triticumaestivum]	7.35866	0.373615	0	2	S	PPGKLPYIYNALVVQSRDTDDKQINVTCEVQ		12
AIG90435.1	ATPsynthaseCF1betasubunit(chloroplast)[Triticumaestivum]	8.35332	0.373862	0	1	S	________MRTNPTTSPPGASTIEEKSTGRI		6
AIG90435.1	ATPsynthaseCF1betasubunit(chloroplast)[Triticumaestivum]	2.95105	0.0307678	1	1	S	___MRTNPTTSPPGASTIEEKSTGRIDQIIG		12
AIG90435.1	ATPsynthaseCF1betasubunit(chloroplast)[Triticumaestivum]	0.508688	0.125167	0	1	S	NLGPVDSSATFPIHRSAPAFIELDTKLSIFE		1
ABC70158.1	putativeproteinserine/threoninekinase[Triticumaestivum]	-5.88718	0.00564763	-1	1	S	QGGGGGGNGTGGRTVSAASSSGVGAREERPM		3
ABC70158.1	putativeproteinserine/threoninekinase[Triticumaestivum]	-0.513227	0.648639	0	1	S	GGNGTGGRTVSAASSSGVGAREERPMVPPRV		8
ACL13516.1	ferredoxin-nitritereductaseprecursor[Triticumaestivum]	-4.52716	0.375401	0	1	S	GVTLPDVPEILEGLRSVGLTSLQSGMDNVRN		1
CBD21805.1	unnamedproteinproduct[Triticumaestivum]	-6.46334	0.139732	0	1	S	_______MAGMAPEGSQFDAKNYDSKMQELL		8
CBD21805.1	unnamedproteinproduct[Triticumaestivum]	0.121141	0.944757	0	1	S	IVPFCKGLDVIQQAQSGTGKTATFCSGILQQ		10
CBD21805.1	unnamedproteinproduct[Triticumaestivum]	11.8666	0.257873	0	1	S	GDYLGVKVHACVGGTSVREDQRILASGVHVV		9
AQV08439.1	ARGOS-B[Triticumaestivum]	8.91686	0.373874	0	1	S	_____________MDSQFGALERGGSRQRRG		2
AQX36267.1	nitratereductase,partial[Triticumaestivum]	-0.815835	0.50434	0	1	S	RADSPVRGCGFPPLISPPRKAIVEEEEQDEE		9
SPT19169.1	unnamedproteinproduct[Triticumaestivum]	2.78611	0.144022	0	1	S	IEAAPPGGEYGAKDYSDPPPAPLFDAEELTK;IEAAPPGGGYAAKDYSDPPPAPLFDAEELTK		3
SPT19168.1	unnamedproteinproduct[Triticumaestivum]	0.234043	0.79827	0	1;2;3	S	LYHQYVLRASATKFGSSASFGSR________		3
SPT19168.1	unnamedproteinproduct[Triticumaestivum]	-0.539278	0.574767	0	1;2;3	S	YHQYVLRASATKFGSSASFGSR_________		4
SPT19168.1	unnamedproteinproduct[Triticumaestivum]	-0.704072	0.52836	0	1;2;3	S	QYVLRASATKFGSSASFGSR___________		6
SPT19168.1	unnamedproteinproduct[Triticumaestivum]	-1.88972	0.139536	0	1;2	S	LRASATKFGSSASFGSR______________		9
AQY14663.1	ABPprotein(mitochondrion)[Triticumaestivum]	2.92648	0.175397	0	2	S	DEADLSDWVSDIKADSFNLGLSSGDEREVST		3
AQY14663.1	ABPprotein(mitochondrion)[Triticumaestivum]	2.92648	0.175397	0	2	S	WVSDIKADSFNLGLSSGDEREVSTRKPTASR		10
AQY14665.1	FK506bindingprotein53a-2DL[Triticumaestivum]	-0.631487	0.411584	0	1	S	DNSRLQLAVRTPPAESVESEDEDGFPVSESK		6
AQY14665.1	FK506bindingprotein53a-2DL[Triticumaestivum]	-1.06462	0.489839	0	1	S	RLQLAVRTPPAESVESEDEDGFPVSESKKSS		9
CAA42529.2	histoneH1[Triticumaestivum]	7.60971	0.373661	0	1	S	______________MSTDVAAADIPVPQVEV		1
CDI44380.1	unnamedproteinproduct[Triticumaestivum]	-0.155311	0.870903	0	1	S	____MAATTMSLSSSSFAGKAVKNLPSSALI		11
AAZ80474.1	GS2[Triticumaestivum]	4.62154	0.371927	0	1	S	EDGGFDVIKKAILNLSLRHDLHIAAYGEGNE		6
AAZ80474.1	GS2[Triticumaestivum]	-0.0738653	0.86535	0	1	S	VGGSGIDLRSKSRTISKPVEDPSELPKWNYD		3
AAZ80474.1	GS2[Triticumaestivum]	0.10543	0.689442	0	1	S	LRSKSRTISKPVEDPSELPKWNYDGSSTGQA		10
ARB18226.1	DWARF53[Triticumaestivum]	4.59536	0.37335	0	1	S	KRKLDVSDDQEKLLESPSNPKRPHRTSSVPF		4
ARB18432.1	TOPLESS[Triticumaestivum]	0.730932	0.173197	0	1	S	FVDHSCGQPNGARAPSPANNPLLGSIPKPGG		3
ARB18432.1	TOPLESS[Triticumaestivum]	0.65626	0.325384	0	1	S	TPTNPAAMLKHPRTPSAANPSMDYPSGDSDH		3
ARB18432.1	TOPLESS[Triticumaestivum]	0.911222	0.512309	0	1	S	AAMLKHPRTPSAANPSMDYPSGDSDHVSKRP		8
AAA16209.1	initiationfactor(iso)4fp82subunit[Triticumaestivum]	-0.0225656	0.945184	0	1	S	TANMRNGRNAPGGPLSPGGFSVNRPGTGGMM		8
AAA16209.1	initiationfactor(iso)4fp82subunit[Triticumaestivum]	1.12729	0.470297	0	1	S	EAELNGDDQSWVRNDSNVQLQTQAQPQVQAQ		3
AAA16209.1	initiationfactor(iso)4fp82subunit[Triticumaestivum]	0.641151	0.380434	0	1	S	GDPLRNQGPLINKVPSINKPSPINPRLLPQG		3
CAA54788.1	voltagedependentanionchannel(VDAC)(mitochondrion)[Triticumaestivum]	7.15469	0.120246	0	1	S	ITADDLAAPGLKTILSFAVPDQKSGKVELQY		4
CDM85031.1	unnamedproteinproduct[Triticumaestivum]	-1.10903	0.402244	0	1	S	GSKNEIIRFEETLYGSSRLAASATVGATA__		8
CDM85031.1	unnamedproteinproduct[Triticumaestivum]	1.35313	0.412918	0	1	S	SKNEIIRFEETLYGSSRLAASATVGATA___		9
CDM85031.1	unnamedproteinproduct[Triticumaestivum]	0.513859	0.812544	0	1	S	NQIIVKEKGIFTNVTSPTAKAKLRLLFEVAP		8
CDM82575.1	unnamedproteinproduct[Triticumaestivum]	4.01943	0.370244	0	1	S	_____________MASVGVAPSGHKNSSGTS		2
SPT19377.1	unnamedproteinproduct[Triticumaestivum]	5.11726	0.136384	0	3	S	SSGTKSPAAGGREEGSYMTVSSAPPKRRAGR		4
CDJ26525.1	unnamedproteinproduct[Triticumaestivum]	-0.0103635	0.987538	0	1	S	_____MAEDTETRPASAGAEEREEGEIADDG		3
ARQ82872.1	oxygenevolvingenhancerprotein[Triticumaestivum]	-1.04537	0.0941751	0	1	S	SYRGSSFLDPKGRGGSTGYDNAVALPAGGRG		3
ARQ82872.1	oxygenevolvingenhancerprotein[Triticumaestivum]	5.97732	0.373149	0	1	S	ESFSGPFLVPSYRGSSFLDPKGRGGSTGYDN;PESFRPFLVPSYRGSSFLDPKGRGGSTGYDN		3
ARQ82872.1	oxygenevolvingenhancerprotein[Triticumaestivum]	7.92497	0.21107	0	1	S	TGTANQCPTIDGGVDSFPFKAGKYEMKKFCL		17
ARQ82872.1	oxygenevolvingenhancerprotein[Triticumaestivum]	0.291853	0.354082	0	1	S	SAEGAPKRLTFDEIQSKTYMEVKGTGTANQC;TAEGAPKRLTFDEIQSKTYMEVKGTGTANQC		8
ARQ82872.1	oxygenevolvingenhancerprotein[Triticumaestivum]	-7.48165	0.017986	-1	1	S	RGDEEELAKENVKNASSSTGNITLSVTKSKP		3
ARQ82872.1	oxygenevolvingenhancerprotein[Triticumaestivum]	-5.02947	0.138692	0	1	S	GDEEELAKENVKNASSSTGNITLSVTKSKPE		4
ARQ82872.1	oxygenevolvingenhancerprotein[Triticumaestivum]	5.04881	0.124839	0	1	S	DEEELAKENVKNASSSTGNITLSVTKSKPET		5
ARQ82872.1	oxygenevolvingenhancerprotein[Triticumaestivum]	5.31133	0.372465	0	1	S	ENVKNASSSTGNITLSVTKSKPETGEVIGVF		12
ARQ82872.1	oxygenevolvingenhancerprotein[Triticumaestivum]	-6.85888	0.374491	0	1	S	FLFTVKQLVATGKPESFSGPFLVPSYRGSSF		10
ARQ82872.1	oxygenevolvingenhancerprotein[Triticumaestivum]	-7.31047	0.143784	0	1	S	FTVKQLVATGKPESFSGPFLVPSYRGSSFLD		12
AIG90982.1	photosystemIIproteinD1(chloroplast)[Triticumaestivum]	8.15511	0.00120363	1	1	S	SLVTSSLIRETTENESANEGYKFGQEEETYN		7
AIG90988.1	photosystemIICP43chlorophyllapoprotein(chloroplast)[Triticumaestivum]	0.578283	0.712441	0	1	S	FTFLVRDQRLGANVGSAQGPTGLGKYLMRSP		7
AIG90988.1	photosystemIICP43chlorophyllapoprotein(chloroplast)[Triticumaestivum]	1.46503	0.56505	0	1	S	GSAQGPTGLGKYLMRSPTGEVIFGGETMRFW		1
ASD45997.1	RNApolymerasebeta,partial(chloroplast)[Triticumaestivum]	-4.02031	0.374206	0	1	S	ENSLVEWKELEDEGYSGDEWEDRKRRIRKVF		8
AIG90994.1	RNApolymerasebeta'subunit(chloroplast)[Triticumaestivum]	-6.65235	0.000406539	-1	1	S	RYRTLEEEYRTRAEDSEEEYETLEDEYRTRE		4
AIG90994.1	RNApolymerasebeta'subunit(chloroplast)[Triticumaestivum]	-7.99658	0.374031	0	1	S	PGESAEEKYGTLEEDSEEDSEDEYESPEEDS		8
AIG90994.1	RNApolymerasebeta'subunit(chloroplast)[Triticumaestivum]	-3.11145	0.159215	0	1	S	AEEKYGTLEEDSEEDSEDEYESPEEDSILKK		12
AIG90999.1	ATPsynthaseCF1alphasubunit(chloroplast)[Triticumaestivum]	5.13791	0.372276	0	1	S	HLKDTKPQFQEIISSSKTFTEQAEILLKEAI		13
AIG90999.1	ATPsynthaseCF1alphasubunit(chloroplast)[Triticumaestivum]	0.00856538	0.981537	0	1	S	NALAKPIDGKGEIIASESRLIESPAPSIISR		6
AIG90999.1	ATPsynthaseCF1alphasubunit(chloroplast)[Triticumaestivum]	-0.089725	0.798032	0	1	S	VEFAEGTRGIALNLESKNVGIVLMGDGLMIQ		8
AIG90999.1	ATPsynthaseCF1alphasubunit(chloroplast)[Triticumaestivum]	-0.542551	0.664163	0	1	S	EQIATIYTGTRGYLDSLEIEQVNKFLDELRK		5
AIG90999.1	ATPsynthaseCF1alphasubunit(chloroplast)[Triticumaestivum]	-0.252299	0.821076	0	1	S	GSFVKATGRIAQIPVSEAYLGRVVNALAKPI		7
AIG90999.1	ATPsynthaseCF1alphasubunit(chloroplast)[Triticumaestivum]	1.89172	0.247107	0	1	S	EIIASESRLIESPAPSIISRRSVYEPLQTGL		8
AIG90999.1	ATPsynthaseCF1alphasubunit(chloroplast)[Triticumaestivum]	-0.588707	0.65106	0	1	S	ASESRLIESPAPSIISRRSVYEPLQTGLIAI		11
ASD46070.1	photosystemIP700apoproteinA2,partial(chloroplast)[Triticumaestivum]	-1.66634	0.030529	-1	1	S	_______MELRFPRFSQGLAQDPTTRRIWFG		2
ASD45842.1	photosystemIP700apoproteinA1,partial(chloroplast)[Triticumaestivum]	0.460869	0.640319	0	1	S	___________MIIRSPEPEVKIVVDRDPVK		4
AIG91006.1	NADH-plastoquinoneoxidoreductasesubunitK(chloroplast)[Triticumaestivum]	-0.0110583	0.990352	0	1	S	LRKKISREIVEDRTLSQNKNRCFTTSHKLXX;LRKKISREIVEDRTLSQNKNRCFTTSHKLYV		12
ASD46035.1	ATPsynthaseCF1epsilonsubunit,partial(chloroplast)[Triticumaestivum]	-5.21224	0.125685	0	1	S	PEEAQKALEIAEANLSKAEGTKDLVEAKLAL		10
AIG91010.1	ribulose-1,5-bisphosphatecarboxylase/oxygenaselargesubunit(chloroplast)[Triticumaestivum]	0.396503	0.36745	0	1	S	LRGGLDFTKDDENVNSQPFMRWRDRFVFCAE		7
AIG91010.1	ribulose-1,5-bisphosphatecarboxylase/oxygenaselargesubunit(chloroplast)[Triticumaestivum]	-0.153853	0.833613	0	1	S	NHGMHFRVLAKALRMSGGDHIHSGTVVGKLE		2
AIG91010.1	ribulose-1,5-bisphosphatecarboxylase/oxygenaselargesubunit(chloroplast)[Triticumaestivum]	2.20407	0.0409268	1	1	S	VLAKALRMSGGDHIHSGTVVGKLEGEREMTL		9
ASD45862.1	cytochromef,partial(chloroplast)[Triticumaestivum]	-6.18289	0.373965	0	1	S	GGNRGRGQIYPDGSKSNNTVYNATSTGIVRK		1
ASD45862.1	cytochromef,partial(chloroplast)[Triticumaestivum]	0.129268	0.727396	0	1	S	YPDGSKSNNTVYNATSTGIVRKILRKEKGGY		10
AIG91016.1	photosystemIIproteinL(chloroplast)[Triticumaestivum]	-5.68346	0.375248	0	1	S	____________MTQSNPNEQNVELNRTSLY		3
CDM82351.1	unnamedproteinproduct[Triticumaestivum]	2.11735	0.250283	0	1	S	TESRQGIPLITDRFDSLEQLDEFSRSF____		3
CDM82351.1	unnamedproteinproduct[Triticumaestivum]	2.65495	0.0216558	1	1	S	LITDRFDSLEQLDEFSRSF____________		11
AIG91022.1	ribosomalproteinL33(chloroplast)[Triticumaestivum]	0.521577	0.258052	0	1	S	AKGKDVRIRVILECISCVRKGANEESTGISR		7
AIG91023.1	ribosomalproteinS18(chloroplast)[Triticumaestivum]	-6.71895	0.373945	0	1	S	LPFRNYENEKQFQAQSISIITGSRPRKNRHI		6
AIG91023.1	ribosomalproteinS18(chloroplast)[Triticumaestivum]	-6.74429	0.128762	0	1	S	FRNYENEKQFQAQSISIITGSRPRKNRHIPQ		8
AIG91030.1	photosystemIIphosphoprotein(chloroplast)[Triticumaestivum]	2.87299	0.440005	0	2	S	_______MATQTVEDSSKPRPKRTGAGSLLK		8
AIG91030.1	photosystemIIphosphoprotein(chloroplast)[Triticumaestivum]	2.46604	0.391749	0	1;2;3	S	______MATQTVEDSSKPRPKRTGAGSLLKP		9
CDM82328.1	unnamedproteinproduct[Triticumaestivum]	0.632649	0.678009	0	1	S	SAPRTEDCVGCKRCESACPTDFLSVRVYLGP		3
AXP20810.1	ribosomalproteinL2(chloroplast)[Triticumaestivum]	-6.56203	0.168295	0	1	S	KSATLRLPSGEVRLVSQNCLATVGQVGNVGV		3
BAB19810.1	ribulose-1,5-bisphosphatecarboxylase/oxygenasesmallsubunit[Triticumaestivum]	-0.292514	0.583331	0	1	S	LEFSKVGFIFREHNASPGYYDGRYWTMWKLP		5
ALS03823.1	chloroplastribulose-1,5-bisphosphatecarboxylase/oxygenasesmallsubunit[Triticumaestivum]	2.01727	0.01147	1	1	S	MASSATSVAPFQGLKSTAGLPVSRRSNGASL;MASSATSVAPFQGLKSTAGLPVSRRSSSAGL;MASSATTVAPFQGLKSTAGLPVSRRSGSAGL		1
ALS03823.1	chloroplastribulose-1,5-bisphosphatecarboxylase/oxygenasesmallsubunit[Triticumaestivum]	0.147176	0.441249	0	1	S	VDYLIRSKWVPCLEFSKVGFIFREHNASPGY;VDYLIRSKWVPCLEFSKVGFVFREHNSSPGY		8
ALS03823.1	chloroplastribulose-1,5-bisphosphatecarboxylase/oxygenasesmallsubunit[Triticumaestivum]	0.5746	0.251309	0	1	S	CLEFSKVGFVFREHNSSPGYYDGRYWTMWKL		4
ALS03823.1	chloroplastribulose-1,5-bisphosphatecarboxylase/oxygenasesmallsubunit[Triticumaestivum]	-0.760253	0.6238	0	1	S	LEFSKVGFVFREHNSSPGYYDGRYWTMWKLP		5
AAU06215.1	phytochromeC[Triticumaestivum]	6.37096	0.373744	0	1	S	VAQLNSKRSRPSTSKSNF_____________		8
ARU77421.1	bZIPtranscriptionfactor[Triticumaestivum]	-0.564339	0.134969	0	1	S	DTGKMGRPDSLHRVASLEHLQQRMCGGPASS		3
ASB17092.1	bZIP6[Triticumaestivum]	0.339185	0.76424	0	1	S	____________MECSGDEVVELSCARAGGD		4
ASB17092.1	bZIP6[Triticumaestivum]	-0.716928	0.163139	0	1	S	GEEMASRPASLRRVASLENLQKRIHRDSVHS		3
CDM81058.1	unnamedproteinproduct[Triticumaestivum]	-0.0780176	0.970983	0	1	S	SPLVELLRGSASVGQSTLTRFYSLHTLYCLC		8
AGB34311.1	Argonaute[Triticumaestivum]	0.501147	0.820384	0	2;3	S	LAAAQVAQFIKFDEMSETSSSQGGGHTSAGS		5
AGB34311.1	Argonaute[Triticumaestivum]	-6.05666	0.374405	0	2;3	S	VAQFIKFDEMSETSSSQGGGHTSAGSAPVQE		10
AGB34311.1	Argonaute[Triticumaestivum]	-6.2725	0.273838	0	2	S	VVLEDVSSGKTPANGSPGNDSPDKKRVKRPY		6
AGB34311.1	Argonaute[Triticumaestivum]	-6.2725	0.273838	0	2	S	VSSGKTPANGSPGNDSPDKKRVKRPYQTKTF		11
	1609236AADPglucosepyrophosphataseAGA.1	1.37413	0.386008	0	1	S	CRVEHSVVGIRSRIGSNVHLKDTVMLGADFY		3
CDM81357.1	unnamedproteinproduct[Triticumaestivum]	7.76674	0.116329	0	1	S	YIFKVLKQVHPDIGISSKAMSIMNSFINDIF		9
CDM81357.1	unnamedproteinproduct[Triticumaestivum]	8.31095	5.20773e-06	1	1	S	IFKVLKQVHPDIGISSKAMSIMNSFINDIFE		10
ABD97875.1	phosphomannomutase[Triticumaestivum]	0.957171	0.239342	0	1	S	HEIFESDRTVGHTVTSPNDTVQQCKSIFLSE		8
AAM77679.2	AF521191_1nonphosphorylatingglyceraldehyde-3-phosphatedehydrogenase[Triticumaestivum]	-4.57243	0.375353	0	1	S	AEEGVRILGEGKLLVSDSFPGNERNKYCLSS		4
AAM77679.2	AF521191_1nonphosphorylatingglyceraldehyde-3-phosphatedehydrogenase[Triticumaestivum]	-7.02693	0.000238996	-1	1	S	INMMTKVKSTVINLPSPSYTMG_________		8
AAY84880.1	U2AFlargesubunit[Triticumaestivum]	1.63314	0.311464	0	1	S	KYGNLVKVVIPRPHPSGEPVSGVGKVFLEYA		4
CAB56544.1	phosphoribulokinase[Triticumaestivum]	-5.77284	0.375166	0	1	S	GSTINWIPCGRKLTCSYPGIKFSYGPDTYFG		4
CAB56544.1	phosphoribulokinase[Triticumaestivum]	-0.0028928	0.997547	0	1	S	ADSGCGKSTFMRRLTSVFGGAAEPPKGGNPD		3
ABO15892.1	translationinitiationfactoreIF5[Triticumaestivum]	0.499792	0.183181	0	1;2	S	STAKGVATKKKGAGGSDEEHVSSPRDADFAA		5
ABO15892.1	translationinitiationfactoreIF5[Triticumaestivum]	1.37128	0.577627	0	1;2	S	ATKKKGAGGSDEEHVSSPRDADFAAAADGDD		11
ABO15892.1	translationinitiationfactoreIF5[Triticumaestivum]	0.489771	0.136257	0	1;2	S	TKKKGAGGSDEEHVSSPRDADFAAAADGDDD		12
ABO15892.1	translationinitiationfactoreIF5[Triticumaestivum]	2.65388	0.0133124	1	1	S	VKNAKPVVEWLQSAESDEE____________		11
ABO29884.1	91Aprotein,partial[Triticumaestivum]	4.24132	0.392807	0		S	EQIKRSSSCCKEPPISMLSRQFVAAKYKGMF		5
ABO29884.1	91Aprotein,partial[Triticumaestivum]	4.24132	0.392807	0		S	KRSSSCCKEPPISMLSRQFVAAKYKGMFSFL		8
CAA51931.1	phosphoglyceratekinase[Triticumaestivum]	3.19788	0.186097	0	1	S	GFLLQKELDYLDGAVSNPKRPFAAIVGGSKV		10
CAA51931.1	phosphoglyceratekinase[Triticumaestivum]	-6.01363	0.374969	0	1	S	PMGVFEFDKFAVGTESIAKKLAELSKKGVTT		7
CAA51931.1	phosphoglyceratekinase[Triticumaestivum]	-1.85481	0.220314	0	1	S	AVSNPKRPFAAIVGGSKVSSKIGVIESLLEK		10
CAA51931.1	phosphoglyceratekinase[Triticumaestivum]	0.258214	0.795103	0	1	S	SAARGTRAVATMAKKSVGDLTAADLEGKRVL		1
CAE53907.1	putativeHALF-1transcriptionfactor,partial[Triticumaestivum]	1.5216	0.565993	0	1	S	QKDSSAPKKRKSGNTSAEGEPSQAAAVPYAA		5
AUO28758.1	F-boxproteinAFR-likeprotein[Triticumaestivum]	1.26559	0.424292	0	1	S	LLHLPFLYHRLFRTVSSNWNRFLTDAPGAAA		3
AVH79390.1	ribulose-1,5-bisphosphatecarboxylase/oxygenaselargesubunit,partial(chloroplast)[Triticumaestivum]	0.881258	0.137682	0	1	S	LRGGLDFTKDDENVNSQPF____________		7
AKV62250.1	BTR2-A[Triticumaestivum]	5.38136	0.373586	0	1	S	__________MEQWRSTAAEASSRSFTNING		6
CAH69208.1	type1nonspecificlipidtransferproteinprecursor[Triticumaestivum]	7.02053	0.373539	0	1	S	QVSSALTPCVAYAKGSGTSPSGACCSGVRKL		2
CAH69208.1	type1nonspecificlipidtransferproteinprecursor[Triticumaestivum]	5.71361	0.373652	0	1	S	ARSTADKQATCRCLKSVAGGLNPNKAAGIPS		1
CAA30699.1	unnamedproteinproduct,partial[Triticumaestivum]	-0.395972	0.731811	0	1	S	TVDVEEGMEIDRGYISPQFVTNLEKSIVEFE		4
CAA30699.1	unnamedproteinproduct,partial[Triticumaestivum]	-1.33685	0.405362	0	1	S	AGAALIREVASKTNDSAGDGTTTACVLAREI		4
AVC41970.1	RNAhelicase[Triticumaestivum]	-1.01031	0.0655808	0	1	S	TRSSYVPPHLRGGGRSPENQVPAAAPTPAGA		5
AAS19858.1	auxintransporterPIN1[Triticumaestivum]	0.241	0.764115	0	1;2	S	EIYSLQSSRNPTPRGSSFNHTDFYSMVGRSS		2
AAS19858.1	auxintransporterPIN1[Triticumaestivum]	0.103121	0.843673	0	1;2	S	IYSLQSSRNPTPRGSSFNHTDFYSMVGRSSN		3
AAS19858.1	auxintransporterPIN1[Triticumaestivum]	-4.93295	0.374057	0	2	S	YSRRSMGFSSTTPRPSNLTNAEIYSLQSSRN		2
AAS19858.1	auxintransporterPIN1[Triticumaestivum]	-1.22162	0.437844	0	4	S	STTPRPSNLTNAEIYSLQSSRNPTPRGSSFN		11
AAS19858.1	auxintransporterPIN1[Triticumaestivum]	-1.99912	0.0617442	0	2;4	S	PRPSNLTNAEIYSLQSSRNPTPRGSSFNHTD		14
AAS19858.1	auxintransporterPIN1[Triticumaestivum]	-6.29756	0.237123	0	1;2;4	S	RPSNLTNAEIYSLQSSRNPTPRGSSFNHTDF		15
AAS19858.1	auxintransporterPIN1[Triticumaestivum]	-7.27345	0.285858	0	1;2	S	VRRSNASRSDIYSRRSMGFSSTTPRPSNLTN		1
AAS19858.1	auxintransporterPIN1[Triticumaestivum]	-4.39214	0.377289	0	2	S	ASRSDIYSRRSMGFSSTTPRPSNLTNAEIYS		6
ABO69707.1	MBD1[Triticumaestivum]	-0.470389	0.50514	0	2	S	_____________MASPAPVPASPGSSSQKK		2
ABO69707.1	MBD1[Triticumaestivum]	0.166565	0.180201	0	1;2	S	______MASPAPVPASPGSSSQKKRGATESI		9
ABO69708.1	MBD2[Triticumaestivum]	1.29898	0.29721	0	1	S	SPLQQSAASNVSYRGSPCIGAFTIQCARCFK		2
ABO69708.1	MBD2[Triticumaestivum]	-8.3236	0.207472	0	1	S	_____________MDSSKSPQPLKKSRTSLS		3
ABO69708.1	MBD2[Triticumaestivum]	2.14578	0.489982	0	1	S	____________MDSSKSPQPLKKSRTSLSG		4
ABO69708.1	MBD2[Triticumaestivum]	1.37251	0.0392374	1	1	S	__________MDSSKSPQPLKKSRTSLSGTD		6
ABO69708.1	MBD2[Triticumaestivum]	1.41403	0.452891	0	1	S	RPLRQNYVKKRPKNASPSDEATTKPVQPVEV		3
ABO69708.1	MBD2[Triticumaestivum]	6.2447	0.175023	0	1	S	KFETVDKVQDEFGEDSSPLQQSAASNVSYRG		9
ABO69708.1	MBD2[Triticumaestivum]	5.30411	0.206128	0	1	S	FETVDKVQDEFGEDSSPLQQSAASNVSYRGS		10
ADE59449.1	NACtranscriptionfactor6A,partial[Triticumaestivum]	2.14831	0.00239409	1	1	S	______________MSGGQELNLPPGFRFH_		1
AVG22580.1	NACdomain-containingprotein14[Triticumaestivum]	-0.647649	0.604451	0	1	S	FSQQGIAPRRLRLLDSLSDVNVESRESMTRD		4
AVG22580.1	NACdomain-containingprotein14[Triticumaestivum]	7.07196	0.116669	0	1	S	QQGIAPRRLRLLDSLSDVNVESRESMTRDEH		6
P47815.2	IF1A_WHEATRecName:Full=Eukaryotictranslationinitiationfactor1A;Short=eIF-1A;AltName:Full=Eukaryotictranslationinitiationfactor4C;Short=eIF-4C	-1.94363	0.32019	0	1	S	NEGVDVDGPEEGEGDSDYIQFEDEDIDKI__		17
AVL25141.1	fructose-1,6-bisphosphatealdolase9[Triticumaestivum]	-8.04249	0.119875	0	1	S	VAAAQEALLLRAKANSLAQLGKYTSDGEAAA;VAAAQEALLLRAKANSLAQLGKYTSDGEAAE;VKAAQEALLLRAKANSLAQLGKYTSDGEAAE		3
AVL25138.1	fructose-1,6-bisphosphatealdolase6[Triticumaestivum]	-0.0126504	0.99409	0	1	S	PGAECKDRATPEEVASYTLKLLQRRIPPSVP		8
AVL25141.1	fructose-1,6-bisphosphatealdolase9[Triticumaestivum]	-0.241351	0.379259	0	1	S	KTIASPGRGILAMDESNATCGKRLASIGLEN;KTIASPGRGILAMDESNATCGKRLDSIGLEN		8
AVL25138.1	fructose-1,6-bisphosphatealdolase6[Triticumaestivum]	-0.698253	0.328472	0	1	S	LAMDESNATCGKRLASIGLENTEANRQAYRT		3
AVL25137.1	fructose-1,6-bisphosphatealdolase5[Triticumaestivum]	-7.26239	0.117663	0	1	S	LRAKANSLAQLGKYTSDGEAAAAKENMFVKN		3
AVL25141.1	fructose-1,6-bisphosphatealdolase9[Triticumaestivum]	0.0415858	0.941989	0	1	S	LAMDESNATCGKRLDSIGLENTEANRQAFRT		3
AVL25141.1	fructose-1,6-bisphosphatealdolase9[Triticumaestivum]	3.28204	0.152139	0	1	S	LRAKANSLAQLGKYTSDGEAAEAKEGMFVKN		3
CDM85265.1	unnamedproteinproduct[Triticumaestivum]	1.1643	0.401213	0	1	S	LAADESTGTIGKRFASINVENVEDNRRALRE		3
CDM85265.1	unnamedproteinproduct[Triticumaestivum]	0.289233	0.659238	0	1	S	AYIGTPGKGILAADESTGTIGKRFASINVEN		8
CDM85265.1	unnamedproteinproduct[Triticumaestivum]	5.4023	0.373591	0	1	S	VPAAVPAIVFLSGGQSEEEATLNLNAMNKLQ		17
AVO65138.1	coldresponsiveprotein[Triticumaestivum]	-0.0665677	0.717591	0	1	S	SGWFQEKSGDATKTASETGQSIQDRAVEAKD		3
AVO65138.1	coldresponsiveprotein[Triticumaestivum]	1.55969	0.0044544	1	1	S	EKSGDATKTASETGQSIQDRAVEAKDQTGAF		8
CDM81045.1	unnamedproteinproduct[Triticumaestivum]	5.38406	0.117692	0	1	S	KNVIGARRASWRIISSIEQKEEGRGNDAHAA;KNVIGARRASWRIISSIEQKEESRGNEAYVA;KNVIGARRASWRIISSIEQKEESRGNEDRVT		4
BAB11739.1	TaWIN1[Triticumaestivum]	6.7418	0.116492	0	1	S	______________MSPAEPTRDESVYMAKL		2
AIZ95473.1	actin-depolymerizingfactor8[Triticumaestivum]	-1.8372	0.0733464	0	1	S	____________MANSVSGVAVNEECVKVFQ		3
AIZ95473.1	actin-depolymerizingfactor8[Triticumaestivum]	2.74871	0.0375248	1	1	S	__________MANSVSGVAVNEECVKVFQEL		5
AIZ95473.1	actin-depolymerizingfactor8[Triticumaestivum]	3.50163	0.368509	0	1	S	PADDCRYAVYDLDFVSEDSAGDTPRSKIFFI		10
SPT16541.1	unnamedproteinproduct[Triticumaestivum]	3.30006	0.180007	0	1;2	S	RLNGNGSNSKEGMVVSSDDDDAWETVGRKNK		6
SPT16541.1	unnamedproteinproduct[Triticumaestivum]	1.08377	0.0171453	1	1;2	S	LNGNGSNSKEGMVVSSDDDDAWETVGRKNKS		7
AWD06669.1	ubiquitin-specificprotease24[Triticumaestivum]	1.19968	0.442063	0	1	S	ETVGRKNKSAIMRTQSFVPSDLSAIFGGKLQ		3
CDM86646.1	unnamedproteinproduct[Triticumaestivum]	-7.33107	0.37393	0	1	S	VSALFSSKTSNLSCVSLQRCSKKDARKSMKV		8
ADF31768.1	heatshockprotein90[Triticumaestivum]	5.32327	0.372707	0	1	S	YPISLWTEKTTEKEISDDEDEDEKKDTEEGK		3
AWO67474.1	transcriptionalco-repressorTPL[Triticumaestivum]	-8.53031	0.373991	0	2	S	PQQINTKPPLLTNLGSASNVSSPIAVNSERP		18
AWO67474.1	transcriptionalco-repressorTPL[Triticumaestivum]	-7.16591	0.374133	0	1	S	KPPLLTNLGSASNVSSPIAVNSERPDRMLPA		24
AIZ77475.1	catalase,partial[Triticumaestivum]	-7.95003	0.374177	0	1	S	_______MDPYKYRPSSSFNAPMWSTNSGAP		4
AIZ77475.1	catalase,partial[Triticumaestivum]	9.04181	0.373795	0	1	S	______MDPYKYRPSSSFNAPMWSTNSGAPV		5
AIZ77475.1	catalase,partial[Triticumaestivum]	9.89044	0.373852	0	1	S	_____MDPYKYRPSSSFNAPMWSTNSGAPVW		6
AIZ77475.1	catalase,partial[Triticumaestivum]	6.65046	0.373432	0	1	S	YRPSSSFNAPMWSTNSGAPVWNNDNSLTVGS		16
SPT15413.1	unnamedproteinproduct[Triticumaestivum]	-1.91963	0.262845	0	1	S	RRRCYQNRTAPKKIDSDDEEETEFRFLGNRM		4
SPT15423.1	unnamedproteinproduct[Triticumaestivum]	-1.60913	0.165974	0	1;2	S	______________MSDSEKEVPVEVEGATR		1
SPT15423.1	unnamedproteinproduct[Triticumaestivum]	1.3994	0.00649879	1	1;2	S	____________MSDSEKEVPVEVEGATRGA		3
SPT15458.1	unnamedproteinproduct[Triticumaestivum]	0.709038	0.0414531	0	1	S	KPKIATKVPSVFGNDSDEEA___________		9
SPT15485.1	unnamedproteinproduct[Triticumaestivum]	0.996691	0.587146	0	1	S	SVIGKEKTSALNNVKSPRCKKSGGLRGKKDM		9
SPT15487.1	unnamedproteinproduct[Triticumaestivum]	-5.50716	0.375427	0	4	S	PMMHLKLGEVDAVVVSSAEAVAQVMKTNDLT		10
SPT15487.1	unnamedproteinproduct[Triticumaestivum]	-5.50716	0.375427	0	4	S	MMHLKLGEVDAVVVSSAEAVAQVMKTNDLTF		11
SPT15508.1	unnamedproteinproduct[Triticumaestivum]	0.336954	0.449543	0	1;2	S	MYRRSRPSPDYGRPASPQYGAYGRSRSPVRD		3
SPT15508.1	unnamedproteinproduct[Triticumaestivum]	-9.46551	0.373997	0	2	S	DDSSYRRSVSPMYRRSRPSPDYGRPASPQYG		1
SPT15508.1	unnamedproteinproduct[Triticumaestivum]	-0.752324	0.35343	0	2	S	SYRRSVSPMYRRSRPSPDYGRPASPQYGAYG		4
SPT15508.1	unnamedproteinproduct[Triticumaestivum]	1.0967	0.0106988	1	2	S	RGGGYGRPDDSSYRRSVSPMYRRSRPSPDYG		1
SPT15508.1	unnamedproteinproduct[Triticumaestivum]	1.0967	0.0106988	1	2	S	GGYGRPDDSSYRRSVSPMYRRSRPSPDYGRP		3
SPT15522.1	unnamedproteinproduct[Triticumaestivum]	6.34625	0.130398	0	1	S	SLKSRGVRFPGRDNESLAPIFTPPRSVAEAE		4
SPT15522.1	unnamedproteinproduct[Triticumaestivum]	1.35432	0.051069	0	1;2	S	GTEVGKKMTAGMSSMSFKMRELFLGQTPADK		9
SPT15553.1	unnamedproteinproduct[Triticumaestivum]	7.36484	0.373616	0	1	S	KATIDTSDGDTKEGQSDTEDASPEQPKIVKK		15
SPT15553.1	unnamedproteinproduct[Triticumaestivum]	7.845	0.373658	0	1	S	ASFVSKKSSQDVEEGSSGEDSDAETPKAKKK		9
SPT15553.1	unnamedproteinproduct[Triticumaestivum]	1.94814	0.260365	0	1	S	KKSSQDVEEGSSGEDSDAETPKAKKKPAKRG		14
SPT15553.1	unnamedproteinproduct[Triticumaestivum]	-0.411767	0.212686	0	1	S	PKKRGRRKVKTAEQLSDDEGEDQSKDLMPSN		6
SPT15561.1	unnamedproteinproduct[Triticumaestivum]	-6.48341	0.374275	0	1;3	S	_MASTGTPFDVQEVMSRFMFDLAAMPFFGVD		15
SPT15593.1	unnamedproteinproduct[Triticumaestivum]	7.85381	0.013067	1	1	S	AKETLDYVHRGQGNTSFEDFRQTHIAELEEQ		6
SPT15620.1	unnamedproteinproduct[Triticumaestivum]	-6.68157	0.124491	0	2	S	GRKRPAKGPSKKEGCSSDDEDSLGKEETVVA		4
SPT15620.1	unnamedproteinproduct[Triticumaestivum]	-6.68157	0.124491	0	2	S	RKRPAKGPSKKEGCSSDDEDSLGKEETVVAA		5
AEV76980.1	zeatinO-glucosyltransferase2,partial[Triticumaestivum]	-0.687234	0.763381	0	2	S	EDQSCLKWLQGREPRSVVYVNYGSVTTMSKQ		1
AEV76980.1	zeatinO-glucosyltransferase2,partial[Triticumaestivum]	-1.52352	0.350354	0	2	S	LQGREPRSVVYVNYGSVTTMSKQELVEFAWG		9
SPT15714.1	unnamedproteinproduct[Triticumaestivum]	4.62571	0.371933	0	1	S	PLHVIPRVVWSFFPLSGMLGADAIVDPSRPL		9
SPT15721.1	unnamedproteinproduct[Triticumaestivum]	-0.42663	0.704136	0	1	S	DDGGKEKDPKMAAPSSFH_____________		6
SPT15734.1	unnamedproteinproduct[Triticumaestivum]	-0.393057	0.582212	0	1	S	ENNGKSMESLTEKNDSGEINEDLDDGVSKEL		3
SPT15743.1	unnamedproteinproduct[Triticumaestivum]	-4.53744	0.376951	0		S	SPLRHASSASSAAAPSSSSSPRKPGHPHPFL		12
SPT15743.1	unnamedproteinproduct[Triticumaestivum]	-1.9267	0.3902	0	1	S	HASSASSAAAPSSSSSPRKPGHPHPFLFFTR		16
SPT15830.1	unnamedproteinproduct[Triticumaestivum]	-1.60825	0.192887	0	1;2;3	S	PCLSGFLGTPTLSRLSSSFLATSFRGKPAPE		2
SPT15830.1	unnamedproteinproduct[Triticumaestivum]	-1.20222	0.204413	0	1;2;3	S	CLSGFLGTPTLSRLSSSFLATSFRGKPAPEI		3
SPT15830.1	unnamedproteinproduct[Triticumaestivum]	-2.24842	0.476027	0	2;3	S	LSGFLGTPTLSRLSSSFLATSFRGKPAPEIL		4
SPT15830.1	unnamedproteinproduct[Triticumaestivum]	-1.15292	0.105754	0	1;2;3	S	GTPTLSRLSSSFLATSFRGKPAPEILKPLLP		9
SPT15830.1	unnamedproteinproduct[Triticumaestivum]	-2.87442	0.37465	0	1	S	LIAATEDDHVDDARKSSHQYLPPSRKASSLF		1
SPT15830.1	unnamedproteinproduct[Triticumaestivum]	-4.82748	0.216156	0	1	S	IAATEDDHVDDARKSSHQYLPPSRKASSLFK		2
SPT15875.1	unnamedproteinproduct[Triticumaestivum]	3.99529	0.370783	0	1	S	VVSMPPSPKPAGRAVSMPSSPRTAGHEVPMP		3
SPT15907.1	unnamedproteinproduct[Triticumaestivum]	0.654864	0.761476	0	1	S	YHCMSDPSSSFRGISSSMSARTSPAHQPAQS		4
SPT15907.1	unnamedproteinproduct[Triticumaestivum]	4.93817	0.372329	0	1	S	MSDPSSSFRGISSSMSARTSPAHQPAQSMRS		7
SPT15907.1	unnamedproteinproduct[Triticumaestivum]	-0.225232	0.889673	0	2	S	MRSRRTGGTWARPRNSDDGYSSDSVLKHASS		2
SPT15907.1	unnamedproteinproduct[Triticumaestivum]	0.125205	0.886601	0	1;2	S	GGTWARPRNSDDGYSSDSVLKHASSDMRKLG		8
SPT15907.1	unnamedproteinproduct[Triticumaestivum]	-5.98222	0.374992	0	1	S	SSSFRGISSSMSARTSPAHQPAQSMRSRRTG		2
SPT15908.1	unnamedproteinproduct[Triticumaestivum]	0.713486	0.214867	0	1;2	S	HAYCYEGLESNVKDNSFSPAGSVDLASASDS		3
SPT15908.1	unnamedproteinproduct[Triticumaestivum]	1.55672	0.288783	0	1;2	S	YCYEGLESNVKDNSFSPAGSVDLASASDSRL		5
SPT15908.1	unnamedproteinproduct[Triticumaestivum]	0.197267	0.827647	0	1;2	S	GLESNVKDNSFSPAGSVDLASASDSRLKNLR		9
SPT15908.1	unnamedproteinproduct[Triticumaestivum]	-0.580257	0.789455	0	2	S	SDAAAFSAPAAGPAASSSGADSDADSSAAAA		17
SPT15908.1	unnamedproteinproduct[Triticumaestivum]	-0.580257	0.789455	0	2	S	DAAAFSAPAAGPAASSSGADSDADSSAAAAR		18
SPT15908.1	unnamedproteinproduct[Triticumaestivum]	-0.580257	0.789455	0	2	S	AAAFSAPAAGPAASSSGADSDADSSAAAARR		19
SPT15908.1	unnamedproteinproduct[Triticumaestivum]	1.64729	0.545671	0	1;2	S	SAPAAGPAASSSGADSDADSSAAAARRRLGP		23
SPT15927.1	unnamedproteinproduct[Triticumaestivum]	-6.69823	0.374562	0	1	S	NGTLFDHLHRNQAGSSMPSPVTMSWKMRIDV		6
SPT15927.1	unnamedproteinproduct[Triticumaestivum]	-2.94477	0.432622	0	1	S	VDKSGLWPFLEKVDDSPDSPHARSMPLF___		4
SPT15927.1	unnamedproteinproduct[Triticumaestivum]	8.22271	0.121712	0	1	S	SGLWPFLEKVDDSPDSPHARSMPLF______		7
SPT15931.1	unnamedproteinproduct[Triticumaestivum]	-1.4505	0.14524	0	1	S	VRAYTRALRPLAPLPSDDEDPDDGDGAPSRN		10
SPT15936.1	unnamedproteinproduct[Triticumaestivum]	-0.0414176	0.984502	0	1	S	SVAPSATAPVASSTQSVRRPSTRSKSLADAD		19
SPT16921.1	unnamedproteinproduct[Triticumaestivum]	-2.71862	0.101039	0	1;2	S	QKLLAQRLKEQRDRRSESMAKRRSKLSAATK		4
SPT16921.1	unnamedproteinproduct[Triticumaestivum]	-0.841049	0.601719	0	1;2	S	LLAQRLKEQRDRRSESMAKRRSKLSAATKAP		6
SPT16921.1	unnamedproteinproduct[Triticumaestivum]	-1.63965	0.0492661	-1	1;2	S	KEQRDRRSESMAKRRSKLSAATKAPAASA__		1
SPT16921.1	unnamedproteinproduct[Triticumaestivum]	1.32861	0.138353	0	1;2	S	RDRRSESMAKRRSKLSAATKAPAASA_____		4
SPT16921.1	unnamedproteinproduct[Triticumaestivum]	-0.804459	0.62674	0	1	S	KRRSKLSAATKAPAASA______________		13
SPT15990.1	unnamedproteinproduct[Triticumaestivum]	2.81092	0.0472829	1	1;2	S	____________MEGSTGNSPAAAPAAFRNR		4
SPT15990.1	unnamedproteinproduct[Triticumaestivum]	-6.24147	0.374811	0	1	S	________MEGSTGNSPAAAPAAFRNRYWIL		8
SPT16023.1	unnamedproteinproduct[Triticumaestivum]	-3.69086	0.379575	0		S	RALAYMMRRRIVMPASLMTDGRDDDLFAHYG		7
SPT16026.1	unnamedproteinproduct[Triticumaestivum]	-5.77208	0.374517	0	1	S	CTDHGNRRPNRIVHRSLSLDDVKFVKDAMNC		1
SPT16026.1	unnamedproteinproduct[Triticumaestivum]	-0.0954822	0.932181	0	1	S	DHGNRRPNRIVHRSLSLDDVKFVKDAMNCTV		3
SPT16026.1	unnamedproteinproduct[Triticumaestivum]	8.76554	0.373794	0	1	S	GAESAVEGRTADDGESLGEPVSPSARLVEEY		7
SPT16026.1	unnamedproteinproduct[Triticumaestivum]	9.17111	0.0975367	0	1	S	EGRTADDGESLGEPVSPSARLVEEYFIVVVI		13
SPT16037.1	unnamedproteinproduct[Triticumaestivum]	-0.240482	0.631736	0	1	S	DDAEPSDRHAAPAEESPEAADAPAAPAPPAE		8
SPT16076.1	unnamedproteinproduct[Triticumaestivum]	-0.0112555	0.988891	0	1	S	EEEDDNFPRAIMPINSRKIQKSTVDDILKRK		7
SPT16076.1	unnamedproteinproduct[Triticumaestivum]	0.0468883	0.952914	0	1	S	EVNVTLRKLRESFELSSRRSSRRGEADSSYQ		6
SPT16076.1	unnamedproteinproduct[Triticumaestivum]	-4.86893	0.376304	0	1	S	VNVTLRKLRESFELSSRRSSRRGEADSSYQN		7
SPT16076.1	unnamedproteinproduct[Triticumaestivum]	0.425486	0.15138	0	1	S	SLKTQEEGFGVGDGESPKAIAEISLAGSANF		13
SPT16101.1	unnamedproteinproduct[Triticumaestivum]	-5.00121	0.374049	0	1	S	ALVTSAAGEIIPVLVSSPVPSALKTPKEEDI		18
SPT16101.1	unnamedproteinproduct[Triticumaestivum]	6.19322	0.373131	0	1	S	RARLLEAQNIINQGDSIAANDSNAGRSAGDT		13
SPT16101.1	unnamedproteinproduct[Triticumaestivum]	7.52264	0.10772	0	1	S	AQNIINQGDSIAANDSNAGRSAGDTSNRAES		19
SPT16101.1	unnamedproteinproduct[Triticumaestivum]	-4.04026	0.374201	0	1	S	EEANKRNTEAASVDSSSNQPTPARTENSEAV		10
SPT16101.1	unnamedproteinproduct[Triticumaestivum]	2.66287	0.262188	0	1	S	PVAGPEVDQRQHPSTSQSSVAPSRNLLSGRF		6
SPT16101.1	unnamedproteinproduct[Triticumaestivum]	-0.326898	0.177032	0	1	S	NSSVGISLAQCSETRSPSSSTIDGSQSQFSS		1
SPT16111.1	unnamedproteinproduct[Triticumaestivum]	-1.30289	0.488748	0	1	S	PVRNCKSTGSKVLKCSARNKLGVPRRLNFDA		10
SPT16121.1	unnamedproteinproduct[Triticumaestivum]	-0.00142075	0.996262	0	1	S	GLPPLHTGREGKPTISPAANKRVGSLVRPTT		7
SPT16121.1	unnamedproteinproduct[Triticumaestivum]	-1.75269	0.158587	0	1	S	DHRRRARLLPDGAEDSDPDREEGEEDDDGPP		9
SPT16121.1	unnamedproteinproduct[Triticumaestivum]	-0.712672	0.0861849	0	1;2	S	DQNGDIPATSMIRSHSATGSLHGIQLNPVAA		3
SPT16121.1	unnamedproteinproduct[Triticumaestivum]	-1.34072	0.400304	0	1;2	S	DIPATSMIRSHSATGSLHGIQLNPVAADILR		7
SPT16121.1	unnamedproteinproduct[Triticumaestivum]	0.100374	0.930589	0	1	S	KSSVPAVSTFESIEDSDEDVDLEPDSKNDDA		15
SPT16121.1	unnamedproteinproduct[Triticumaestivum]	-1.18001	0.349348	0	1;2	S	EGKPTISPAANKRVGSLVRPTTPKSSVPAVS		3
SPT16163.1	unnamedproteinproduct[Triticumaestivum]	-1.12004	0.63287	0	3	S	_MPQGSLENHLFRRGSQPPLPLSTRVSVAVD		3
SPT16163.1	unnamedproteinproduct[Triticumaestivum]	-1.12004	0.63287	0	3	S	ENHLFRRGSQPPLPLSTRVSVAVDVARGLAF		10
SPT16163.1	unnamedproteinproduct[Triticumaestivum]	0.79573	0.418966	0	3	S	FRRGSQPPLPLSTRVSVAVDVARGLAFLHSR		14
SPT16206.1	unnamedproteinproduct[Triticumaestivum]	4.99898	0.373488	0	1	S	GTEQNQRITCTSTDVSPSCSRADFMQSQQSS		9
SPT16220.1	unnamedproteinproduct[Triticumaestivum]	2.43164	0.467811	0		S	GSKPSASDLLRLEDTSESEVVPITRRAPARL		5
SPT16248.1	unnamedproteinproduct[Triticumaestivum]	1.14953	0.635307	0	1	S	RLEQGQSGGAIMASNSSDRSDRSDKPLDQKT		15
SPT16281.1	unnamedproteinproduct[Triticumaestivum]	-0.409625	0.848073	0	1	S	SDGSVPVKTAERDGASSFGSYPAQTSYTTER		4
SPT16281.1	unnamedproteinproduct[Triticumaestivum]	5.72038	0.115938	0	1	S	DGSVPVKTAERDGASSFGSYPAQTSYTTERK		5
SPT16281.1	unnamedproteinproduct[Triticumaestivum]	-2.20191	0.253154	0	1	S	QLSECLSKQISALNISSPSKKRGAVTKELFE		8
SPT16303.1	unnamedproteinproduct[Triticumaestivum]	-0.599859	0.772917	0	1	S	FRKQQGERVDFSGCGSPTGLDARDPFDLHQI		8
SPT16321.1	unnamedproteinproduct[Triticumaestivum]	7.36126	0.116329	0	1	S	ARRHSHSLHRLMGYGSASELLLRRSPSLYEY		6
SPT16331.1	unnamedproteinproduct[Triticumaestivum]	-5.49771	0.198236	0	1	S	DKIAGAGRDRAAETSSSPPRPTKHRHSASFD		6
SPT16331.1	unnamedproteinproduct[Triticumaestivum]	-0.260797	0.767221	0	1	S	KIAGAGRDRAAETSSSPPRPTKHRHSASFDG		7
SPT16348.1	unnamedproteinproduct[Triticumaestivum]	-4.99998	0.37405	0	1	S	GSAGSAAIEREAAILSRLRHRHVVRLHEILG		6
SPT16382.1	unnamedproteinproduct[Triticumaestivum]	-0.249661	0.682503	0	1;2	S	GNRLRVELAHGGRANSSSLPNSYGGGGRRGG		3
SPT16382.1	unnamedproteinproduct[Triticumaestivum]	-3.56514	0.352141	0	1	S	NRLRVELAHGGRANSSSLPNSYGGGGRRGGV		4
SPT16382.1	unnamedproteinproduct[Triticumaestivum]	-8.55351	0.13773	0	1;2	S	RLRVELAHGGRANSSSLPNSYGGGGRRGGVS		5
SPT16382.1	unnamedproteinproduct[Triticumaestivum]	-1.45309	0.57755	0	4	S	RSPSKERSPSRSPAKSQSPVAASPVVNGEAA		1
SPT16382.1	unnamedproteinproduct[Triticumaestivum]	-1.45309	0.57755	0	4	S	PSKERSPSRSPAKSQSPVAASPVVNGEAASP		3
SPT16382.1	unnamedproteinproduct[Triticumaestivum]	-1.45309	0.57755	0	4	S	SPSRSPAKSQSPVAASPVVNGEAASPKRDPS		8
SPT16382.1	unnamedproteinproduct[Triticumaestivum]	-1.45309	0.57755	0	4	S	QSPVAASPVVNGEAASPKRDPSKSPSRSRSP		17
SPT16392.1	unnamedproteinproduct[Triticumaestivum]	-0.31959	0.76153	0	1	S	______________MSEDGGAGEPLSGDQKR		1
SPT16399.1	unnamedproteinproduct[Triticumaestivum]	-0.592285	0.379505	0	1;2	S	AAAKAAGRAIESSQLSAPAAERSAGAVAASS		8
SPT16399.1	unnamedproteinproduct[Triticumaestivum]	0.41206	0.462115	0	1;2;3	S	RAIESSQLSAPAAERSAGAVAASSTVSNSGA		1
SPT16399.1	unnamedproteinproduct[Triticumaestivum]	-3.05623	0.118995	0	1;2;3	S	LSAPAAERSAGAVAASSTVSNSGASARKKRT		8
SPT16399.1	unnamedproteinproduct[Triticumaestivum]	2.64787	0.150702	0	1	S	SAPAAERSAGAVAASSTVSNSGASARKKRTP		9
SPT16399.1	unnamedproteinproduct[Triticumaestivum]	-3.3856	0.0837879	0	1;2	S	AAERSAGAVAASSTVSNSGASARKKRTPRRL		12
SPT16399.1	unnamedproteinproduct[Triticumaestivum]	-6.00042	0.374979	0	1	S	ERSAGAVAASSTVSNSGASARKKRTPRRLPP		14
SPT16399.1	unnamedproteinproduct[Triticumaestivum]	2.6368	0.183738	0	2	S	AGAVAASSTVSNSGASARKKRTPRRLPPSDE		17
SPT16403.1	unnamedproteinproduct[Triticumaestivum]	-0.507496	0.722628	0	1;2	S	TSGANFARAYTVQFGSCKFPYNFTGCQDLAK		8
SPT16434.1	unnamedproteinproduct[Triticumaestivum]	-0.0561089	0.979137	0	1	S	NNGLSKMAPSNKDANSPQVAGNHLLLAVRNQ		4
SPT16434.1	unnamedproteinproduct[Triticumaestivum]	9.2303	0.139521	0	2	S	KNEIDVETLAGQKIASEALSIPSSPRGMDAN		3
SPT16434.1	unnamedproteinproduct[Triticumaestivum]	2.2673	0.0379314	1	1;2	S	TLAGQKIASEALSIPSSPRGMDANSNCQFEE		10
SPT16434.1	unnamedproteinproduct[Triticumaestivum]	0.977873	0.678698	0	1	S	LAGQKIASEALSIPSSPRGMDANSNCQFEEA		11
SPT16434.1	unnamedproteinproduct[Triticumaestivum]	7.21104	0.373814	0	1	S	SKFGGYGSFLPTYQRSPLLPHTRTPPKVANA		1
SPT16434.1	unnamedproteinproduct[Triticumaestivum]	-6.00052	0.374978	0	1	S	KNNSQVAKTSPIESVSSSPPRNSNIDKFSQN		8
SPT16434.1	unnamedproteinproduct[Triticumaestivum]	5.54416	0.372684	0	1	S	NNSQVAKTSPIESVSSSPPRNSNIDKFSQNR		9
SPT16434.1	unnamedproteinproduct[Triticumaestivum]	-4.93462	0.375019	0	2	S	NSQVAKTSPIESVSSSPPRNSNIDKFSQNRI		10
SPT16434.1	unnamedproteinproduct[Triticumaestivum]	-7.79544	0.373922	0	2	S	SDENGGQQRVAKQGTSNPTDGKDGNSTAYAL		7
SPT16446.1	unnamedproteinproduct[Triticumaestivum]	2.10632	0.451631	0	1	S	RSRSSRHGPEVRLGGSFANKARGEQVAAGWP		4
SPT16446.1	unnamedproteinproduct[Triticumaestivum]	0.58853	0.590173	0	1	S	FSTVFPYDKTAVPTWSGPLVDPPGGNQKRKH		7
AAK76738.2	Na+/H+antiporter[Triticumaestivum]	-2.05127	0.239726	0	1;2	S	FLLPASSNGAASDPASPKSLHSPLLTSQLGS		16
AAK76738.2	Na+/H+antiporter[Triticumaestivum]	8.98772	0.373876	0	2	S	SDPASPKSLHSPLLTSQLGSDLEAPLPIVRP		9
AAK76738.2	Na+/H+antiporter[Triticumaestivum]	-7.13101	0.374389	0	1	S	SPKSLHSPLLTSQLGSDLEAPLPIVRPSSLR		13
AAK76738.2	Na+/H+antiporter[Triticumaestivum]	8.98772	0.373876	0	2	S	QLGSDLEAPLPIVRPSSLRMLITKPTHTIHY		25
SPT16489.1	unnamedproteinproduct[Triticumaestivum]	-7.88114	0.37419	0	3	S	AVAMARTASTAPAMNSHIFSAPLTAKFRLRR		17
SPT16489.1	unnamedproteinproduct[Triticumaestivum]	-7.88114	0.37419	0	3	S	ARTASTAPAMNSHIFSAPLTAKFRLRRQPNV		21
SPT16519.1	unnamedproteinproduct[Triticumaestivum]	-7.34263	0.13138	0	1	S	NVMEGVRRKFIEKVVSQLETREDEDDSD___		3
SPT16519.1	unnamedproteinproduct[Triticumaestivum]	1.58118	0.340391	0	1	S	EKVVSQLETREDEDDSD______________		14
SPT16522.1	unnamedproteinproduct[Triticumaestivum]	-0.0349676	0.986381	0	1	S	MVLRALGPDNEIEYDSDDDAVPARLPLLRNK		12
ACV44213.1	WALI7[Triticumaestivum]	0.110808	0.662319	0	1	S	AIFQKQVAHAPQELNSPRGSTAKPKNPDEIL		11
ACV44213.1	WALI7[Triticumaestivum]	0.616338	0.197928	0	1	S	FEHPMNRLKALPRVDSEGVMCGANFKVDAFT		3
SPT16541.1	unnamedproteinproduct[Triticumaestivum]	4.99133	0.372096	0	1	S	PVPVNNVKKAEATVPSPGPVNNVKKAEATVP		7
SPT16541.1	unnamedproteinproduct[Triticumaestivum]	-6.51748	0.374266	0	1	S	PSAGPVNNVKKTKATSPSAGPANNVKKTEAT		3
SPT16541.1	unnamedproteinproduct[Triticumaestivum]	-8.21601	0.37413	0	1	S	ETVGRKNKSAIMRTHSFVPSDLSAIFGGKLQ		3
SPT16541.1	unnamedproteinproduct[Triticumaestivum]	-6.18148	0.122728	0	1	S	SLEKVSNAITEGSAHSPKPTYGHTKDLAGSS		12
SPT16553.1	unnamedproteinproduct[Triticumaestivum]	0.968388	0.140706	0	1;3	S	___MAFFSNSGSRADSGGYNLNEKADDEGAY		3
SPT16553.1	unnamedproteinproduct[Triticumaestivum]	-1.65905	0.450401	0	1;3	S	___________MAFFSNSGSRADSGGYNLNE		4
SPT16553.1	unnamedproteinproduct[Triticumaestivum]	0.637853	0.111885	0	1;3	S	_________MAFFSNSGSRADSGGYNLNEKA		6
SPT16553.1	unnamedproteinproduct[Triticumaestivum]	0.0420091	0.964244	0	1;3	S	_______MAFFSNSGSRADSGGYNLNEKADD		8
SPT16553.1	unnamedproteinproduct[Triticumaestivum]	0.446061	0.209384	0	1	S	RKVVEEAEAREEGEISESEEQIKYRLEKEEK		6
AWT62511.1	chloroplastferredoxin-dependentglutamatesynthase[Triticumaestivum]	-1.21008	0.281488	0	1	S	KSPFAIYHRRFSTNTSPRWPLAQPMRLLGHN		6
AWT62511.1	chloroplastferredoxin-dependentglutamatesynthase[Triticumaestivum]	4.17807	0.370648	0	1	S	NAIKALCEEADAAVRSGSQLLVLSDRSEALE		1
AWT62511.1	chloroplastferredoxin-dependentglutamatesynthase[Triticumaestivum]	-0.0556212	0.961181	0	1	S	IKALCEEADAAVRSGSQLLVLSDRSEALEPT		3
SPT16580.1	unnamedproteinproduct[Triticumaestivum]	-0.684365	0.0429498	0	1	S	AVVEGPWSKDFRAEDSDKADVFEEIYKDAAA		4
SPT16581.1	unnamedproteinproduct[Triticumaestivum]	0.65458	0.146424	0	1	S	SISGERKNDEIDKMASYYEQIANEKRAAFWG		3
SPT16596.1	unnamedproteinproduct[Triticumaestivum]	-2.29622	0.145903	0	1	S	YIYVCKKGQELTGIDSPTLSHLKLQDSE___		9
SPT16596.1	unnamedproteinproduct[Triticumaestivum]	5.49015	0.383297	0	1;2	S	______________MSSSSPPLSPRGAEEEE		1
SPT16596.1	unnamedproteinproduct[Triticumaestivum]	10.3012	0.373864	0	2	S	_____________MSSSSPPLSPRGAEEEEE		2
SPT16596.1	unnamedproteinproduct[Triticumaestivum]	-1.1401	0.48801	0	2	S	____________MSSSSPPLSPRGAEEEEEG		3
SPT16596.1	unnamedproteinproduct[Triticumaestivum]	0.115212	0.917215	0	2;3	S	___________MSSSSPPLSPRGAEEEEEGG		4
SPT16605.1	unnamedproteinproduct[Triticumaestivum]	-7.91357	0.374184	0	3	S	RLLRRTLSGRHHRRSSTAKGAAVPPTEKLQG		3
SPT16610.1	unnamedproteinproduct[Triticumaestivum]	1.72113	0.229473	0	1	S	SPGMAFFITTSKEVLSTALPRRGVGHPPPAK		4
SPT16617.1	unnamedproteinproduct[Triticumaestivum]	1.12723	0.18319	0	1	S	SVNIPSVKEGSGGRCSPSNTIIRSASDRIHT		2
SPT16617.1	unnamedproteinproduct[Triticumaestivum]	-0.473547	0.781956	0	1	S	KDKVHTRDDDDICGNSPACSLESKEPAFVSK		9
SPT16617.1	unnamedproteinproduct[Triticumaestivum]	1.63684	0.320576	0	1	S	NSEPQNKTVLAEPTVSVGDRTSASLLVTKVT		9
SPT16618.1	unnamedproteinproduct[Triticumaestivum]	4.17801	0.370648	0	1	S	RADRGQTLETSSLPGSDSTEANRRRERGQRA		12
SPT16618.1	unnamedproteinproduct[Triticumaestivum]	-0.745326	0.734426	0	1	S	DRGQTLETSSLPGSDSTEANRRRERGQRALE		14
SPT16652.1	unnamedproteinproduct[Triticumaestivum]	6.02838	0.373702	0	1	S	PAASTLRARRGMGELSCKVPKQNQSPLPVIA		7
SPT16663.1	unnamedproteinproduct[Triticumaestivum]	0.550551	0.797449	0	1	S	GGGWGGFGGLLKTLTSQSETVLDAYRRDLAE		4
SPT16685.1	unnamedproteinproduct[Triticumaestivum]	-5.88335	0.374471	0	1	S	PTGSRKGSVPVILSTSPRATKHALSHTGWMD		11
SPT16685.1	unnamedproteinproduct[Triticumaestivum]	-8.01161	0.373919	0	1	S	YSGLFSPKAGNKQFNSTYSSPISPTGSRKGS		4
SPT16685.1	unnamedproteinproduct[Triticumaestivum]	0.898858	0.202962	0	1	S	KAGNKQFNSTYSSPISPTGSRKGSVPVILST		11
SPT16685.1	unnamedproteinproduct[Triticumaestivum]	2.05986	0.101943	0	1	S	APSIGRPMHPGISSRSRSPPNLSNQRVNVPP		1
SPT16685.1	unnamedproteinproduct[Triticumaestivum]	-7.10614	0.118819	0	1	S	SIGRPMHPGISSRSRSPPNLSNQRVNVPPEN		3
SPT16687.1	unnamedproteinproduct[Triticumaestivum]	2.04443	0.102503	0	1	S	AHLRLAVPPRLAAHPSFRFPTTPLPTPSKTR		6
SPT16689.1	unnamedproteinproduct[Triticumaestivum]	-0.196737	0.926122	0	1	S	TGARPRPKGILKAQASLLSRAPSKARVSINL		4
SPT16697.1	unnamedproteinproduct[Triticumaestivum]	-0.163548	0.578194	0	1	S	QAAANNEDIELPEEESDEEDDVQIAERAVPE		22
SPT16697.1	unnamedproteinproduct[Triticumaestivum]	0.179177	0.614299	0	1	S	LAAKLEAAEEDGAAGSDEGEKGSKKNKVEKL		12
SPT16697.1	unnamedproteinproduct[Triticumaestivum]	-1.20348	0.0380889	-1	1;2	S	GVPQDEMAALERQLASGPSPAPAAAPSTSTT		4
SPT16697.1	unnamedproteinproduct[Triticumaestivum]	-0.0311581	0.985673	0	1	S	QDEMAALERQLASGPSPAPAAAPSTSTTPAN		7
SPT16697.1	unnamedproteinproduct[Triticumaestivum]	7.46028	0.373584	0	1	S	RQLASGPSPAPAAAPSTSTTPANRMMNFVSA		15
AAR26488.1	harpinbindingprotein1[Triticumaestivum]	0.529625	0.0844959	0	1	S	KLLSAVAGLNRGLAASQEDLDRADAAARQLE		5
AAR26488.1	harpinbindingprotein1[Triticumaestivum]	-0.166916	0.824133	0	1	S	DKLQGRWRLVYSSAFSSRTLGGSRPGPPTGR		8
AAR26488.1	harpinbindingprotein1[Triticumaestivum]	4.18472	0.138985	0	1	S	KLQGRWRLVYSSAFSSRTLGGSRPGPPTGRL		9
SPT16735.1	unnamedproteinproduct[Triticumaestivum]	0.52826	0.137416	0	1;2	S	PFYLPSPLPASSYKGSPANSSVASTPARGGF		2
SPT16735.1	unnamedproteinproduct[Triticumaestivum]	-4.25717	0.377639	0	2	S	PASSYKGSPANSSVASTPARGGFKRPFPPPS		10
SPT16735.1	unnamedproteinproduct[Triticumaestivum]	0.0653118	0.865423	0	1	S	YILLCGSRPFWARTESGIFRAVLKAEPSFDE		3
SPT16735.1	unnamedproteinproduct[Triticumaestivum]	-1.22615	0.493287	0	1;2	S	RVASGTGDAAGGAAASPAQAAAAAKPGTPKQ		15
SPT16791.1	unnamedproteinproduct[Triticumaestivum]	-0.155584	0.809922	0	1	S	GSAVSEAVKEEKSSLSDEEKGGSEKKKKKKK		4
SPT16792.1	unnamedproteinproduct[Triticumaestivum]	2.07746	0.178144	0	1;2;3;4	S	______________MSSTPPAVASPASEHTK		1
SPT16792.1	unnamedproteinproduct[Triticumaestivum]	-0.10601	0.888195	0	1;2;3;4	S	_____________MSSTPPAVASPASEHTKS		2
SPT16792.1	unnamedproteinproduct[Triticumaestivum]	0.143728	0.578081	0	1;2;3;4	S	______MSSTPPAVASPASEHTKSKKKKSKS		9
SPT16792.1	unnamedproteinproduct[Triticumaestivum]	5.43544	0.373598	0	3	S	___MSSTPPAVASPASEHTKSKKKKSKSKDA		12
SPT16792.1	unnamedproteinproduct[Triticumaestivum]	0.224314	0.836261	0	1	S	KKKKSKEGGDDVATESEVEKSEKKKEKKKKK		12
SPT16792.1	unnamedproteinproduct[Triticumaestivum]	-0.281349	0.291243	0	1	S	GSAVSEAVKEEKSSLSDEEKGASEKKKKKKS		4
SPT16817.1	unnamedproteinproduct[Triticumaestivum]	5.18492	0.135641	0	1	S	_______MSESELSRSTVLFGLRLWVLLAIA		9
SPT16819.1	unnamedproteinproduct[Triticumaestivum]	7.20416	0.373813	0	2	S	______________MSSSDQEDHDEDAPLVR		1
SPT16819.1	unnamedproteinproduct[Triticumaestivum]	7.20416	0.373813	0	2	S	_____________MSSSDQEDHDEDAPLVRD		2
SPT16819.1	unnamedproteinproduct[Triticumaestivum]	-1.27911	0.364343	0	1;2	S	____________MSSSDQEDHDEDAPLVRDP		3
SPT16824.1	unnamedproteinproduct[Triticumaestivum]	7.86794	0.144718	0	3	S	__________MRRGYSYSPSPPPRGYRGRAR		4
SPT16824.1	unnamedproteinproduct[Triticumaestivum]	1.95351	0.505919	0	3	S	________MRRGYSYSPSPPPRGYRGRARSP		6
SPT16824.1	unnamedproteinproduct[Triticumaestivum]	3.55636	0.175339	0	3	S	______MRRGYSYSPSPPPRGYRGRARSPSP		7
SPT16841.1	unnamedproteinproduct[Triticumaestivum]	0.556038	0.488783	0	1	S	GAEEEAAHAAGRGGGSGGGGGGGAGGSSGSG		4
SPT16841.1	unnamedproteinproduct[Triticumaestivum]	9.0282	0.373876	0	1	S	RGGGSGGGGGGGAGGSSGSGGEGHPRRRFDD		15
SPT16841.1	unnamedproteinproduct[Triticumaestivum]	4.59961	0.391426	0	1	S	GGGSGGGGGGGAGGSSGSGGEGHPRRRFDDK		16
SPT16841.1	unnamedproteinproduct[Triticumaestivum]	-3.6562	0.400159	0	1	S	GSGGGGGGGAGGSSGSGGEGHPRRRFDDKSL		18
SPT16841.1	unnamedproteinproduct[Triticumaestivum]	0.257457	0.415846	0	1	S	______________MSGAEEEAAHAAGRGGG		1
SPT16844.1	unnamedproteinproduct[Triticumaestivum]	-6.53109	0.374644	0	1	S	PPPPGPPEDAPSLVRSMSAPDLPLPPAIKKK		1
SPT16844.1	unnamedproteinproduct[Triticumaestivum]	1.08288	0.414465	0	1	S	PPGPPEDAPSLVRSMSAPDLPLPPAIKKKPS		3
SPT16846.1	unnamedproteinproduct[Triticumaestivum]	1.03963	0.177084	0	1	S	CEILRERLKDPASLASE______________		9
SPT16891.1	unnamedproteinproduct[Triticumaestivum]	-0.260105	0.619725	0	1	S	AAASVRESSPRSALPSSPHFLDSRFHEEPVT		5
SPT16891.1	unnamedproteinproduct[Triticumaestivum]	-0.650731	0.526109	0	1	S	AASVRESSPRSALPSSPHFLDSRFHEEPVTF		6
SPT16915.1	unnamedproteinproduct[Triticumaestivum]	0.547874	0.480566	0	1	S	LDLFKIEPNGLKKFDSFSKWMSDELAADLDI		4
SPT16915.1	unnamedproteinproduct[Triticumaestivum]	1.86466	0.284898	0	1	S	GINEMHLHIRLEKLLSLGPDDYEKYVMSGGN		3
SPT16915.1	unnamedproteinproduct[Triticumaestivum]	2.11837	0.0318749	1	1	S	DGFAEPSSAQLSRQDSQAESLKDSLSAVRKS		3
SPT16915.1	unnamedproteinproduct[Triticumaestivum]	4.8058	0.372173	0	1	S	SYTDGSMGYPLLKQSSLDLFKIEPNGLKKFD		3
SPT16915.1	unnamedproteinproduct[Triticumaestivum]	-0.0453154	0.955692	0	1	S	KQAEGRLQRSLARVKSMTQYPEAREQYSRLQ		3
SPT16957.1	unnamedproteinproduct[Triticumaestivum]	0.453505	0.69719	0	1	S	NRKLRKKKSFLPRMGSFLSRNTPAQT_____		3
SPT16957.1	unnamedproteinproduct[Triticumaestivum]	-0.78688	0.727673	0	2	S	DSELSSHSQVLVKSHSDVAEHDVESNSPTGT		3
SPT16957.1	unnamedproteinproduct[Triticumaestivum]	-4.88217	0.374063	0	2	S	VKSHSDVAEHDVESNSPTGTGPEILSNSGPT		14
SPT16957.1	unnamedproteinproduct[Triticumaestivum]	-0.114342	0.876305	0	1	S	AVKPKVIDDSEAKPESPYKGLIDTAAPFESV		11
SPT16970.1	unnamedproteinproduct[Triticumaestivum]	4.92599	0.373466	0	1	S	PSAPSAMAAYMARAMSTSAAGTPPVSLDTIN		3
CAA03935.1	sucrosesynthasetype2[Triticumaestivum]	2.75123	0.0282582	1	1	S	FEPFNASFPRPSLSKSIGNGVQFLNRHLSSK		1
SPT16982.1	unnamedproteinproduct[Triticumaestivum]	-1.0817	0.575778	0	1	S	LDYSSRQGSNLSRQSSNAEQELSLLGGKVKP		3
SPT16982.1	unnamedproteinproduct[Triticumaestivum]	-8.26164	0.00926001	-1	1	S	HSRATARAHPKGFSRSKSIIEESKSILYQDQ		1
SPT16982.1	unnamedproteinproduct[Triticumaestivum]	-1.84972	0.522554	0	1	S	RATARAHPKGFSRSKSIIEESKSILYQDQSR		3
SPT16984.1	unnamedproteinproduct[Triticumaestivum]	5.26352	0.373559	0	2	S	TMHMLRSQRILTELQSGEAELSDDSVVTPTT		7
SPT16984.1	unnamedproteinproduct[Triticumaestivum]	5.26352	0.373559	0	2	S	ILTELQSGEAELSDDSVVTPTTKATGDLVVR		16
SPT16988.1	unnamedproteinproduct[Triticumaestivum]	0.361797	0.464594	0	1	S	KGANSGEDQLTSDSKSIADVNNNFTENAKQK		1
SPT16995.1	unnamedproteinproduct[Triticumaestivum]	-0.182132	0.826414	0	1	S	TTDVAEAPAADDDDDSDVDLFGEETEEEKKA		26
SPT17003.1	unnamedproteinproduct[Triticumaestivum]	0.56097	0.712534	0	1	S	VALLRSLLSAQQGLGSPDSGLKMASLVTTYA		11
SPT17017.1	unnamedproteinproduct[Triticumaestivum]	-1.68232	0.542027	0	1	S	ERAVEAALHTAGEGSSSPARSLTLDGAVKCM		14
SPT17017.1	unnamedproteinproduct[Triticumaestivum]	0.905032	0.433454	0	1	S	RAVEAALHTAGEGSSSPARSLTLDGAVKCMH		15
SPT17025.1	unnamedproteinproduct[Triticumaestivum]	-0.215752	0.269993	0	1;2	S	EGEKAVGAGGVGALPSPGGSSSQQRESTPRN		12
SPT17025.1	unnamedproteinproduct[Triticumaestivum]	-6.32312	0.374319	0	2	S	AVGAGGVGALPSPGGSSSQQRESTPRNNGGG		16
SPT17025.1	unnamedproteinproduct[Triticumaestivum]	0.126441	0.379537	0	1	S	____________MPDSDNDSGGPSNADFSSP		3
SPT17025.1	unnamedproteinproduct[Triticumaestivum]	-2.06763	0.0862042	0	1	S	________MPDSDNDSGGPSNADFSSPKEQD		7
SPT17050.1	unnamedproteinproduct[Triticumaestivum]	-0.147739	0.648537	0	1	S	RADGQNTGNFLTDRPSTKVHAAPGGGSSLGY		15
SPT17050.1	unnamedproteinproduct[Triticumaestivum]	-4.35302	0.375604	0	1	S	__________MSRGGSAGGGQSSLGYLFGDG		3
SPT17070.1	unnamedproteinproduct[Triticumaestivum]	-0.427216	0.744674	0	4	S	ALAAKEPMYLYIAATSRVVSTVMVVERPEDG		25
SPT17107.1	unnamedproteinproduct[Triticumaestivum]	-0.955133	0.58693	0	1;2	S	______________MSDSEDHHFESKADAGA		1
SPT17107.1	unnamedproteinproduct[Triticumaestivum]	-0.839208	0.553849	0	1;2	S	____________MSDSEDHHFESKADAGASK		3
SPT17110.1	unnamedproteinproduct[Triticumaestivum]	7.10779	0.126706	0	1	S	SSGVLRDRAPEPAAVSASSLRSSAAAAAAAR		8
SPT17110.1	unnamedproteinproduct[Triticumaestivum]	6.39873	0.373747	0	1	S	GVLRDRAPEPAAVSASSLRSSAAAAAAARLV		12
SPT17110.1	unnamedproteinproduct[Triticumaestivum]	0.999046	0.419018	0	1	S	SMKDDHYQGGERVEYSGPLLSQTHKVDELLE		4
SPT17147.1	unnamedproteinproduct[Triticumaestivum]	7.20047	1.5559e-06	1	1	S	EDQATFYTARKTNMSSFSRSTSQRSTILEHA		5
SPT17147.1	unnamedproteinproduct[Triticumaestivum]	0.469815	0.329789	0	1	S	YLDPLTAVMEVRHHRSSPDLRPLQLQKQPSP		1
SPT17147.1	unnamedproteinproduct[Triticumaestivum]	0.404986	0.28116	0	1	S	LDPLTAVMEVRHHRSSPDLRPLQLQKQPSPD		2
SPT17154.1	unnamedproteinproduct[Triticumaestivum]	7.21161	0.120449	0	1	S	_____________MDSDASVSPRRRSCYSDS		3
SPT17184.1	unnamedproteinproduct[Triticumaestivum]	-0.976023	0.665511	0	1	S	SAAAKKPAAGGAQEKSPKVFYGSRAFF____		11
SPT17184.1	unnamedproteinproduct[Triticumaestivum]	0.932443	0.621976	0	1	S	MKLPLDMDNGSDKSGSGPAAASPTDSSGTDS		3
SPT17184.1	unnamedproteinproduct[Triticumaestivum]	-0.554902	0.574172	0	1	S	MDNGSDKSGSGPAAASPTDSSGTDSSAAAKK		9
SPT17184.1	unnamedproteinproduct[Triticumaestivum]	-5.52248	0.374636	0	2	S	SDKSGSGPAAASPTDSSGTDSSAAAKKPAAG		13
SPT17185.1	unnamedproteinproduct[Triticumaestivum]	3.3191	0.367699	0	1	S	_____MVSLAGSQILSPKQRPCAPRRPGHSM		10
SPT17188.1	unnamedproteinproduct[Triticumaestivum]	0.147454	0.575896	0	1	S	RQMGSYYNGGSNRLGSPIGYVGLNDDSGSIL		3
SPT17188.1	unnamedproteinproduct[Triticumaestivum]	1.44631	0.375135	0	1	S	AVPRDDQSIASKNNGSSIGSPGPVRTRKIFV		4
SPT17188.1	unnamedproteinproduct[Triticumaestivum]	-7.02077	0.374157	0	1	S	VPRDDQSIASKNNGSSIGSPGPVRTRKIFVG		5
SPT17188.1	unnamedproteinproduct[Triticumaestivum]	0.178255	0.629169	0	1	S	KRAVPKEQSPGPVARSPAGGQNLAISRVHNF		1
SPT17209.1	unnamedproteinproduct[Triticumaestivum]	7.30042	0.373819	0	1	S	NLPGTPDPDAEVIALSPGTLMATNRFVCEVC		16
SPT17214.1	unnamedproteinproduct[Triticumaestivum]	3.533	0.0300743	1	1	S	MESEKKATSAIPRNKSDMLDGEDVPLKSRTS		3
SPT17225.1	unnamedproteinproduct[Triticumaestivum]	-7.27761	0.00475535	-1	1	S	DKIKALRDAGVTVVESPAKIGSTMFELFKQR		9
SPT17252.1	unnamedproteinproduct[Triticumaestivum]	0.160978	0.922509	0	1	S	IESPDGRSLSSTAATSPLGTAAGSKGKNSWK		9
SPT17257.1	unnamedproteinproduct[Triticumaestivum]	8.92117	0.373874	0	1	S	FPKMGRRGLSDRLCFSSFQERSCPTENYESD		4
SPT17257.1	unnamedproteinproduct[Triticumaestivum]	-0.130052	0.872763	0	1	S	PKMGRRGLSDRLCFSSFQERSCPTENYESDA		5
SPT17257.1	unnamedproteinproduct[Triticumaestivum]	-0.176567	0.896405	0	1	S	TNGASRTKPTLSKLESFHVGKHHNFRVPTCQ		3
SPT17257.1	unnamedproteinproduct[Triticumaestivum]	0.452791	0.807823	0	1	S	QVCPSPGAQRALRTESSPDCMFTARNYYTGA		3
SPT17271.1	unnamedproteinproduct[Triticumaestivum]	3.84938	0.372953	0	1	S	ALGDDVDEGDGDARRSGDDADADKDSKRMKT		1
SPT17277.1	unnamedproteinproduct[Triticumaestivum]	0.43663	0.316539	0	1	S	PASGSAKGGQPVVQLSSPQQHAAKNSPSTSG		9
SPT17277.1	unnamedproteinproduct[Triticumaestivum]	0.43663	0.316539	0	1	S	ASGSAKGGQPVVQLSSPQQHAAKNSPSTSGS		10
SPT17277.1	unnamedproteinproduct[Triticumaestivum]	-1.8126	0.331225	0	1	S	GTQQQNHQKNPMPSLSGSSQKHQPQQSQGLL		7
SPT17277.1	unnamedproteinproduct[Triticumaestivum]	-7.07216	0.13354	0	1	S	QQNHQKNPMPSLSGSSQKHQPQQSQGLLGYA		10
SPT17277.1	unnamedproteinproduct[Triticumaestivum]	0.317374	0.253323	0	1	S	AVDGSQIQRPSSRPISPASTSATAPVRKKLK		3
SPT17277.1	unnamedproteinproduct[Triticumaestivum]	2.0001	0.0467451	1	1	S	QQQQLFQNHLNSRPRSAAPSNASGYSDRLSA		1
SPT17277.1	unnamedproteinproduct[Triticumaestivum]	4.32435	0.370978	0	1	S	SLTNLSTGGAGDLSRSSNAPVASGSPSNSVS		1
SPT17277.1	unnamedproteinproduct[Triticumaestivum]	0.729874	0.735449	0	1	S	LTNLSTGGAGDLSRSSNAPVASGSPSNSVSK		2
SPT17277.1	unnamedproteinproduct[Triticumaestivum]	-0.506764	0.819573	0	1;2	S	GGAGDLSRSSNAPVASGSPSNSVSKSTGGSP		8
SPT17277.1	unnamedproteinproduct[Triticumaestivum]	0.352222	0.546893	0	1;2	S	AGDLSRSSNAPVASGSPSNSVSKSTGGSPPA		10
SPT17277.1	unnamedproteinproduct[Triticumaestivum]	-0.106538	0.90072	0	1;2	S	SRSSNAPVASGSPSNSVSKSTGGSPPASGSA		14
SPT17277.1	unnamedproteinproduct[Triticumaestivum]	5.84576	0.373076	0	1	S	TAPVRKKLKTLGGGGSSGGSGPVPKQRPSPA		7
AAF61463.1	AF139814_1plasmamembraneintrinsicprotein1[Triticumaestivum]	-1.01222	0.524188	0	1	S	YILRAGAIKALGSFRSNA_____________		7
SPT17286.1	unnamedproteinproduct[Triticumaestivum]	-6.19034	0.374844	0	1	S	TAIAAACSSNVSASCSDSDSEDLRLLLPNLL		23
SPT17286.1	unnamedproteinproduct[Triticumaestivum]	-6.52727	0.374263	0	1	S	IAAACSSNVSASCSDSDSEDLRLLLPNLLPA		25
ALY06376.1	calcium-dependentproteinkinaseCPK7-D[Triticumaestivum]	-1.37627	0.0229557	-1	1	S	RERFTSLSLKLQKDGSLQITSTQ________		3
SPT17298.1	unnamedproteinproduct[Triticumaestivum]	-8.30685	0.374006	0	1;2	S	SSPPLSSSPDDEGNRSPSSRSSSLSPITVDR		28
SPT17298.1	unnamedproteinproduct[Triticumaestivum]	3.13623	0.219466	0	2	S	RMYSPRALDPAALVHSPIGGMSPRSPRLMEP		10
SPT17298.1	unnamedproteinproduct[Triticumaestivum]	3.13623	0.219466	0	2	S	ALDPAALVHSPIGGMSPRSPRLMEPTSPMSA		16
SPT17298.1	unnamedproteinproduct[Triticumaestivum]	0.483432	0.016683	0	1	S	KSAILNKLHQQKGLLSPVNTNRMYSPRALDP		4
SPT17298.1	unnamedproteinproduct[Triticumaestivum]	-6.26602	0.374795	0	1	S	EMYEQFSSLNKHQLPSVGSPRNSNAASWGNV		5
SPT17298.1	unnamedproteinproduct[Triticumaestivum]	-0.247121	0.227163	0	1	S	EQFSSLNKHQLPSVGSPRNSNAASWGNVGSS		8
SPT17298.1	unnamedproteinproduct[Triticumaestivum]	1.09216	0.240737	0	1;2	S	IGGMSPRSPRLMEPTSPMSARFGATVTQREM		6
SPT17298.1	unnamedproteinproduct[Triticumaestivum]	-0.044405	0.983538	0	1	S	GGAASAHWLQGSRLRSSFNARDASVEDLGLL		3
SPT17298.1	unnamedproteinproduct[Triticumaestivum]	-0.340877	0.832469	0	1	S	GAASAHWLQGSRLRSSFNARDASVEDLGLLL		4
SPT17298.1	unnamedproteinproduct[Triticumaestivum]	8.35452	0.178916	0	1	S	SPRNSNAASWGNVGSSPMGKVDWGVDGEELD		13
SPT17298.1	unnamedproteinproduct[Triticumaestivum]	4.94277	0.372032	0	2	S	SSSPDDEGNRSPSSRSSSLSPITVDRAKKEY		1
SPT17298.1	unnamedproteinproduct[Triticumaestivum]	-1.64504	0.428586	0	1;2	S	SSPDDEGNRSPSSRSSSLSPITVDRAKKEYP		2
SPT17298.1	unnamedproteinproduct[Triticumaestivum]	1.1794	0.390965	0	1	S	SPDDEGNRSPSSRSSSLSPITVDRAKKEYPV		3
SPT17298.1	unnamedproteinproduct[Triticumaestivum]	-1.62483	0.460634	0	1;2	S	DDEGNRSPSSRSSSLSPITVDRAKKEYPVDP		5
SPT17312.1	unnamedproteinproduct[Triticumaestivum]	1.41057	0.112595	0	1	S	PPRRRRRRKAGERGDSPPPLPDNLRCRRSDG		3
SPT17312.1	unnamedproteinproduct[Triticumaestivum]	0.447213	0.69971	0	1;2	S	DAPGNDSGVKDAQAHSSPLAESNGSLARLSG		6
SPT17312.1	unnamedproteinproduct[Triticumaestivum]	0.447213	0.69971	0	2	S	SGVKDAQAHSSPLAESNGSLARLSGGQQESM		12
SPT17312.1	unnamedproteinproduct[Triticumaestivum]	6.78043	0.373473	0	1;4	S	SPKATRDLPNGLMTISPGSSGAVGSPVTTKV		10
SPT17312.1	unnamedproteinproduct[Triticumaestivum]	6.18863	0.29026	0	1;4	S	ATRDLPNGLMTISPGSSGAVGSPVTTKVGVD		13
SPT17312.1	unnamedproteinproduct[Triticumaestivum]	3.3079	0.368667	0	4	S	TRDLPNGLMTISPGSSGAVGSPVTTKVGVDI		14
SPT17312.1	unnamedproteinproduct[Triticumaestivum]	1.42098	0.214569	0	1	S	KKCTLGQTKGGMQKESPAGQGKLIRIKICNH		7
SPT17312.1	unnamedproteinproduct[Triticumaestivum]	0.475584	0.0439338	0	1	S	KNKRKGRRRLNLAPESPKATRDLPNGLMTIS		8
SPT17312.1	unnamedproteinproduct[Triticumaestivum]	6.90754	0.373509	0	1	S	HSSPLAESNGSLARLSGGQQESMST______		2
SPT17312.1	unnamedproteinproduct[Triticumaestivum]	0.818695	0.713984	0	1	S	NGSLARLSGGQQESMST______________		10
SPT17327.1	unnamedproteinproduct[Triticumaestivum]	-4.4798	0.124144	0	1	S	RQASGAPAPASSSSSSGIHHSAGRYGHEAPV		15
SPT17327.1	unnamedproteinproduct[Triticumaestivum]	0.351752	0.6738	0	1	S	RRERYLAQQQVEAVDSV______________		12
SPT17336.1	unnamedproteinproduct[Triticumaestivum]	0.264598	0.900992	0	1	S	RQVFDDDAGFLVAVKSGQIGSNMNPDDELRK		1
SPT17339.1	unnamedproteinproduct[Triticumaestivum]	5.50362	0.127196	0	1	S	NQIDLNIQPEREDEQSPKSDAVGAMRLPREN		16
SPT17345.1	unnamedproteinproduct[Triticumaestivum]	-7.60066	0.00307356	-1	1	S	MPANGATTAGANKSASTPTSSTLPSQSGKEY		3
SPT17346.1	unnamedproteinproduct[Triticumaestivum]	-0.0741729	0.953945	0	1	S	PVKNKNSVYEPLLSDSPMASRRSLASSSFDI		11
SPT17346.1	unnamedproteinproduct[Triticumaestivum]	0.164866	0.939276	0	1	S	KNSVYEPLLSDSPMASRRSLASSSFDIFQPA		15
SPT17346.1	unnamedproteinproduct[Triticumaestivum]	4.98229	0.372378	0	1	S	VYEPLLSDSPMASRRSLASSSFDIFQPAQSR		1
SPT17351.1	unnamedproteinproduct[Triticumaestivum]	-0.43223	0.119648	0	1	S	SEGLPSPSGRAQPAVSPSNQTFGQRFMGNMM		6
SPT17351.1	unnamedproteinproduct[Triticumaestivum]	-7.92225	0.117965	0	1	S	DASSYHDIREGEASISNNGEQEGHQETSPRI		7
SPT17351.1	unnamedproteinproduct[Triticumaestivum]	0.476147	0.76951	0	1	S	ASISNNGEQEGHQETSPRIGLENSEGLPSPS		19
SPT17351.1	unnamedproteinproduct[Triticumaestivum]	-0.364074	0.86637	0	1	S	SNQQLLSRESETDASSYHDIREGEASISNNG		8
SPT17351.1	unnamedproteinproduct[Triticumaestivum]	-0.42631	0.0363297	0	1	S	ETSPRIGLENSEGLPSPSGRAQPAVSPSNQT		11
SPT17351.1	unnamedproteinproduct[Triticumaestivum]	0.792402	0.260269	0	1	S	LTSKPKGKMDDVAPPSPAKTPEADGADKTEE		8
SPT17351.1	unnamedproteinproduct[Triticumaestivum]	0.313034	0.395076	0	1	S	TDKQDEEKTTLGDALSMNRASEASPTSVEEL		8
SPT17370.1	unnamedproteinproduct[Triticumaestivum]	3.21638	0.372377	0	1	S	LYLDGKMDHERDSTASMDNISIEDDSVADPN		5
SPT17370.1	unnamedproteinproduct[Triticumaestivum]	0.599187	0.345505	0	1	S	DDHNWSGLDGVTRVNSLVQLPRFSEEKAVS_		3
SPT17383.1	unnamedproteinproduct[Triticumaestivum]	-0.313791	0.500561	0	1	S	TEQSSAAPTGSVRPLSREKPTAELTRTKSAA		20
SPT17383.1	unnamedproteinproduct[Triticumaestivum]	5.42291	0.372789	0		S	VAAVKSKEIEITHQISPESGDVKIMSDSTEN		9
SPT17383.1	unnamedproteinproduct[Triticumaestivum]	6.59423	0.116197	0	2	S	SGSDADRWQQKGLIPSPVTPMQVMHKAEKKY		5
SPT17383.1	unnamedproteinproduct[Triticumaestivum]	4.36122	0.373248	0	1	S	QERHAQSSRSRGPVVSSLPRRGAPSMDYGSR;RHAQSQSSRSRGPVVSSLPRRGAPSMDYGSR		5
SPT17383.1	unnamedproteinproduct[Triticumaestivum]	-0.108286	0.827834	0	1	S	PSMDYGSRGSAAPLVSPGPQQRGRGFGNQDI		8
SPT17383.1	unnamedproteinproduct[Triticumaestivum]	2.15208	0.488129	0	1	S	QVDLTSKGSGLTSATSESSISPILGKSEADS		9
SPT17383.1	unnamedproteinproduct[Triticumaestivum]	-0.00250964	0.998221	0	1	S	IAPAAQSASSSHRPASQEGRSGNKSYSEEEL		16
SPT17383.1	unnamedproteinproduct[Triticumaestivum]	3.70592	0.0115109	1	1	S	TRNDTKNLPQQPQPASPAEELKGQTSVKVGD		10
SPT17383.1	unnamedproteinproduct[Triticumaestivum]	-5.77272	0.373986	0	1	S	LVGPQSNAPQVPRSGSDADRWQQKGLIPSPV		3
SPT17383.1	unnamedproteinproduct[Triticumaestivum]	0.15673	0.398433	0	1	S	PAMDDDKWLKSGVPYSPNRDAHMDLTNGPAI;PAMDDDKWLKSGVPYSPNRDAHMDLTNGPAM		6
SPT17384.1	unnamedproteinproduct[Triticumaestivum]	-3.86429	0.289363	0	1;2	S	KEKRHRLMRKLGRSKSESAESQTHRQPGLVG		3
SPT17384.1	unnamedproteinproduct[Triticumaestivum]	-7.74338	0.373922	0	2	S	QPQIAVPSSVTNLPKSLSLDSPTEKELTIDD		1
SPT17384.1	unnamedproteinproduct[Triticumaestivum]	-0.200888	0.68362	0	1	S	QIAVPSSVTNLPKSLSLDSPTEKELTIDDIE		3
SPT17384.1	unnamedproteinproduct[Triticumaestivum]	-2.13246	0.238987	0	1;2	S	VPSSVTNLPKSLSLDSPTEKELTIDDIEDFE		6
SPT17396.1	unnamedproteinproduct[Triticumaestivum]	-0.22573	0.902056	0	1	S	_____________MVSPAASGGGNAGLADPL		2
SPT17396.1	unnamedproteinproduct[Triticumaestivum]	5.38879	0.123657	0	1	S	_________MVSPAASGGGNAGLADPLLATN		6
SPT17400.1	unnamedproteinproduct[Triticumaestivum]	2.99635	0.367225	0	1	S	____________MTTSPATDAGAATGLSEPL		3
SPT17401.1	unnamedproteinproduct[Triticumaestivum]	-3.20172	0.121608	0	1	S	APTPRPPPPASLQPDSPGVFFTNAAAAAPLG		16
SPT17403.1	unnamedproteinproduct[Triticumaestivum]	-4.31407	0.377487	0	1	S	MPRAPTLMLRGRALESSKSSENERSHSIGTV		4
SPT17403.1	unnamedproteinproduct[Triticumaestivum]	0.853369	0.700877	0	1	S	PRAPTLMLRGRALESSKSSENERSHSIGTVS		5
SPT17437.1	unnamedproteinproduct[Triticumaestivum]	-1.19006	0.107205	0	1	S	SMSDTVPQSRLTSVPSPRVPPKPGARDQVGF		6
SPT17437.1	unnamedproteinproduct[Triticumaestivum]	-0.362513	0.867897	0	1	S	SASSTASARPRTPAASSAAAAAAAVPSFLTN		5
SPT17437.1	unnamedproteinproduct[Triticumaestivum]	1.57436	0.33133	0	1	S	ASSTASARPRTPAASSAAAAAAAVPSFLTNP		6
SPT17437.1	unnamedproteinproduct[Triticumaestivum]	7.86937	0.120535	0	1	S	TPAASSAAAAAAAVPSFLTNPSRIGRHFDED		16
SPT17437.1	unnamedproteinproduct[Triticumaestivum]	0.620062	0.711645	0	1;2	S	AAAAAAAVPSFLTNPSRIGRHFDEDERTPFE		24
SPT17437.1	unnamedproteinproduct[Triticumaestivum]	0.453558	0.837637	0	2	S	IGEVPERPKLKLLPRSKPIESPAPSPTYIEE		1
SPT17437.1	unnamedproteinproduct[Triticumaestivum]	0.166906	0.906703	0	2	S	ERPKLKLLPRSKPIESPAPSPTYIEEKQVLP		6
SPT17437.1	unnamedproteinproduct[Triticumaestivum]	-0.586043	0.708379	0	2	S	LKLLPRSKPIESPAPSPTYIEEKQVLPVPVI		10
SPT17448.1	unnamedproteinproduct[Triticumaestivum]	5.1297	0.37253	0	1	S	YYVSANAAAREEGRGSGSKPAGGHT______		6
P93594.1	AMYB_WHEATRecName:Full=Beta-amylase;AltName:Full=1,4-alpha-D-glucanmaltohydrolase	-0.713616	0.727705	0	2	S	ANYVQVYVMLPLDVVSVDNKFEKGDEIRAQL		21
SPT17466.1	unnamedproteinproduct[Triticumaestivum]	7.38453	0.0446314	1	1;2	S	MHTDPYPGVSHSTSRSPMSPNEVSITELEPR		1
SPT17466.1	unnamedproteinproduct[Triticumaestivum]	-0.135102	0.902109	0	1;2	S	DPYPGVSHSTSRSPMSPNEVSITELEPR___		4
SPT17499.1	unnamedproteinproduct[Triticumaestivum]	5.29909	0.131116	0	2	S	FKALDHDDSLEDTASSPVNSPKVSALSQLEF		14
SPT17499.1	unnamedproteinproduct[Triticumaestivum]	5.99007	0.0018198	1	2	S	DHDDSLEDTASSPVNSPKVSALSQLEFSPKR		18
SPT17503.1	unnamedproteinproduct[Triticumaestivum]	0.911274	0.406872	0	1	S	CSRSEPSSGTSLLKGSPSGPTPIFLELENKQ		2
SPT17503.1	unnamedproteinproduct[Triticumaestivum]	7.06259	0.373482	0	1	S	RSEPSSGTSLLKGSPSGPTPIFLELENKQLE		4
SPT17509.1	unnamedproteinproduct[Triticumaestivum]	0.341174	0.0750156	0	1	S	GIVKSLSFSRLSTSKSGLSESNPTLGWRRVV		1
SPT17512.1	unnamedproteinproduct[Triticumaestivum]	-5.9738	0.120053	0	1	S	GSADDEGSLTQVRASSSFQSVRNKWAGQRGN		3
SPT17512.1	unnamedproteinproduct[Triticumaestivum]	8.02394	0.373851	0	1	S	MATAISKSSTKSHPRSPTTAQPPNPASAAAA		1
SPT17518.1	unnamedproteinproduct[Triticumaestivum]	-6.30108	0.374773	0	1	S	LAEAMRGEGDLLMHLSTMGYKLNYQQPALSE		10
SPT17521.1	unnamedproteinproduct[Triticumaestivum]	1.04646	0.458039	0	1	S	GSQIGSSNVRLSWGRSQNKQPPQQDANQGNG		6
SPT17522.1	unnamedproteinproduct[Triticumaestivum]	7.41115	0.373625	0	1	S	NQNMSSKGKKKYFNNSDDDEGGDAAKGRDLL		5
SPT17531.1	unnamedproteinproduct[Triticumaestivum]	-1.53692	0.298123	0	2	S	PGSPENHDTNRRRAPSHELSPHARDNSPERK		4
SPT17531.1	unnamedproteinproduct[Triticumaestivum]	-1.53692	0.298123	0	2	S	ENHDTNRRRAPSHELSPHARDNSPERKAQYR		8
SPT17531.1	unnamedproteinproduct[Triticumaestivum]	1.01228	0.128414	0	1	S	HRSPPARHHSPKRCWSPPANRKTGLGKPGRN		3
SPT17531.1	unnamedproteinproduct[Triticumaestivum]	0.364651	0.822253	0	1	S	LDSPHHAKEGDNLADSRSPPARHWSQSPGSP		8
SPT17531.1	unnamedproteinproduct[Triticumaestivum]	-7.17888	0.374131	0	1	S	SPHHAKEGDNLADSRSPPARHWSQSPGSPEN		10
SPT17531.1	unnamedproteinproduct[Triticumaestivum]	2.19692	0.358314	0	1	S	SVERSPHAHSSEKLDSPHHAKEGDNLADSRS		3
SPT17531.1	unnamedproteinproduct[Triticumaestivum]	0.537221	0.0901709	0	1	S	___________MDYISPERSLDGTCGDPGPL		5
SPT17531.1	unnamedproteinproduct[Triticumaestivum]	1.08505	0.0765534	0	2;3	S	GISTPGNQWDSPPERSAGLEKGTPSPARRVS		1
SPT17531.1	unnamedproteinproduct[Triticumaestivum]	0.427053	0.622947	0	2;3	S	DSPPERSAGLEKGTPSPARRVSLSVERSPHA		10
SPT17536.1	unnamedproteinproduct[Triticumaestivum]	7.83386	0.373696	0	1	S	_____________MISVGKTKQYANVLDKLL		3
SPT17546.1	unnamedproteinproduct[Triticumaestivum]	1.73305	0.25222	0	1	S	IPCNRGPIKKPVLRYSDDDLDFLTRKEQIKR		2
SPT17558.1	unnamedproteinproduct[Triticumaestivum]	0.222778	0.842944	0	1	S	TPTAALGSRGGGGGYSDAEEDEEDALLRQRL		7
SPT17566.1	unnamedproteinproduct[Triticumaestivum]	0.697151	0.216265	0	1;2	S	RSPMLAAASPDARLVSPWLGGNTPRSAASPW		3
SPT17596.1	unnamedproteinproduct[Triticumaestivum]	-2.34204	0.390334	0	1	S	TLNLNGNDLSGRVPASLGGRPLHRVRFNSFT		4
AYP31243.1	CHD3-typechromatinremodelingfactorA[Triticumaestivum]	0.206697	0.777534	0	1	S	STFPGLSDAMMSRALSGSNFSKLKMEPPKLH;STFPGLSDAMMSRALSGSNFSKLKMEPPKLQ		3
AYP31243.1	CHD3-typechromatinremodelingfactorA[Triticumaestivum]	0.52097	0.739652	0	1;2	S	VDATGLSTTRAVGPVSSDDQEPEQENLLDSD		6
AYP31243.1	CHD3-typechromatinremodelingfactorA[Triticumaestivum]	0.52097	0.739652	0	1;2	S	DATGLSTTRAVGPVSSDDQEPEQENLLDSDK		7
AYP31243.1	CHD3-typechromatinremodelingfactorA[Triticumaestivum]	-1.01626	0.66842	0	2	S	VSYRETFAAIANEALSEDSDDGDEPKREYTA		12
AYP31243.1	CHD3-typechromatinremodelingfactorA[Triticumaestivum]	0.0336256	0.973015	0	2	S	RETFAAIANEALSEDSDDGDEPKREYTAAGL		15
AYP31243.1	CHD3-typechromatinremodelingfactorA[Triticumaestivum]	-1.41435	0.169393	0	1	S	TKHSSPLLENAGIFGSSRSNKLPHWLQEAVR		14
AYP31243.1	CHD3-typechromatinremodelingfactorA[Triticumaestivum]	1.67327	0.356374	0	1	S	SAIDQTNDAPSLNLNSPSSSSAGSQRQDVIP		23
AYP31245.1	CHD3-typechromatinremodelingfactorD[Triticumaestivum]	0.461911	0.154072	0	1	S	DEFFGLDGITSGSCRSPTGNAPDAGAPRRGL		1
AYP31243.1	CHD3-typechromatinremodelingfactorA[Triticumaestivum]	5.01808	0.37213	0	1	S	ERTRRMRTSTIADSPSPHNKVSLNTRSPIQE		9
AYP31243.1	CHD3-typechromatinremodelingfactorA[Triticumaestivum]	2.70442	0.292232	0	1	S	ADSPSPHNKVSLNTRSPIQEKSESNEQVKLS		7
SPT17629.1	unnamedproteinproduct[Triticumaestivum]	1.46791	0.00129364	1	1	S	SPQWRRKATDFFSSSSFKLKQAGQSAGDNIA		9
SPT17629.1	unnamedproteinproduct[Triticumaestivum]	1.02837	0.0124391	1	1	S	__________MPLVESPQWRRKATDFFSSSS		5
SPT17639.1	unnamedproteinproduct[Triticumaestivum]	0.270395	0.295708	0	1	S	SSLCVDEKVSDLRLGSPSNVQTKPGRHSVDI		3
SPT17649.1	unnamedproteinproduct[Triticumaestivum]	-0.132091	0.910882	0	1	S	PASTSSWFSGIVRTASGNPPSSAMPPAGGVT		3
SPT17649.1	unnamedproteinproduct[Triticumaestivum]	-8.51125	0.374088	0	1	S	WFSGIVRTASGNPPSSAMPPAGGVTSAPVSL		9
SPT17649.1	unnamedproteinproduct[Triticumaestivum]	-9.08818	0.374026	0	1	S	_____________MTSPASTSSWFSGIVRTA		2
SPT17649.1	unnamedproteinproduct[Triticumaestivum]	5.05763	0.37218	0	1	S	____MTSPASTSSWFSGIVRTASGNPPSSAM		11
SPT17653.1	unnamedproteinproduct[Triticumaestivum]	-1.67213	0.0198114	-1	3	S	VASAQIMYAFVMRPESLPKSYRDFIQKTGPV		3
SPT17653.1	unnamedproteinproduct[Triticumaestivum]	-1.67213	0.0198114	-1	3	S	QIMYAFVMRPESLPKSYRDFIQKTGPVAEPV		7
SPT17654.1	unnamedproteinproduct[Triticumaestivum]	-3.03258	0.00985206	-1	1	S	SPTRALADTTAPSPASPPRRLASAPPGVDAS		12
SPT17654.1	unnamedproteinproduct[Triticumaestivum]	0.331244	0.789159	0	1;2	S	_____________MASPTAAASPTVAASPTR		2
SPT17654.1	unnamedproteinproduct[Triticumaestivum]	-4.13292	0.377994	0	1;2	S	_______MASPTAAASPTVAASPTRALADTT		8
SPT17654.1	unnamedproteinproduct[Triticumaestivum]	1.74595	0.320413	0	2	S	_MASPTAAASPTVAASPTRALADTTAPSPAS		14
SPT17654.1	unnamedproteinproduct[Triticumaestivum]	5.7315	0.373655	0	1	S	SPSNRSANPTAIIGGSTDCGDPDASTSKRFL		11
SPT17670.1	unnamedproteinproduct[Triticumaestivum]	5.8815	0.372942	0	1	S	PVDGDIPNDVPARENSLGLWKYLDDDSPCLG		3
SPT17684.1	unnamedproteinproduct[Triticumaestivum]	1.55308	0.057057	0	1	S	RSINEAIKITKKRENSAELVTTLNRRMLIPR		3
SPT17684.1	unnamedproteinproduct[Triticumaestivum]	-0.872928	0.146032	0	1;2	S	KRSSRPRINYQQYDFSDTDAEAGKAGKSDAS		9
SPT17698.1	unnamedproteinproduct[Triticumaestivum]	4.52414	0.371374	0	1	S	SRKYHQVCTPGTERDSVSTPPGASIDHFCSP		2
SPT17698.1	unnamedproteinproduct[Triticumaestivum]	4.8032	0.372169	0	1	S	DGKILPKKLNVDGDTSDGNTLPKNVKVEAGD		8
SPT17698.1	unnamedproteinproduct[Triticumaestivum]	0.505042	0.652831	0	1	S	SDGKILMKTSKMDTGSGDDKVATKNCMVDLK		5
SPT17698.1	unnamedproteinproduct[Triticumaestivum]	1.7877	0.0750035	0	3	S	VAPKRRKRQRQLLLESSDSEADESCLLTRHK		6
SPT17698.1	unnamedproteinproduct[Triticumaestivum]	1.7877	0.0750035	0	3	S	APKRRKRQRQLLLESSDSEADESCLLTRHKS		7
SPT17698.1	unnamedproteinproduct[Triticumaestivum]	1.7877	0.0750035	0	3	S	KRRKRQRQLLLESSDSEADESCLLTRHKSDE		9
SPT17701.1	unnamedproteinproduct[Triticumaestivum]	0.297621	0.438913	0	1	S	ERADTDAVAGEDQGASENEAERTREELERTV		14
SPT17706.1	unnamedproteinproduct[Triticumaestivum]	0.322386	0.434874	0	1	S	YGGGRDRYPPAADRFSGDRYGGGDRYASAGF		9
SPT17715.1	unnamedproteinproduct[Triticumaestivum]	0.608372	0.565719	0	2	S	FRNVCNRGACGAPRPSPSPSPRMMPAPAGGG		9
SPT17715.1	unnamedproteinproduct[Triticumaestivum]	8.8074	0.373872	0	2	S	NVCNRGACGAPRPSPSPSPRMMPAPAGGGYD		11
SPT17715.1	unnamedproteinproduct[Triticumaestivum]	0.916152	0.170696	0	2	S	CNRGACGAPRPSPSPSPRMMPAPAGGGYDRS		13
SPT17715.1	unnamedproteinproduct[Triticumaestivum]	-1.44548	0.396941	0	1	S	RYGPELGRYGYGFRGSPMPVSSPWPDGALVE		2
SPT17725.1	unnamedproteinproduct[Triticumaestivum]	1.99967	0.278995	0	1	S	YNESGRRIDSTYIQGSPAKIRLGNKSLVPGF		9
SPT17728.1	unnamedproteinproduct[Triticumaestivum]	1.95233	0.25442	0	1	S	QRKEPYRGVEQELLPSSPAMCNCSECYKGQK		9
SPT17728.1	unnamedproteinproduct[Triticumaestivum]	-1.51205	0.456571	0	1	S	RKEPYRGVEQELLPSSPAMCNCSECYKGQKS		10
SPT17737.1	unnamedproteinproduct[Triticumaestivum]	5.59265	0.37363	0	1	S	LIKQSKSRPKANPAFSSGPTRRAAPSARTMP		6
SPT17763.1	unnamedproteinproduct[Triticumaestivum]	0.509331	0.037359	0	1	S	TPTYYEANDARNSFLSPRSNSVRRGSMADDI		5
SPT17763.1	unnamedproteinproduct[Triticumaestivum]	0.216997	0.846879	0	1	S	TSAGQSPRLKSFGSRSFLSNDVEAGLRKPLN		1
SPT17764.1	unnamedproteinproduct[Triticumaestivum]	-6.16638	0.374368	0	1	S	FMGRTVTGHLGMSRKSGSSSTVPQPDQPSA_		2
SPT17765.1	unnamedproteinproduct[Triticumaestivum]	9.91473	0.373843	0	3	S	TRPPKKILESYTIKGSDKVIKPGDCVLMRSA		10
SPT17770.1	unnamedproteinproduct[Triticumaestivum]	6.25622	0.373283	0	1	S	ELLPRAAMKLSSINQSSMDDLRKRGPDKQNR		7
SPT17770.1	unnamedproteinproduct[Triticumaestivum]	-0.754631	0.62402	0	1	S	LLPRAAMKLSSINQSSMDDLRKRGPDKQNRV		8
SPT17770.1	unnamedproteinproduct[Triticumaestivum]	-5.86459	0.374478	0	1;2	S	_______MASAKSSRSRPAGHSGVFPVGAAA		9
SPT17793.1	unnamedproteinproduct[Triticumaestivum]	1.01092	0.364732	0	1	S	SNNSFMFDYTRGGDDSGTEEEQAEFIKELDR		5
SPT17793.1	unnamedproteinproduct[Triticumaestivum]	-0.779183	0.638112	0	1	S	EVRVDGDKGSLLKEESDNGGDNKKDANGEDE		8
SPT17793.1	unnamedproteinproduct[Triticumaestivum]	0.0909722	0.760015	0	1	S	GEFHVAASTLTERIASDSQVGGSLASGSGRA		3
SPT17793.1	unnamedproteinproduct[Triticumaestivum]	0.307035	0.881723	0	1	S	FHVAASTLTERIASDSQVGGSLASGSGRARR		5
SPT17793.1	unnamedproteinproduct[Triticumaestivum]	-4.32069	0.37747	0	1	S	STLTERIASDSQVGGSLASGSGRARRESATR		10
SPT17793.1	unnamedproteinproduct[Triticumaestivum]	4.14999	0.371119	0	1	S	TERIASDSQVGGSLASGSGRARRESATRAMQ		13
SPT17793.1	unnamedproteinproduct[Triticumaestivum]	-0.174329	0.584623	0	1	S	RIASDSQVGGSLASGSGRARRESATRAMQGW		15
AFD04128.1	speckle-typePOZ,partial[Triticumaestivum]	0.882815	0.0957288	0	1	S	PCSSGGKSQSVWGQLSDGGDTSGRRVRPRI_		9
AFD04128.1	speckle-typePOZ,partial[Triticumaestivum]	0.272622	0.88254	0	1	S	QSEILRTVAGCEEPCSSGGKSQSVWGQLSDG		10
AFD04128.1	speckle-typePOZ,partial[Triticumaestivum]	0.59686	0.647617	0	1	S	SEILRTVAGCEEPCSSGGKSQSVWGQLSDGG		11
SPT17831.1	unnamedproteinproduct[Triticumaestivum]	-0.482112	0.814445	0	1;2	S	RHEDSPDSAGLLRLSSFMPDACSSPISVTPA		3
SPT17831.1	unnamedproteinproduct[Triticumaestivum]	-0.571475	0.798052	0	1	S	SAGLLRLSSFMPDACSSPISVTPARAVLAHE		10
SPT17831.1	unnamedproteinproduct[Triticumaestivum]	0.0315792	0.978085	0	1;2	S	AGLLRLSSFMPDACSSPISVTPARAVLAHEG		11
SPT17831.1	unnamedproteinproduct[Triticumaestivum]	5.88822	0.373681	0	1	S	LRLSSFMPDACSSPISVTPARAVLAHEGDKS		14
SPT17834.1	unnamedproteinproduct[Triticumaestivum]	4.40813	0.371152	0	1	S	KDKNSAKETGPDADDSSPKNKKKDKDKAKKK		9
SPT17834.1	unnamedproteinproduct[Triticumaestivum]	-6.68346	0.374226	0	1	S	IEIEIDAKVVEKEEVSSDGSKSAGKVKETKK		8
SPT17834.1	unnamedproteinproduct[Triticumaestivum]	4.58152	0.00213025	1	1	S	EIEIDAKVVEKEEVSSDGSKSAGKVKETKKD		9
ABY59011.1	calcium-dependentproteinkinase[Triticumaestivum]	1.81191	0.0683406	0	1	S	QKGNNPLGKKGQGQMSFGLREALKIR_____		6
ABY59011.1	calcium-dependentproteinkinase[Triticumaestivum]	1.29596	0.570489	0	1	S	IAGLREMFKMLDTDNSGQITLEELKTGLQRV		7
ABY59011.1	calcium-dependentproteinkinase[Triticumaestivum]	0.345045	0.78978	0	1	S	SPSSDPNKPKVKRVQSAGLIAESVLKRDSER		3
SPT17879.1	unnamedproteinproduct[Triticumaestivum]	-0.289422	0.753899	0	1	S	AEPDKCSRFPEHQQNSYSTSVKKDKGKGKLR		8
SPT17879.1	unnamedproteinproduct[Triticumaestivum]	-0.621148	0.781232	0	1	S	PDKCSRFPEHQQNSYSTSVKKDKGKGKLRVK		10
SPT17879.1	unnamedproteinproduct[Triticumaestivum]	-9.08835	0.373962	0	1	S	NKRPRGFNLFDVNRPSSSGAGPSRNLSLELD		11
SPT17879.1	unnamedproteinproduct[Triticumaestivum]	2.34577	0.0326588	1	1;2	S	KRPRGFNLFDVNRPSSSGAGPSRNLSLELDI		12
SPT17879.1	unnamedproteinproduct[Triticumaestivum]	-2.71805	0.44855	0	1;2	S	RPRGFNLFDVNRPSSSGAGPSRNLSLELDID		13
SPT17879.1	unnamedproteinproduct[Triticumaestivum]	5.72706	0.00191745	1	2	S	DAPDAGTKPMLARGISATSGINGWVAEGTDR		3
SPT17879.1	unnamedproteinproduct[Triticumaestivum]	0.215657	0.704888	0	1;2;3	S	SVESGEKMSHARGQESNIQHSLSCNARVYSG		4
SPT17879.1	unnamedproteinproduct[Triticumaestivum]	1.35553	0.572791	0	1;2;3	S	EKMSHARGQESNIQHSLSCNARVYSGIDLSK		9
SPT17879.1	unnamedproteinproduct[Triticumaestivum]	0.236148	0.596889	0	1;2;3	S	MSHARGQESNIQHSLSCNARVYSGIDLSKDE		11
SPT17879.1	unnamedproteinproduct[Triticumaestivum]	1.42029	0.122832	0	1	S	GSTADKPINRLQPADSIEGTVIDRDGDEVDD		6
SPT17879.1	unnamedproteinproduct[Triticumaestivum]	0.593721	0.445483	0	1	S	SRGPSSRKRNLEEGGSTADKPINRLQPADSI		7
SPT17879.1	unnamedproteinproduct[Triticumaestivum]	-0.546073	0.730946	0	1	S	VQSLGQNQYQAMRSDSAASLYKDEHAAPSHK		3
SPT17879.1	unnamedproteinproduct[Triticumaestivum]	7.28552	0.373818	0	2;3	S	EVRSSSAAPADPPLRSDSPPATPVASSAGAS		1
SPT17879.1	unnamedproteinproduct[Triticumaestivum]	6.38188	0.373745	0	3	S	RSSSAAPADPPLRSDSPPATPVASSAGASSP		3
SPT17879.1	unnamedproteinproduct[Triticumaestivum]	7.03739	0.373543	0	1	S	_________MREEVRSSSAAPADPPLRSDSP		1
SPT17879.1	unnamedproteinproduct[Triticumaestivum]	-6.78926	0.374203	0	1	S	________MREEVRSSSAAPADPPLRSDSPP		2
SPT17879.1	unnamedproteinproduct[Triticumaestivum]	1.10333	0.480604	0	1	S	_______MREEVRSSSAAPADPPLRSDSPPA		3
SPT17879.1	unnamedproteinproduct[Triticumaestivum]	0.449418	0.395457	0	1;2	S	ESNIQHSLSCNARVYSGIDLSKDEVTQTGKM		3
SPT17879.1	unnamedproteinproduct[Triticumaestivum]	0.365765	0.671909	0	2	S	HSLSCNARVYSGIDLSKDEVTQTGKMLTKDE		8
SPT17879.1	unnamedproteinproduct[Triticumaestivum]	7.22428	0.373527	0	2	S	WEPRWLPNVQDWEENSTHSAKNAASAEPDKC		12
SPT17879.1	unnamedproteinproduct[Triticumaestivum]	7.22428	0.373527	0	2	S	RWLPNVQDWEENSTHSAKNAASAEPDKCSRF		15
SPT17880.1	unnamedproteinproduct[Triticumaestivum]	-0.275206	0.440965	0	1	S	KPEKLEDVEVFEDAQSRTTSRAPSF______		12
SPT17888.1	unnamedproteinproduct[Triticumaestivum]	7.07308	0.373805	0	1	S	IDQHRMLDWLREIFPSHVKLFVENDAVAALA		32
SPT17892.1	unnamedproteinproduct[Triticumaestivum]	-1.22335	0.424045	0	2	S	ATKDIESMKRKDNKGSSEVSADDLGAPRKGS		2
SPT17892.1	unnamedproteinproduct[Triticumaestivum]	0.0307536	0.987639	0	2	S	TKDIESMKRKDNKGSSEVSADDLGAPRKGST		3
SPT17892.1	unnamedproteinproduct[Triticumaestivum]	-4.08653	0.375971	0	2	S	IESMKRKDNKGSSEVSADDLGAPRKGSTSEA		6
SPT17892.1	unnamedproteinproduct[Triticumaestivum]	-0.571423	0.460957	0	1	S	EAPSQEEKLSGVGAFSPSKGSRFSWSPDSGE		8
SPT17907.1	unnamedproteinproduct[Triticumaestivum]	-11.7406	0.129265	0	1	S	____________MAASPDRANDDLRRRLAVD		3
SPT17907.1	unnamedproteinproduct[Triticumaestivum]	0.467176	0.768122	0	1	S	PSKQPKLGGRDDQPGSADDLKGETAGSLRGV		6
SPT17907.1	unnamedproteinproduct[Triticumaestivum]	-1.71499	0.309758	0	1	S	QSTAEAEMLLRENVGSLDRNGQFIDRFLNYK		5
SPT17907.1	unnamedproteinproduct[Triticumaestivum]	-5.16099	0.375852	0	1	S	SRGKFTPSSGSTNAGSTGSSRPFHLGLLSDR		12
SPT17907.1	unnamedproteinproduct[Triticumaestivum]	-0.424549	0.659892	0	1	S	KGFPETPLNQISEIMSPHNRVQEITNTLDAV		15
SPT17907.1	unnamedproteinproduct[Triticumaestivum]	-0.108426	0.959127	0	1	S	QIAKEKQGLDTGMPLSPQWLMKEPSSQGSRS		10
SPT17907.1	unnamedproteinproduct[Triticumaestivum]	1.28785	0.0274293	1	1	S	MNYLLAQQRLLERQKSSQNAVPYWSADGIPA		1
SPT17907.1	unnamedproteinproduct[Triticumaestivum]	1.28785	0.0274293	1	1	S	NYLLAQQRLLERQKSSQNAVPYWSADGIPAA		2
SPT17907.1	unnamedproteinproduct[Triticumaestivum]	-0.139997	0.814218	0	1	S	REEERRSGVVQQQPPSPTPAKVSVNQRNHGN		10
SPT17937.1	unnamedproteinproduct[Triticumaestivum]	-4.244	0.374159	0	1	S	_____________MDSSSDNFVAPVDERQDP		3
SPT17937.1	unnamedproteinproduct[Triticumaestivum]	1.642	0.100107	0	1	S	VAPVDERQDPPLPNPSEEEAGGEEKERGEEK		9
SPT17954.1	unnamedproteinproduct[Triticumaestivum]	-3.51239	0.377084	0	1	S	GPSELPPAAGGSGSGSGGDTPRVTRRRARGD		24
SPT17969.1	unnamedproteinproduct[Triticumaestivum]	9.93885	0.116896	0	1	S	VESASAKAVELMNTTSPFGQSVPGSGIRFNE		9
SPT17969.1	unnamedproteinproduct[Triticumaestivum]	-1.87249	0.291674	0	2	S	VVENVSPEPLGAKDYSSDIPGDIDNDQSLDV		3
SPT17969.1	unnamedproteinproduct[Triticumaestivum]	-1.87249	0.291674	0	2	S	VENVSPEPLGAKDYSSDIPGDIDNDQSLDVS		4
SPT17969.1	unnamedproteinproduct[Triticumaestivum]	0.794362	0.6611	0	1;2	S	PFGQSVPGSGIRFNESSAEVVPSRQKQPCPG		4
SPT17969.1	unnamedproteinproduct[Triticumaestivum]	0.203078	0.676645	0	1;2	S	FGQSVPGSGIRFNESSAEVVPSRQKQPCPGF		5
SPT17969.1	unnamedproteinproduct[Triticumaestivum]	4.72575	0.371717	0	1	S	SNSINKMDLGQEANLSATGSRNASKLVNIEV		10
SPT17969.1	unnamedproteinproduct[Triticumaestivum]	-6.0373	0.374951	0	1	S	NKMDLGQEANLSATGSRNASKLVNIEVESKN		14
SPT17969.1	unnamedproteinproduct[Triticumaestivum]	-2.43969	0.306609	0	1;2	S	GDEDSPSRVHLSVVNSSPAAAECSGDNNTVN		8
SPT17969.1	unnamedproteinproduct[Triticumaestivum]	3.03057	0.187523	0	1;2	S	DEDSPSRVHLSVVNSSPAAAECSGDNNTVNV		9
SPT17969.1	unnamedproteinproduct[Triticumaestivum]	-0.893325	0.495644	0	2	S	VHLSVVNSSPAAAECSGDNNTVNVPKAVNDM		16
AAZ95172.1	eukaryotictranslationinitiationfactor5A2[Triticumaestivum]	-0.794037	0.0371691	0	1;2	S	______________MSDTDEHHFESKADSGA		1
SPT17986.1	unnamedproteinproduct[Triticumaestivum]	0.791533	0.331005	0	1	S	RAQVAVTEAPAVGDVSSDERKDVCRTGTVKV		15
SPT17986.1	unnamedproteinproduct[Triticumaestivum]	-7.6161	0.241607	0	1	S	AQVAVTEAPAVGDVSSDERKDVCRTGTVKVT		16
SPT17986.1	unnamedproteinproduct[Triticumaestivum]	0.590877	0.785919	0	1	S	IEGEGGEGLPGDTEISMSPRNGKGPDCPEVN		18
SPT17986.1	unnamedproteinproduct[Triticumaestivum]	-1.29653	0.482279	0	1	S	KKNKLKKWKKKNQEQSPSTLLDAGDVVPDKS		5
SPT17986.1	unnamedproteinproduct[Triticumaestivum]	5.50404	0.372648	0	1	S	NKLKKWKKKNQEQSPSTLLDAGDVVPDKSGR		7
SPT17986.1	unnamedproteinproduct[Triticumaestivum]	-0.299089	0.88951	0	1	S	CESEVTAKNVVQDMYSPGGSLVRFQRKKLLI		8
SPT17991.1	unnamedproteinproduct[Triticumaestivum]	1.04227	0.0419917	1	1;3	S	ESDPEKVQSSPERELSDGVMQTDARGMDSEE		3
SPT17991.1	unnamedproteinproduct[Triticumaestivum]	-0.0312085	0.891706	0	1	S	ELSDGVMQTDARGMDSEEDGYEQQAVPSRRR		4
SPT17991.1	unnamedproteinproduct[Triticumaestivum]	-1.5754	0.38879	0	2	S	QGRLLQKMRFMPSSLSSKSHRLLTALVDSQN		13
SPT17991.1	unnamedproteinproduct[Triticumaestivum]	-1.5754	0.38879	0	2	S	GRLLQKMRFMPSSLSSKSHRLLTALVDSQNK		14
SPT17995.1	unnamedproteinproduct[Triticumaestivum]	-7.69003	0.374232	0	1	S	GKTENNGTGKEVLTDSPRNTVTKFPEARSAV		6
SPT17995.1	unnamedproteinproduct[Triticumaestivum]	-0.279512	0.693033	0	1;2	S	SHDGRNGGSVMQRLGSTLASSGSIKQRLGIS		3
SPT17995.1	unnamedproteinproduct[Triticumaestivum]	-2.961	0.0199383	-1	1;2	S	GSVMQRLGSTLASSGSIKQRLGISSVVSHVQ		10
SPT17995.1	unnamedproteinproduct[Triticumaestivum]	0.147797	0.658729	0	1	S	FQRQGNNLGVGHSTRSPEFEDFENGRSPWKQ		1
SPT17995.1	unnamedproteinproduct[Triticumaestivum]	0.528928	0.594247	0	1	S	CQDPQNEKRSVEDVYSDEDAVADDYEKNVEL		7
SPT17995.1	unnamedproteinproduct[Triticumaestivum]	0.762808	0.518265	0	1	S	GETVQVSYKVYIPATSPRLARRKLQR_____		7
SPT18003.1	unnamedproteinproduct[Triticumaestivum]	1.71423	0.0260113	1	1	S	FEDLCSMDGEKVDYLSGDETNRSKSNLPVLC		5
SPT18025.1	unnamedproteinproduct[Triticumaestivum]	1.83174	0.522281	0	1	S	ELAMQVVPSGRYAASSQQLFQAAKMSLEEMA		5
SPT18040.1	unnamedproteinproduct[Triticumaestivum]	-0.371413	0.53775	0	1	S	__MASDGSGVVTVYGSGNNGAGTQLEPKSSP		13
SPT18041.1	unnamedproteinproduct[Triticumaestivum]	-7.81706	0.373921	0	1	S	_________MRIFLLSGQSNMAGRGGVHHRR		5
SPT18041.1	unnamedproteinproduct[Triticumaestivum]	1.2246	0.0695145	0	1	S	______MRIFLLSGQSNMAGRGGVHHRRWDG		8
SPT18052.1	unnamedproteinproduct[Triticumaestivum]	6.51489	0.373287	0	2	S	SRSAESPGSEFSTPNSTPRSVASPASPPPEH		14
AJP77026.1	WRKY11,partial[Triticumaestivum]	6.64372	0.373771	0	1	S	FRRGPVVAQSQGPAVSEPAPVRASSSRSVTL		13
SPT18078.1	unnamedproteinproduct[Triticumaestivum]	0.157465	0.809885	0	1;4	S	SMTEVVQTVKHRRADSPEREPPKASDADKIS		4
SPT18078.1	unnamedproteinproduct[Triticumaestivum]	-0.567183	0.236289	0	1;2;3;4	S	SPEREPPKASDADKISSPLVAPATPSGGGYK		2
SPT18078.1	unnamedproteinproduct[Triticumaestivum]	-0.996299	0.194291	0	1;2;3;4	S	PEREPPKASDADKISSPLVAPATPSGGGYKS		3
SPT18078.1	unnamedproteinproduct[Triticumaestivum]	7.4978	0.373592	0	2	S	DADKISSPLVAPATPSGGGYKSPYWDLKKEE		12
SPT18078.1	unnamedproteinproduct[Triticumaestivum]	-8.02987	0.373919	0	1	S	__________MAGAGSSKDVADSVEKWMAFP		5
SPT18078.1	unnamedproteinproduct[Triticumaestivum]	1.50661	0.146422	0	1	S	SLIRYDDRQKEKAMSSMTEVVQTVKHRRADS		4
SPT18078.1	unnamedproteinproduct[Triticumaestivum]	0.690917	0.443623	0	2;3	S	SPLVAPATPSGGGYKSPYWDLKKEESRMSKM		18
SPT18078.1	unnamedproteinproduct[Triticumaestivum]	-0.718505	0.159353	0	1	S	PSLSSGKEIVEEPGGSGSGSKQQGWWPKPEQ		9
SPT18078.1	unnamedproteinproduct[Triticumaestivum]	5.28451	0.372437	0	1	S	LSSGKEIVEEPGGSGSGSKQQGWWPKPEQRR		11
SPT18078.1	unnamedproteinproduct[Triticumaestivum]	-0.388362	0.725454	0	1;2	S	GAGMGSAKPSMEGRGSSDALPRVSQELKDAL		2
SPT18078.1	unnamedproteinproduct[Triticumaestivum]	0.191764	0.875018	0	2	S	AGMGSAKPSMEGRGSSDALPRVSQELKDALS		3
SPT18078.1	unnamedproteinproduct[Triticumaestivum]	0.351124	0.390026	0	1;2	S	PSMEGRGSSDALPRVSQELKDALSNLQQTFV		10
SPT18078.1	unnamedproteinproduct[Triticumaestivum]	0.0777094	0.824918	0	1	S	QLDGSDHVEPLRNRLSENTEIQSAKLVKATA		4
SPT18078.1	unnamedproteinproduct[Triticumaestivum]	-1.4705	0.57511	0	1	S	VEPLRNRLSENTEIQSAKLVKATAGNVDEAV		11
SPT18078.1	unnamedproteinproduct[Triticumaestivum]	-1.3378	0.438562	0	1;2;3	S	SKQQGWWPKPEQRRRSSSGAGMGSAKPSMEG		1
SPT18078.1	unnamedproteinproduct[Triticumaestivum]	3.91665	0.189321	0	1;2	S	KQQGWWPKPEQRRRSSSGAGMGSAKPSMEGR		2
SPT18078.1	unnamedproteinproduct[Triticumaestivum]	2.09973	0.15718	0	1;2;3	S	QQGWWPKPEQRRRSSSGAGMGSAKPSMEGRG		3
SPT18078.1	unnamedproteinproduct[Triticumaestivum]	8.84236	0.0791393	0	2	S	KPEQRRRSSSGAGMGSAKPSMEGRGSSDALP		11
SPT18078.1	unnamedproteinproduct[Triticumaestivum]	1.76198	0.521691	0	2;3	S	RRRSSSGAGMGSAKPSMEGRGSSDALPRVSQ		15
SPT18078.1	unnamedproteinproduct[Triticumaestivum]	-4.01879	0.376078	0	3	S	KSGRSSLMGFKVGKRSSVGSREPAVVEAPEL		5
SPT18078.1	unnamedproteinproduct[Triticumaestivum]	-4.01879	0.376078	0	3	S	SGRSSLMGFKVGKRSSVGSREPAVVEAPELK		6
SPT18078.1	unnamedproteinproduct[Triticumaestivum]	-0.117674	0.929241	0	1;3	S	SSLMGFKVGKRSSVGSREPAVVEAPELKMTV		9
SPT18082.1	unnamedproteinproduct[Triticumaestivum]	-7.47753	0.374284	0	1	S	PKQSSGHHLQWKREQSAMENSPANCPTD___		3
SPT18082.1	unnamedproteinproduct[Triticumaestivum]	-4.42296	0.374127	0	1	S	GQNVAQRRISSTVTISPKMVAGDECYREGQH		8
SPT18082.1	unnamedproteinproduct[Triticumaestivum]	-4.7235	0.123755	0	1	S	ALADDSSVQHRLENESQDRNDKKNLLVTKTQ		5
SPT18082.1	unnamedproteinproduct[Triticumaestivum]	-1.61576	0.297953	0	1;2	S	MRLNSGTDVLQSQQISSPAQSKSGSSVREDG		14
SPT18082.1	unnamedproteinproduct[Triticumaestivum]	0.0565474	0.876971	0	1	S	RLNSGTDVLQSQQISSPAQSKSGSSVREDGG		15
SPT18082.1	unnamedproteinproduct[Triticumaestivum]	-6.42901	0.133306	0	2	S	GTDVLQSQQISSPAQSKSGSSVREDGGNYSN		19
SPT18089.1	unnamedproteinproduct[Triticumaestivum]	4.6171	0.371538	0	2	S	TKRSAGSILHGLPDTSDDSDSEFVNTPSLSS		13
SPT18089.1	unnamedproteinproduct[Triticumaestivum]	4.6171	0.371538	0	2	S	SAGSILHGLPDTSDDSDSEFVNTPSLSSKSH		16
SPT18089.1	unnamedproteinproduct[Triticumaestivum]	4.6171	0.371538	0	2	S	GSILHGLPDTSDDSDSEFVNTPSLSSKSHIL		18
SPT18091.1	unnamedproteinproduct[Triticumaestivum]	-0.0779249	0.97028	0	1	S	VVVLPLSARSLCLPQSARCLDQGGDVEVNAA		7
SPT18099.1	unnamedproteinproduct[Triticumaestivum]	-0.841708	0.2976	0	1	S	VAVAAGRRPVLSRRRSGCGAGQQQLQHPQAQ		1
SPT18162.1	unnamedproteinproduct[Triticumaestivum]	-0.0788757	0.609905	0	1	S	NSALVSAFMKELEPESPVSQCDFDRLKLSTA		6
SPT18162.1	unnamedproteinproduct[Triticumaestivum]	2.00953	0.309659	0	1	S	QNKFQYYYRNLGRQQSQQQAWLQKRRQENMS		3
SPT18170.1	unnamedproteinproduct[Triticumaestivum]	4.71238	0.371696	0	1	S	RSVDPRDLRFKLQRKSSQQGFAGQKGSEVRD		2
SPT18170.1	unnamedproteinproduct[Triticumaestivum]	7.59676	0.373834	0	1	S	SVDPRDLRFKLQRKSSQQGFAGQKGSEVRDL		3
SPT18172.1	unnamedproteinproduct[Triticumaestivum]	0.921934	0.382974	0	1;2	S	NGGSTPRSPYRNAAGSASPMQSNSSAKPRNR		5
SPT18172.1	unnamedproteinproduct[Triticumaestivum]	-0.0785082	0.958165	0	1	S	GSTPRSPYRNAAGSASPMQSNSSAKPRNRAA		7
SPT18172.1	unnamedproteinproduct[Triticumaestivum]	0.399019	0.801509	0	1;2	S	PYRNAAGSASPMQSNSSAKPRNRAAGMHTPE		13
SPT18172.1	unnamedproteinproduct[Triticumaestivum]	-1.17513	0.526361	0	1;2	S	YRNAAGSASPMQSNSSAKPRNRAAGMHTPER		14
SPT18172.1	unnamedproteinproduct[Triticumaestivum]	-6.13747	0.147204	0	2	S	PRNRAAGMHTPERRPSSEAQGQHTPGRGRTR		3
SPT18172.1	unnamedproteinproduct[Triticumaestivum]	1.06147	0.389835	0	1	S	NPNEPGHQQPDPPRKSPLNPSAYTPEPREQA		1
SPT18172.1	unnamedproteinproduct[Triticumaestivum]	1.49189	0.409973	0	1	S	EKYTGIFNRVRDDKLSPDSSARQQSSGNRKD		7
SPT18172.1	unnamedproteinproduct[Triticumaestivum]	5.92667	0.373687	0	1	S	GIFNRVRDDKLSPDSSARQQSSGNRKDENKV		11
SPT18173.1	unnamedproteinproduct[Triticumaestivum]	2.96948	0.365743	0	1	S	ELPETIVPELERAAKSVGQDFSTFIRTDNTC		1
SPT18193.1	unnamedproteinproduct[Triticumaestivum]	0.853846	0.585276	0	1	S	RFSNITSDLDLFHSTSPSRSRSPTDAASSEA		15
SPT18193.1	unnamedproteinproduct[Triticumaestivum]	-3.74537	0.374276	0	1	S	LATSKNAADDMIRILSGFDYRFSNITSDLDL		3
SPT18193.1	unnamedproteinproduct[Triticumaestivum]	0.595444	0.626154	0	1	S	______________MSASPPPPEEEAVPLAG		1
SPT18193.1	unnamedproteinproduct[Triticumaestivum]	-0.517051	0.448041	0	1	S	____________MSASPPPPEEEAVPLAGVG		3
SPT18194.1	unnamedproteinproduct[Triticumaestivum]	0.862492	0.00749909	0	1	S	SAVGSPVANLASRLGSFTFRRTSSGRVETTT		3
SPT18194.1	unnamedproteinproduct[Triticumaestivum]	4.18534	0.132029	0	1;2	S	___________METDSPRSPEAEIGHRVEDL		5
SPT18194.1	unnamedproteinproduct[Triticumaestivum]	1.57794	0.258172	0	2	S	________METDSPRSPEAEIGHRVEDLWEV		8
SPT18194.1	unnamedproteinproduct[Triticumaestivum]	0.962183	0.354478	0	1	S	GHRVEDLWEVAQPQLSPSEKLNSCFEDIPVA		13
SPT18194.1	unnamedproteinproduct[Triticumaestivum]	2.31612	0.474831	0	1	S	RVEDLWEVAQPQLSPSEKLNSCFEDIPVAAF		15
SPT18202.1	unnamedproteinproduct[Triticumaestivum]	1.14963	0.576639	0	1;3	S	_____________MASAETLARSPSREPSSD		2
SPT18202.1	unnamedproteinproduct[Triticumaestivum]	0.839862	0.239329	0	1;2;3	S	______MASAETLARSPSREPSSDPPRDASR		9
SPT18202.1	unnamedproteinproduct[Triticumaestivum]	0.932586	0.365516	0	1;2;3	S	____MASAETLARSPSREPSSDPPRDASRDA		11
SPT18202.1	unnamedproteinproduct[Triticumaestivum]	-0.175228	0.566913	0	2;3	S	MASAETLARSPSREPSSDPPRDASRDASSEP		15
SPT18202.1	unnamedproteinproduct[Triticumaestivum]	-4.38582	0.145852	0	1;2;3	S	ASAETLARSPSREPSSDPPRDASRDASSEPH		16
SPT18202.1	unnamedproteinproduct[Triticumaestivum]	-3.74856	0.374275	0	1	S	REPSSDPPRDASRDASSEPHHNGSANAAGDG		3
SPT18202.1	unnamedproteinproduct[Triticumaestivum]	-10.9444	0.373903	0	2	S	HNLNSRLLEISRLLQSGLPLDDRPEGARSPS		4
SPT18202.1	unnamedproteinproduct[Triticumaestivum]	0.713662	0.131054	0	2	S	LQSGLPLDDRPEGARSPSPEPIYDNLGIRIN		1
SPT18202.1	unnamedproteinproduct[Triticumaestivum]	0.713662	0.131054	0	2	S	SGLPLDDRPEGARSPSPEPIYDNLGIRINTR		3
SPT18202.1	unnamedproteinproduct[Triticumaestivum]	0.499454	0.660566	0	1	S	SRRRRRSRWEQSNDESGANSGGEGGAGGRKR		8
SPT18202.1	unnamedproteinproduct[Triticumaestivum]	-0.355665	0.642672	0	1	S	RRSRWEQSNDESGANSGGEGGAGGRKRKSRW		12
SPT18214.1	unnamedproteinproduct[Triticumaestivum]	6.91307	0.373511	0	1	S	NLQLQISAAKRFLLGSEDTIDSPSYNFIPRD		5
SPT18218.1	unnamedproteinproduct[Triticumaestivum]	7.80242	0.373651	0	1	S	SWDNFFRNFVGQAATSPGISGQTIQESMRLL		9
SPT18218.1	unnamedproteinproduct[Triticumaestivum]	0.472566	0.738741	0	1	S	RAASGLARVALRRSLSCAPASPFAGPAPRYF		3
SPT18236.1	unnamedproteinproduct[Triticumaestivum]	4.54301	0.371408	0	1	S	ITVNKLLESRHSRESSEVSSPPLTPISLADV		3
SPT18236.1	unnamedproteinproduct[Triticumaestivum]	3.72801	0.372864	0	2	S	NKLLESRHSRESSEVSSPPLTPISLADVSRK		6
SPT18236.1	unnamedproteinproduct[Triticumaestivum]	1.10376	0.624775	0	1;2	S	KLLESRHSRESSEVSSPPLTPISLADVSRKE		7
SPT18236.1	unnamedproteinproduct[Triticumaestivum]	-0.887714	0.567048	0	1	S	PGSLPSVAPKVPRITSLPTTSPRISELHELP		3
SPT18236.1	unnamedproteinproduct[Triticumaestivum]	-4.83057	0.374069	0	1	S	SVAPKVPRITSLPTTSPRISELHELPRPPAA		8
SPT18236.1	unnamedproteinproduct[Triticumaestivum]	-4.73901	0.376539	0	1	S	LRKLNSPMFSSPLQSSRTNYSYKLPTPADDK		13
SPT18236.1	unnamedproteinproduct[Triticumaestivum]	8.39139	0.373762	0	1	S	NTASPLPRPPAAMTRSYSIPSNSQRTPIITV		1
SPT18236.1	unnamedproteinproduct[Triticumaestivum]	0.531421	0.595635	0	1	S	ASPLPRPPAAMTRSYSIPSNSQRTPIITVNK		3
SPT18240.1	unnamedproteinproduct[Triticumaestivum]	-0.82022	0.70262	0	1	S	MATADGQSQPAATEPSPSPAKRKTDTDSEIS		15
SPT18240.1	unnamedproteinproduct[Triticumaestivum]	-1.28145	0.535205	0	1	S	TADGQSQPAATEPSPSPAKRKTDTDSEISPL		17
SPT18246.1	unnamedproteinproduct[Triticumaestivum]	-5.6742	0.373993	0	1	S	QLLLPFGHRGLYGPGSPAAGPSGFDTTRVVL		7
SPT18248.1	unnamedproteinproduct[Triticumaestivum]	-4.39975	0.374131	0	1	S	GESTEAVGAGVGGGSSGQKMPTLEEYGTNLT		18
SPT18250.1	unnamedproteinproduct[Triticumaestivum]	-0.505107	0.487729	0	1	S	ARLREDNSSGKIGLHSPTQTKECPTAGMQAM		5
SPT18255.1	unnamedproteinproduct[Triticumaestivum]	2.10386	0.236086	0	1	S	EGAFLDVPSSTMQSISSPVRIATAVTHNNRS		16
SPT18255.1	unnamedproteinproduct[Triticumaestivum]	8.61507	0.373868	0	1	S	GAFLDVPSSTMQSISSPVRIATAVTHNNRST		17
AYN44142.1	high-affinitypotassiumtransporter[Triticumaestivum]	8.95782	0.00591973	1	1	S	DPRSAETPAPLKRHDSLFGDAEKVSDSKHHG		3
SPT18269.1	unnamedproteinproduct[Triticumaestivum]	-7.59828	0.374072	0		S	______________MSLEVEKPLFIETTKRL		2
SPT18278.1	unnamedproteinproduct[Triticumaestivum]	0.883762	0.704136	0	1;2	S	ILPELDSPNSFRKIVSSPSMSRLDLLSTSQG		3
SPT18278.1	unnamedproteinproduct[Triticumaestivum]	-1.75142	0.326133	0	1	S	LPELDSPNSFRKIVSSPSMSRLDLLSTSQGS		4
SPT18278.1	unnamedproteinproduct[Triticumaestivum]	-0.434032	0.747191	0	1;2	S	ELDSPNSFRKIVSSPSMSRLDLLSTSQGSPA		6
SPT18278.1	unnamedproteinproduct[Triticumaestivum]	9.05761	0.000268988	1	1	S	DSPNSFRKIVSSPSMSRLDLLSTSQGSPAST		8
SPT18278.1	unnamedproteinproduct[Triticumaestivum]	-9.93466	0.373935	0	1	S	SPSMSRLDLLSTSQGSPASTESSIFEISKNL		10
SPT18278.1	unnamedproteinproduct[Triticumaestivum]	0.751746	0.743983	0	1	S	STESSIFEISKNLWRSSAPTTVSSNFLTGTE		1
SPT18278.1	unnamedproteinproduct[Triticumaestivum]	0.751746	0.743983	0	1	S	TESSIFEISKNLWRSSAPTTVSSNFLTGTEV		2
AAP80644.1	AF475123_1acidicribosomalproteinP2a-2,partial[Triticumaestivum]	-0.75547	0.572169	0	1	S	AAESKKEEKVVEKEESDDDMGFSLFD_____		3
AAP80644.1	AF475123_1acidicribosomalproteinP2a-2,partial[Triticumaestivum]	-3.81605	0.374257	0	1	S	EKFAAVPSGGGGVAVSAAAPAAGGAAAPAAE		14
AAP80644.1	AF475123_1acidicribosomalproteinP2a-2,partial[Triticumaestivum]	-0.804801	0.197039	0	1	S	AAAPAAGGAAAPAAESKKEEKVVEKEESDDD		30
SPT18339.1	unnamedproteinproduct[Triticumaestivum]	-0.802565	0.267802	0	1	S	NPRPKNRAPAPQYHQSAPVKVPVRPPQKPAM		9
SPT18339.1	unnamedproteinproduct[Triticumaestivum]	-0.474391	0.162756	0	1;2	S	GDAAMLPPHEMVARASAGGAGPAAPFSMLEG		2
SPT18339.1	unnamedproteinproduct[Triticumaestivum]	-0.291307	0.254494	0	1;2	S	VARASAGGAGPAAPFSMLEGAGRTLKGRDLR		13
SPT18339.1	unnamedproteinproduct[Triticumaestivum]	8.20308	0.373712	0	1	S	RRKATIAAATSASGGSLSPTQSPASAAWAIP		13
CBM40104.1	unnamedproteinproduct[Triticumaestivum]	4.93887	0.11983	0	1	S	ALVASPKPAGVPQCLSFPRAAARPSRLAAAG		9
SPT18362.1	unnamedproteinproduct[Triticumaestivum]	-2.66283	0.350498	0	2	S	AGFRVRTDFVEKFKLSLKSMNKESQEPKQDA		12
SPT18366.1	unnamedproteinproduct[Triticumaestivum]	5.28303	0.131394	0	1	S	QQGQPPREPVIIYDASPKIIHTKPSEFMALV		9
SPT18366.1	unnamedproteinproduct[Triticumaestivum]	1.2236	0.121419	0	1	S	FVPSPRNLLATPTVPSPRTFAELMSNLPDL_		10
SPT18366.1	unnamedproteinproduct[Triticumaestivum]	2.14309	0.0391493	1	1	S	GGGGTSNGGAYRQPQSYYSDPFVPSPRNLLA		4
SPT18379.1	unnamedproteinproduct[Triticumaestivum]	-5.49249	0.374005	0	1	S	GDRDEEEELQMALRMSLHGSPPAQPEPKRSK		2
SPT18379.1	unnamedproteinproduct[Triticumaestivum]	0.519378	0.594163	0	1	S	EEEELQMALRMSLHGSPPAQPEPKRSKPPSP		6
SPT18379.1	unnamedproteinproduct[Triticumaestivum]	0.197999	0.72017	0	1;2	S	MSLHGSPPAQPEPKRSKPPSPAGESPEAEAR		1
SPT18379.1	unnamedproteinproduct[Triticumaestivum]	-2.04055	0.216521	0	1;2	S	GSPPAQPEPKRSKPPSPAGESPEAEARRKQR		5
SPT18379.1	unnamedproteinproduct[Triticumaestivum]	0.0393442	0.940993	0	1;2	S	QPEPKRSKPPSPAGESPEAEARRKQRELMAA		10
SPT18397.1	unnamedproteinproduct[Triticumaestivum]	0.480774	0.828668	0	1	S	SSADAGYGEGGYKKPSTEDSPAYNKSSIEED		3
SPT18397.1	unnamedproteinproduct[Triticumaestivum]	0.0675829	0.900848	0	1	S	AGYGEGGYKKPSTEDSPAYNKSSIEEDYSSG		7
SPT18397.1	unnamedproteinproduct[Triticumaestivum]	7.22129	0.373586	0	1	S	HNKSSTDDYDGGYKNSSADAGYGEGGYKKPS		2
SPT18397.1	unnamedproteinproduct[Triticumaestivum]	-2.52652	0.45713	0	1	S	NKSSTDDYDGGYKNSSADAGYGEGGYKKPST		3
SPT18397.1	unnamedproteinproduct[Triticumaestivum]	-0.613379	0.718946	0	1	S	DNNDGAYKNTNTDDYSSSGGYNKSSTDNFTG		8
SPT18397.1	unnamedproteinproduct[Triticumaestivum]	-0.498258	0.75835	0	1	S	NNDGAYKNTNTDDYSSSGGYNKSSTDNFTGG		9
SPT18397.1	unnamedproteinproduct[Triticumaestivum]	-8.7564	0.373978	0	1	S	TNTDDYSSSGGYNKSSTDNFTGGLNKSSPDD		2
SPT18397.1	unnamedproteinproduct[Triticumaestivum]	4.68644	0.371654	0	1;2	S	ADEYDRSSYGRSGTGSDEGGYNKTSEEDYGR		5
SPT18397.1	unnamedproteinproduct[Triticumaestivum]	-1.60009	0.548578	0	1	S	GRSGTGSDEGGYNKTSEEDYGRSSDEYGHGT		14
SPT18397.1	unnamedproteinproduct[Triticumaestivum]	0.556337	0.354888	0	1	S	DEGGYNKTSEEDYGRSSDEYGHGTGGFNKSS		1
SPT18397.1	unnamedproteinproduct[Triticumaestivum]	-1.45555	0.125741	0	1	S	EGGYNKTSEEDYGRSSDEYGHGTGGFNKSSN		2
SPT18397.1	unnamedproteinproduct[Triticumaestivum]	-0.0528482	0.966567	0	1	S	EDSPAYNKSSIEEDYSSGKNTPNTDDYDGSG		8
SPT18397.1	unnamedproteinproduct[Triticumaestivum]	1.14686	0.414067	0	1	S	DSPAYNKSSIEEDYSSGKNTPNTDDYDGSGY		9
SPT18397.1	unnamedproteinproduct[Triticumaestivum]	0.750929	0.0361702	0	1	S	YNKSSTDNFTGGLNKSSPDDYTGGGSYNKTG		13
SPT18397.1	unnamedproteinproduct[Triticumaestivum]	0.749321	0.0361532	0	1	S	NKSSTDNFTGGLNKSSPDDYTGGGSYNKTGA		14
SPT18397.1	unnamedproteinproduct[Triticumaestivum]	8.66824	0.22695	0	1	S	GGLNKSSPDDYTGGGSYNKTGADDYSAGGDY		11
SPT18397.1	unnamedproteinproduct[Triticumaestivum]	0.434621	0.538418	0	1	S	YTGGGSYNKTGADDYSAGGDYNKSSTDDFSG		7
ADK98522.1	hypotheticalprotein[Triticumaestivum]	-4.42188	0.374127	0	1	S	KKEYKESAEDGEDEESGRGEGKKKHHFFG__		11
ADK98522.1	hypotheticalprotein[Triticumaestivum]	0.675332	0.697309	0	1	S	NKQSSNEEYGRNKPGSDDYDRSAGGYKKSGD;NKQSSNEEYGRNKPGSDDYDRSAGGYKKSGG		5
SPT18398.1	unnamedproteinproduct[Triticumaestivum]	0.640921	0.658712	0	1	S	PGSDDYDRSAGGYKKSGDDEYSGGGYKKAGG		1
ADK98522.1	hypotheticalprotein[Triticumaestivum]	0.493555	0.165541	0	1	S	KAGGDDEYSGGGYKKSGGDDEYSGGGYKKSG;SGGDDDEYSSGGYKKSGGDDEYSGGGYKKSG		1
ADK98522.1	hypotheticalprotein[Triticumaestivum]	0.860968	0.301673	0	1	S	YSGGGYKKSGGDDEYSGGGYKKSGGDDTEYG;YSSGGYKKSGGDDEYSGGGYKKSGGDDTEYG		8
ADK98522.1	hypotheticalprotein[Triticumaestivum]	6.39824	0.373342	0	1	S	GGGYKKSGGDDTEYGSSRDETEKYRKEEKEH		10
SPT18398.1	unnamedproteinproduct[Triticumaestivum]	0.541358	0.495136	0	1	S	KSTGDDEYSGAGYKKSGGDNYDTGYNKQSSN		1
ADK98522.1	hypotheticalprotein[Triticumaestivum]	-0.0987574	0.876561	0	1	S	DEYGRGGYGSGGYNKSTGDDEYSGAGYKKSG;DYEHERSSGRGGYNKSTGDDEYSGAGYKKSG		1
SPT18412.1	unnamedproteinproduct[Triticumaestivum]	-6.26942	0.374793	0	1	S	GGTAPKVPLAQILQASPQESIQIETGKEHRI		10
3J60	KChainK,40sRibosomalProteinS10e	1.68552	0.252043	0	1	S	DFGGEKGGAPAEFQPSFRSSGGRPGFGRGGG		10
SPT18420.1	unnamedproteinproduct[Triticumaestivum]	-1.57272	0.303978	0	1	S	ARAVEVEQGYYYGGQSGRKAKEWQQRPRDGG		14
SPT18420.1	unnamedproteinproduct[Triticumaestivum]	-0.920074	0.558264	0	1	S	CSRTVPLEGNSPEPQSPAHADRGGFFA____		13
SPT18422.1	unnamedproteinproduct[Triticumaestivum]	-5.38264	0.375568	0	2	S	SPSHDDGENHSKTAASSFHSSPAASPPRSLG		4
SPT18422.1	unnamedproteinproduct[Triticumaestivum]	6.08984	0.178769	0	1	S	PSHDDGENHSKTAASSFHSSPAASPPRSLGN		5
SPT18422.1	unnamedproteinproduct[Triticumaestivum]	7.34578	0.373822	0	1	S	HHAKTDSEVTSSMAPSSPPRAPYYVQSPSHD		12
SPT18422.1	unnamedproteinproduct[Triticumaestivum]	7.57711	0.130317	0	1	S	HAKTDSEVTSSMAPSSPPRAPYYVQSPSHDD		13
SPT18423.1	unnamedproteinproduct[Triticumaestivum]	0.36331	0.746662	0	1	S	GQSSSFKICDLNLIGSPELADIRNDPGFGQC		9
SPT18442.1	unnamedproteinproduct[Triticumaestivum]	-4.94239	0.11549	0	1	S	SGLSPSADSDSTASGSPSFSRSSQQKHLLLD		20
SPT18452.1	unnamedproteinproduct[Triticumaestivum]	-1.22352	0.624907	0	2	S	SCPKKTAAACGLDELSDTESEAGERGRGCAP		11
SPT18452.1	unnamedproteinproduct[Triticumaestivum]	-1.07425	0.403539	0	2	S	KTAAACGLDELSDTESEAGERGRGCAPMLRA		15
SPT18460.1	unnamedproteinproduct[Triticumaestivum]	5.59996	0.373631	0	1	S	SPSPSPTPRAREKARSLDSPAARHVRGGAEF		3
SPT18460.1	unnamedproteinproduct[Triticumaestivum]	-9.26038	0.148285	0	2	S	PLRDIGVSARDFTGFSTTVPSPRTSSSPIPV		6
SPT18460.1	unnamedproteinproduct[Triticumaestivum]	0.624079	0.345622	0	1;2	S	GVSARDFTGFSTTVPSPRTSSSPIPVRTNMS		11
SPT18460.1	unnamedproteinproduct[Triticumaestivum]	-4.38944	0.374133	0	1	S	RSKPKPGAASVSSAASSPSRKSVDLDYPSPS		11
SPT18460.1	unnamedproteinproduct[Triticumaestivum]	-0.878743	0.53658	0	1;2	S	SKPKPGAASVSSAASSPSRKSVDLDYPSPSP		12
SPT18460.1	unnamedproteinproduct[Triticumaestivum]	-4.71817	0.375207	0	2	S	_MPVPGWFRGKLRSRSKPKPGAASVSSAASS		1
SPT18460.1	unnamedproteinproduct[Triticumaestivum]	1.62417	0.167079	0	1;2;3	S	GAASVSSAASSPSRKSVDLDYPSPSPSPTPR		1
SPT18460.1	unnamedproteinproduct[Triticumaestivum]	7.46088	0.241215	0	2	S	AASSPSRKSVDLDYPSPSPSPTPRAREKARS		8
SPT18460.1	unnamedproteinproduct[Triticumaestivum]	6.35471	0.280389	0	2;3	S	SSPSRKSVDLDYPSPSPSPTPRAREKARSLD		10
SPT18460.1	unnamedproteinproduct[Triticumaestivum]	0.887148	0.444988	0	1;2;3	S	SPRTSSSPIPVRTNMSLPVSPCSSPLRQFKQ		4
SPT18460.1	unnamedproteinproduct[Triticumaestivum]	1.39616	0.0454484	1	1;2;3	S	SSSPIPVRTNMSLPVSPCSSPLRQFKQSNWS		8
SPT18460.1	unnamedproteinproduct[Triticumaestivum]	1.11737	0.327636	0	2;3	S	PIPVRTNMSLPVSPCSSPLRQFKQSNWSCLP		11
SPT18460.1	unnamedproteinproduct[Triticumaestivum]	1.23539	0.221747	0	2;3	S	IPVRTNMSLPVSPCSSPLRQFKQSNWSCLPS		12
SPT18460.1	unnamedproteinproduct[Triticumaestivum]	0.131211	0.951181	0	1	S	DFTGFSTTVPSPRTSSSPIPVRTNMSLPVSP		3
SPT18460.1	unnamedproteinproduct[Triticumaestivum]	-1.02154	0.375191	0	1	S	FTGFSTTVPSPRTSSSPIPVRTNMSLPVSPC		4
SPT18463.1	unnamedproteinproduct[Triticumaestivum]	8.34294	0.373861	0	1	S	______________MSSQGFGPGSPKSFRYP		1
SPT18463.1	unnamedproteinproduct[Triticumaestivum]	-8.72205	0.374062	0	1	S	_____________MSSQGFGPGSPKSFRYPR		2
SPT18463.1	unnamedproteinproduct[Triticumaestivum]	0.0711594	0.858385	0	1	S	______MSSQGFGPGSPKSFRYPRADYDLES		9
SPT18466.1	unnamedproteinproduct[Triticumaestivum]	1.39652	0.427168	0	1	S	ASAEIPNADTAEPNPSPNPAARSPSPPLPPR		16
SPT18466.1	unnamedproteinproduct[Triticumaestivum]	-2.81894	0.374686	0	2	S	ADTAEPNPSPNPAARSPSPPLPPRKRRLSLS		23
SPT18466.1	unnamedproteinproduct[Triticumaestivum]	-2.81894	0.374686	0	2	S	TAEPNPSPNPAARSPSPPLPPRKRRLSLSPS		25
SPT18466.1	unnamedproteinproduct[Triticumaestivum]	6.17155	0.373245	0	2	S	SPSPPLPPRKRRLSLSPSRSASPRRSVSRSR		5
SPT18466.1	unnamedproteinproduct[Triticumaestivum]	6.17155	0.373245	0	2	S	SPPLPPRKRRLSLSPSRSASPRRSVSRSRSP		7
SPT18468.1	unnamedproteinproduct[Triticumaestivum]	0.693081	0.565217	0	1	S	QFHDWLSCKARKKPRSPSWSSQEEDYGQRLE		1
SPT18474.1	unnamedproteinproduct[Triticumaestivum]	-7.28466	0.367554	0	1	S	SSRLSRKVAGVVTSSSSPSKRSSERRRASTS		9
SPT18474.1	unnamedproteinproduct[Triticumaestivum]	0.606366	0.591348	0	1	S	SRLSRKVAGVVTSSSSPSKRSSERRRASTST		10
SPT18474.1	unnamedproteinproduct[Triticumaestivum]	-1.31528	0.377465	0		S	LSRKVAGVVTSSSSPSKRSSERRRASTSTQY		12
SPT18479.1	unnamedproteinproduct[Triticumaestivum]	-0.229212	0.747934	0	1	S	______________MSQPAAAAVAAQPQGQA		1
SPT18485.1	unnamedproteinproduct[Triticumaestivum]	8.24755	0.00102701	1	1;2	S	PPPPPSPSPLPEREGSFNYDIESMDGGGWRG		3
SPT18485.1	unnamedproteinproduct[Triticumaestivum]	5.02503	0.373496	0	1	S	FVLRRFGAFDFAKPGSGKGMKIEDLDFTEEE		11
SPT18485.1	unnamedproteinproduct[Triticumaestivum]	0.633792	0.318856	0	1	S	LSGRNFMKEKVKTSGSFVLRRFGAFDFAKPG		4
SPT18485.1	unnamedproteinproduct[Triticumaestivum]	0.0971477	0.863693	0	1;2	S	ESMDGGGWRGAGRYASSDALLRYDDDGPREP		3
SPT18485.1	unnamedproteinproduct[Triticumaestivum]	4.83754	0.214211	0	1;2	S	SMDGGGWRGAGRYASSDALLRYDDDGPREPL		4
SPT18499.1	unnamedproteinproduct[Triticumaestivum]	3.1111	0.372249	0	1	S	______________MSNTASSAALLTPYKMG		1
SPT18507.1	unnamedproteinproduct[Triticumaestivum]	0.22082	0.848426	0	1	S	VIVEALKLDSLQKLCSSLEPILRRVVSEEVE		3
SPT18515.1	unnamedproteinproduct[Triticumaestivum]	-2.8208	0.323406	0	1	S	ADAEQTTNAAGGADASAASLAALRTTRYGCR		18
SPT18515.1	unnamedproteinproduct[Triticumaestivum]	-1.18665	0.6308	0	1	S	TDTLKRIITDVQEQKSRSDSESDQSQTGRIT		1
SPT18515.1	unnamedproteinproduct[Triticumaestivum]	1.67313	0.211421	0	1	S	TLKRIITDVQEQKSRSDSESDQSQTGRITAS		3
SPT18515.1	unnamedproteinproduct[Triticumaestivum]	1.86846	0.521358	0	1	S	KRIITDVQEQKSRSDSESDQSQTGRITASIE		5
SPT18551.1	unnamedproteinproduct[Triticumaestivum]	-7.13863	0.149319	0	1	S	NGAANTSKDSTSNPLSPILGRSSSVEPLKKP		8
SPT18551.1	unnamedproteinproduct[Triticumaestivum]	5.88894	0.372947	0	1	S	SCEDANSCDGSQRHLSDNEETKASLEPLDVF		3
SPT18551.1	unnamedproteinproduct[Triticumaestivum]	-6.12468	0.374888	0	1	S	EERTMRQCILRPLTPSSNKNSVSTLSDRLKT		10
SPT18552.1	unnamedproteinproduct[Triticumaestivum]	-5.61148	0.117427	0	2	S	LTREQNGAANTAKDCSSNPVSPVLGQSSSVE		3
SPT18552.1	unnamedproteinproduct[Triticumaestivum]	-0.0642026	0.954556	0	1;2	S	TREQNGAANTAKDCSSNPVSPVLGQSSSVEP		4
SPT18552.1	unnamedproteinproduct[Triticumaestivum]	0.944914	0.551679	0	1;2	S	NGAANTAKDCSSNPVSPVLGQSSSVEPLERS		8
SPT18552.1	unnamedproteinproduct[Triticumaestivum]	-0.274979	0.897102	0	1	S	QKIEERTMRLRPLTPSSNKTSISSLSDKLKI		7
SPT18552.1	unnamedproteinproduct[Triticumaestivum]	4.00546	0.370206	0	1	S	SNGPVKTAPQLSTQPSNSSVRTPVKSEPVKP		10
SPT18560.1	unnamedproteinproduct[Triticumaestivum]	3.41994	0.368161	0	1	S	VGPATPRRTSGDSGSSTPGHSDGDSNNRTVY		8
SPT18575.1	unnamedproteinproduct[Triticumaestivum]	-5.72198	0.375212	0	1	S	RMRNIFAPSVSEASSSWTGRDGGVVPVWSPP		13
SPT18594.1	unnamedproteinproduct[Triticumaestivum]	6.964	0.12519	0	1	S	VTGVSQISFSADGSVSPKKPSSIPEVAKQRE		21
SPT18603.1	unnamedproteinproduct[Triticumaestivum]	5.66187	0.372781	0	1	S	______MDGLLSKLRSLDAYPKVNEDFYSRT		1
SPT18636.1	unnamedproteinproduct[Triticumaestivum]	-0.466259	0.232923	0	1	S	DLRRARAAALNIVPTSTGAAKAVALVLPNLK		10
SPT18636.1	unnamedproteinproduct[Triticumaestivum]	0.424832	0.384913	0	1	S	RIGRNFLRCWHGRGDSSPLEVIAINDTGGVK		3
SPT18636.1	unnamedproteinproduct[Triticumaestivum]	-4.00297	0.378403	0	1	S	GLRSSSSLPLRRNATSDDFMSAVSFRTYAVS		4
SPT18636.1	unnamedproteinproduct[Triticumaestivum]	0.616963	0.536665	0	1	S	______MLEFSGLRSSSSLPLRRNATSDDFM		2
SPT18636.1	unnamedproteinproduct[Triticumaestivum]	0.902794	0.366818	0	1	S	_____MLEFSGLRSSSSLPLRRNATSDDFMS		3
SPT18636.1	unnamedproteinproduct[Triticumaestivum]	-6.62581	0.373948	0	1	S	____MLEFSGLRSSSSLPLRRNATSDDFMSA		4
SPT18680.1	unnamedproteinproduct[Triticumaestivum]	6.29295	0.266659	0	1	S	RQPSMLTLAGAMVHPSYRKLEKPHYTFHRHA		15
SPT18681.1	unnamedproteinproduct[Triticumaestivum]	0.421665	0.278743	0	1;2	S	ADINRGPSGFPGAGGSGSDSDEPQEYYTGGE		11
SPT18681.1	unnamedproteinproduct[Triticumaestivum]	1.95592	0.503514	0	1;2	S	INRGPSGFPGAGGSGSDSDEPQEYYTGGEKS		13
SPT18681.1	unnamedproteinproduct[Triticumaestivum]	-1.12419	0.64772	0	1;2	S	RGPSGFPGAGGSGSDSDEPQEYYTGGEKSGM		15
SPT18681.1	unnamedproteinproduct[Triticumaestivum]	4.92065	0.372309	0	1	S	PRSAFQGVGRTLGGSSADESPAPAPVTQEPR		6
SPT18686.1	unnamedproteinproduct[Triticumaestivum]	-8.16229	0.117818	0	1	S	KLQGYEARRGDPESRSSYDEGEIPESGSGYG		1
SPT18686.1	unnamedproteinproduct[Triticumaestivum]	-8.16229	0.117818	0	1	S	LQGYEARRGDPESRSSYDEGEIPESGSGYGS		2
SPT18686.1	unnamedproteinproduct[Triticumaestivum]	-7.53018	0.374271	0	1	S	GKPYPSWTADGLRYTSPDKLPSARRDMTPPR		3
SPT18695.1	unnamedproteinproduct[Triticumaestivum]	-0.324297	0.486569	0	1	S	EDSRRIYFSKAEDVGSGEDEHETGRGAAVPK		6
AAW52512.1	smallGTP-bindingprotein[Triticumaestivum]	4.41938	0.371616	0	1	S	NKPIKLQIWDTAGQESFRSITRSYYRGAAGA		11
SPT18759.1	unnamedproteinproduct[Triticumaestivum]	0.018216	0.991903	0	2	S	LLEEEQRSMAAAAAESPQASTPKAWLARSVS		9
SPT18759.1	unnamedproteinproduct[Triticumaestivum]	0.137745	0.932147	0	1	S	EQRSMAAAAAESPQASTPKAWLARSVSWVSD		13
SPT18759.1	unnamedproteinproduct[Triticumaestivum]	0.826412	0.126327	0	1	S	DFDIEQPPVHTPSPRSPSVGEFELVERMPGL		1
SPT18759.1	unnamedproteinproduct[Triticumaestivum]	7.86034	0.0118476	1	1	S	DIEQPPVHTPSPRSPSVGEFELVERMPGLRH		3
SPT18759.1	unnamedproteinproduct[Triticumaestivum]	-0.654828	0.349374	0	1	S	SPQASTPKAWLARSVSWVSDVGGSLVGYVSG		3
SPT18773.1	unnamedproteinproduct[Triticumaestivum]	6.51289	0.373759	0	1;2	S	______MSPAAAGAASSGEAPPSRQPYTIPA		9
SPT18773.1	unnamedproteinproduct[Triticumaestivum]	3.51353	0.408757	0	1;2	S	_____MSPAAAGAASSGEAPPSRQPYTIPAS		10
SPT18774.1	unnamedproteinproduct[Triticumaestivum]	9.37086	0.37383	0		S	AKKGKAAAAASDSGASSPQGSVEGGGEKEGS		11
SPT18774.1	unnamedproteinproduct[Triticumaestivum]	0.779022	0.615215	0	1	S	KKGKAAAAASDSGASSPQGSVEGGGEKEGSF		12
SPT18774.1	unnamedproteinproduct[Triticumaestivum]	2.45557	0.110211	0	1;2	S	ANPSLPREPEPEIDDSDDSEFWVPPVGSRWD		9
SPT18774.1	unnamedproteinproduct[Triticumaestivum]	2.45557	0.110211	0	1;2	S	SLPREPEPEIDDSDDSEFWVPPVGSRWDDDD		12
SPT18820.1	unnamedproteinproduct[Triticumaestivum]	3.54844	0.369545	0	1	S	ANPKVVSNVVQSSPISPQASNESTYGTPAVN		12
SPT18834.1	unnamedproteinproduct[Triticumaestivum]	-4.54953	0.374107	0	1	S	AASPAGSGGGGGAAKSPTPTSKIESYLQFAD		17
SPT18847.1	unnamedproteinproduct[Triticumaestivum]	0.670831	0.714487	0	1	S	SSREGEVAVGAPAAPSPSKKRKFSPIIWDRD		13
SPT18847.1	unnamedproteinproduct[Triticumaestivum]	1.7104	0.316393	0	1	S	REGEVAVGAPAAPSPSKKRKFSPIIWDRDSP		15
SPT18847.1	unnamedproteinproduct[Triticumaestivum]	0.955621	0.58108	0	1	S	DDEEEGVTLRKKKGLSPADSAELGQGKKTPT		3
SPT18847.1	unnamedproteinproduct[Triticumaestivum]	-5.5566	0.374001	0	1	S	PALNELDRRTRRYMKSPDPLEEQRLKELQAK		4
SPT18857.1	unnamedproteinproduct[Triticumaestivum]	4.35289	0.371503	0	1	S	VSADSPSPPSTSRTASSSSTSSTATTASSTV		3
SPT18873.1	unnamedproteinproduct[Triticumaestivum]	1.06357	0.653782	0	1	S	LLRSKGKRLVFVTNNSTKSRKQYGKKFETLG		8
SPT18873.1	unnamedproteinproduct[Triticumaestivum]	-0.288144	0.751537	0	1	S	TLLVLSGVTSEQMLQSPDNKIQPDFYTNQIS		16
SPT18881.1	unnamedproteinproduct[Triticumaestivum]	3.15415	0.185869	0	2	S	LTTVLSVVYSAVRAGSSTTFLSPPSSPRSGA		3
SPT18881.1	unnamedproteinproduct[Triticumaestivum]	0.158744	0.822682	0	1;2	S	TTVLSVVYSAVRAGSSTTFLSPPSSPRSGAR		4
SPT18881.1	unnamedproteinproduct[Triticumaestivum]	0.252864	0.55784	0	1;2	S	SAVRAGSSTTFLSPPSSPRSGARNPLLADSN		12
SPT18881.1	unnamedproteinproduct[Triticumaestivum]	-1.54595	0.126911	0	1;2	S	AVRAGSSTTFLSPPSSPRSGARNPLLADSNV		13
SPT18884.1	unnamedproteinproduct[Triticumaestivum]	-6.00957	0.374422	0	1	S	EVDLLWKERAWGGQGSHESLLGSAP______		7
SPT18884.1	unnamedproteinproduct[Triticumaestivum]	-4.87722	0.126168	0	1	S	LLWKERAWGGQGSHESLLGSAP_________		10
SPT18884.1	unnamedproteinproduct[Triticumaestivum]	-7.66903	0.133389	0	2;3	S	__________MTIDLSTMPGSSSSRLLDAAA		5
SPT18884.1	unnamedproteinproduct[Triticumaestivum]	9.43533	0.0214285	1	1;2;3	S	_____MTIDLSTMPGSSSSRLLDAAAGRKDM		10
SPT18884.1	unnamedproteinproduct[Triticumaestivum]	-8.49929	0.279517	0	1;2	S	____MTIDLSTMPGSSSSRLLDAAAGRKDMN		11
SPT18884.1	unnamedproteinproduct[Triticumaestivum]	1.42065	0.573722	0	1;2	S	___MTIDLSTMPGSSSSRLLDAAAGRKDMNF		12
SPT18884.1	unnamedproteinproduct[Triticumaestivum]	-3.30591	0.0345965	-1	1;2;3	S	__MTIDLSTMPGSSSSRLLDAAAGRKDMNFF		13
SPT18903.1	unnamedproteinproduct[Triticumaestivum]	5.04099	0.372441	0	1	S	KLQVRDLPCLISSSGSSSCLQLEGHNS____		11
SPT18907.1	unnamedproteinproduct[Triticumaestivum]	-0.164264	0.607797	0	2;3	S	SKKDKKHRSRSKHAGSDSEEEGPVRLSKFFG		6
SPT18907.1	unnamedproteinproduct[Triticumaestivum]	-0.164264	0.607797	0	2;3	S	KDKKHRSRSKHAGSDSEEEGPVRLSKFFGNA		8
SPT18956.1	unnamedproteinproduct[Triticumaestivum]	-6.05059	0.129369	0	1	S	ASVSKLSERKIIAPGSPSSSLLSEQKLRGVI		6
SPT18962.1	unnamedproteinproduct[Triticumaestivum]	-0.565456	0.665121	0	1	S	NPSRKRGRPKIVREDSPVSSAKSKVKSAEKD		6
SPT18962.1	unnamedproteinproduct[Triticumaestivum]	0.759581	0.126239	0	1	S	RKRGRPKIVREDSPVSSAKSKVKSAEKDAEG		9
SPT18962.1	unnamedproteinproduct[Triticumaestivum]	0.333734	0.753131	0	2;3	S	KQPTASPDLRKEDTLSDEDTDEDLSLKEMAS		6
SPT18962.1	unnamedproteinproduct[Triticumaestivum]	0.0438419	0.872974	0	1;2;3	S	NGLSGKRKPKEKVAESSDEEEEEEEPVSAKA		4
SPT18962.1	unnamedproteinproduct[Triticumaestivum]	0.0205368	0.940568	0	1;2;3	S	GLSGKRKPKEKVAESSDEEEEEEEPVSAKAS		5
SPT18962.1	unnamedproteinproduct[Triticumaestivum]	-3.97399	0.3785	0	1	S	SRSRGRRGKQDSTVDSNPSRKRGRPKIVRED		9
SPT18962.1	unnamedproteinproduct[Triticumaestivum]	0.779547	0.0450612	0	1	S	RKSSEEESSKKQPTASPDLRKEDTLSDEDTD		6
SPT18962.1	unnamedproteinproduct[Triticumaestivum]	-1.57353	0.397015	0	1	S	VQKSELPTDDKQTAVSDDKGAPEPVTTEPEK		5
SPT18962.1	unnamedproteinproduct[Triticumaestivum]	0.374376	0.752026	0	1	S	SKVASDNQDLASGELSPGTNGGNNKATVEAC		14
SPT18962.1	unnamedproteinproduct[Triticumaestivum]	9.86665	0.123551	0	2	S	LLQGSPLNEYSKVVASSVESSSDAGRDNNID;LLQGTPLDEYSKVVASSVESSSDAGRDNNID		4
SPT18962.1	unnamedproteinproduct[Triticumaestivum]	0.366233	0.46921	0	1;2	S	SPLNEYSKVVASSVESSSDAGRDNNIDAVEN;TPLDEYSKVVASSVESSSDAGRDNNIDAVEN		8
SPT18962.1	unnamedproteinproduct[Triticumaestivum]	1.87012	0.0273112	1	1;2	S	PLDEYSKVVASSVESSSDAGRDNNIDAVEND;PLNEYSKVVASSVESSSDAGRDNNIDAVEND		9
SPT18962.1	unnamedproteinproduct[Triticumaestivum]	0.441456	0.0424625	0	1;2	S	LDEYSKVVASSVESSSDAGRDNNIDAVENDT;LNEYSKVVASSVESSSDAGRDNNIDAVENDT		10
SPT18977.1	unnamedproteinproduct[Triticumaestivum]	-5.74481	0.375191	0	1	S	RKDGSEDPVLAKDGNSLSSSEMRSISDRIPS		4
SPT18977.1	unnamedproteinproduct[Triticumaestivum]	-0.13424	0.883534	0	1	S	SPLRVPASPSRFSLSSPPSRNDPLNLSLETV		5
SPT18977.1	unnamedproteinproduct[Triticumaestivum]	1.53367	0.347192	0	1	S	LSSSEMRSISDRIPSSPLRVPASPSRFSLSS		4
SPT18990.1	unnamedproteinproduct[Triticumaestivum]	1.73357	0.128915	0	1	S	QPYDMGSFPVRDAGVSPAPPIGTLTSALANA		5
SPT18990.1	unnamedproteinproduct[Triticumaestivum]	-1.09111	0.475529	0	1	S	GQQGPRPGIRRNGPGSAQGQQTPQPFQQQMV		5
SPT18991.1	unnamedproteinproduct[Triticumaestivum]	-7.1433	0.119796	0	1	S	GGKERQGLASEKAQKSPQSELDDKV______		4
SPT19010.1	unnamedproteinproduct[Triticumaestivum]	0.925963	0.556296	0	1	S	KTTSRVSDRSLESVLSSSKEKVSAIESLLKG		7
SPT19010.1	unnamedproteinproduct[Triticumaestivum]	-7.5827	0.241879	0	1	S	TSRVSDRSLESVLSSSKEKVSAIESLLKGVS		9
SPT19010.1	unnamedproteinproduct[Triticumaestivum]	-6.08381	0.374396	0	1	S	LVNYLQSKKERPRPKSYDQADFGTSSEDGYA		1
SPT19010.1	unnamedproteinproduct[Triticumaestivum]	7.05177	0.042107	1	1	S	RPRPKSYDQADFGTSSEDGYAQTLKKSYPFG		11
SPT19010.1	unnamedproteinproduct[Triticumaestivum]	-5.50724	0.121711	0	1	S	EDNRSWTNYPEKTDASLDGETAMSTPRLDFS		4
SPT19010.1	unnamedproteinproduct[Triticumaestivum]	-4.3868	0.375562	0		S	YPEKTDASLDGETAMSTPRLDFSQLHSPDGH		12
SPT19010.1	unnamedproteinproduct[Triticumaestivum]	-4.50332	0.377027	0	2	S	VQEPTLHNVSMARTTSDMSAGTNQSLEPASG		3
SPT19010.1	unnamedproteinproduct[Triticumaestivum]	-0.861189	0.621521	0	1	S	QRTINDEDGVHKRYASPSLREKVLQPSRTSS		3
SPT19036.1	unnamedproteinproduct[Triticumaestivum]	0.496597	0.656972	0	1	S	VCRAKWKEIPLNRSLSSNIPDGRRGINGVQL		3
SPT19040.1	unnamedproteinproduct[Triticumaestivum]	-0.863111	0.437639	0	1;2	S	GVGGGGGGFNAPSTASGRRKNQEDDEEEEEE		20
SPT19069.1	unnamedproteinproduct[Triticumaestivum]	2.17627	0.0845062	0	1	S	EVRLKVVYVQPPRPPSPVREGSEEGSSPRPS		11
SPT19119.1	unnamedproteinproduct[Triticumaestivum]	5.3718	0.372747	0	3	S	KAAPAGKRYASPTLRSNSPARAAAVANENAG		9
SPT19122.1	unnamedproteinproduct[Triticumaestivum]	2.01346	0.317701	0	1	S	CVNSDFDKVKATLKGSMKARIERSDDPLDKI		6
SPT19136.1	unnamedproteinproduct[Triticumaestivum]	1.79364	0.526545	0	1	S	GFTHNKKTKEYGPMLSPELQDETSNNGIKQG		7
SPT19136.1	unnamedproteinproduct[Triticumaestivum]	-1.73026	0.536372	0	1	S	FCGIFLHSVDRFNEESEHGVPATERSNLRPL		5
SPT19136.1	unnamedproteinproduct[Triticumaestivum]	7.69778	0.12035	0	1	S	NLRPLLDDGNDEARTSQ______________		17
SPT19169.1	unnamedproteinproduct[Triticumaestivum]	0.473683	0.308506	0	1;2	S	AYHQYVLRASATKLGSSASFGRN________		3
SPT19169.1	unnamedproteinproduct[Triticumaestivum]	0.289276	0.892963	0	1	S	YHQYVLRASATKLGSSASFGRN_________		4
SPT19169.1	unnamedproteinproduct[Triticumaestivum]	-0.391802	0.377715	0	1;2	S	QYVLRASATKLGSSASFGRN___________		6
SPT19214.1	unnamedproteinproduct[Triticumaestivum]	-0.754957	0.635261	0	3	S	NQKNEYDMLKLRVPESSTAYLKFSSDEIPQV		6
SPT19214.1	unnamedproteinproduct[Triticumaestivum]	-0.754957	0.635261	0	3	S	QKNEYDMLKLRVPESSTAYLKFSSDEIPQVK		7
SPT19230.1	unnamedproteinproduct[Triticumaestivum]	0.787197	0.606411	0	1	S	SISKIAEIQYVHKKQSGGSGQFADIIVRFEP		2
SPT19239.1	unnamedproteinproduct[Triticumaestivum]	5.65958	0.373642	0	1	S	PGSKGKDSRDESGRFSALSSCDSPRQDDLDE		2
SPT19239.1	unnamedproteinproduct[Triticumaestivum]	-5.33303	0.374742	0	1	S	KGKDSRDESGRFSALSSCDSPRQDDLDEADY		5
SPT19239.1	unnamedproteinproduct[Triticumaestivum]	-0.33722	0.84867	0	1	S	SRDESGRFSALSSCDSPRQDDLDEADYPFAV		9
SPT19239.1	unnamedproteinproduct[Triticumaestivum]	-8.6757	0.374068	0	1	S	SFGRPEGLRMGDPYGSSSPGSKGKDSRDESG		7
SPT19239.1	unnamedproteinproduct[Triticumaestivum]	0.0308034	0.985623	0	1	S	VRAPRPLAAPAPAAASASFRRRDRWFHLPLH		11
SPT19239.1	unnamedproteinproduct[Triticumaestivum]	0.938859	0.0615375	0	1	S	APRPLAAPAPAAASASFRRRDRWFHLPLHDP		13
SPT19239.1	unnamedproteinproduct[Triticumaestivum]	1.91472	0.0611671	0	1	S	SVMSRRTSDALEELQSFKAIRERLLSGSRAK		10
SPT19240.1	unnamedproteinproduct[Triticumaestivum]	-5.79609	0.375145	0	1	S	SGMPPTTSRDDVSQISNEDSDDVCKEVRCIE		7
SPT19240.1	unnamedproteinproduct[Triticumaestivum]	-2.16083	0.263172	0	1;2	S	TVRSVGLDPIMDALQSPSRWPLEFERKQQEI		13
SPT19258.1	unnamedproteinproduct[Triticumaestivum]	-7.64253	0.216442	0	1	S	GYSVDYEKVQHGGNSSDSENIDRALTTEDSE		8
SPT19265.1	unnamedproteinproduct[Triticumaestivum]	3.90206	0.369911	0	2	S	DVMRSRSKREGFPRASSFSSIDSIMTPSRMS		2
SPT19265.1	unnamedproteinproduct[Triticumaestivum]	0.55461	0.0241045	0	1;2	S	VMRSRSKREGFPRASSFSSIDSIMTPSRMSL		3
SPT19265.1	unnamedproteinproduct[Triticumaestivum]	0.325441	0.779809	0	2	S	RSRSKREGFPRASSFSSIDSIMTPSRMSLGD		5
SPT19265.1	unnamedproteinproduct[Triticumaestivum]	0.384516	0.854175	0	2	S	SRSKREGFPRASSFSSIDSIMTPSRMSLGDF		6
SPT19265.1	unnamedproteinproduct[Triticumaestivum]	-3.31345	0.374426	0	2	S	SQKSSRRSSSRRSQKSAGQQSSPTVFPEKRG		1
SPT19265.1	unnamedproteinproduct[Triticumaestivum]	1.71096	0.314165	0	1	S	RRSSSRRSQKSAGQQSSPTVFPEKRGKSRSL		6
SPT19265.1	unnamedproteinproduct[Triticumaestivum]	-1.86031	0.377271	0	1;2	S	RSSSRRSQKSAGQQSSPTVFPEKRGKSRSLR		7
SPT19268.1	unnamedproteinproduct[Triticumaestivum]	-7.07382	0.374148	0	1	S	WPLSSRAFPSGGAGLSSLIADEDNHSPSAAI		10
SPT19271.1	unnamedproteinproduct[Triticumaestivum]	3.48444	0.000669567	1	1	S	EKSQRGRLNRVADEDSVAIDDLQRNEVFNRD		6
SPT19273.1	unnamedproteinproduct[Triticumaestivum]	-6.0994	0.373969	0	1	S	GGAGERKRIGEAMDRSSPSTSWGFSGGRERD		1
SPT19273.1	unnamedproteinproduct[Triticumaestivum]	0.0808345	0.934667	0	1;2	S	GAGERKRIGEAMDRSSPSTSWGFSGGRERDR		2
SPT19273.1	unnamedproteinproduct[Triticumaestivum]	0.760303	0.738599	0	2	S	RKRIGEAMDRSSPSTSWGFSGGRERDRIAAG		6
SPT19277.1	unnamedproteinproduct[Triticumaestivum]	0.154924	0.921338	0	1	S	SVRQPKARLDYDVGGSSARYADAYTERLGRS		8
SPT19277.1	unnamedproteinproduct[Triticumaestivum]	0.154924	0.921338	0	1	S	VRQPKARLDYDVGGSSARYADAYTERLGRSH		9
SPT19277.1	unnamedproteinproduct[Triticumaestivum]	-6.71446	8.16297e-05	-1	1	S	TERLGRSHVGYSSSRSVAGHDPVYSSSRHGL		1
SPT19277.1	unnamedproteinproduct[Triticumaestivum]	0.19646	0.839694	0	1	S	AEEAPPKVEEQKPQPSPPPQQPAAEVKAKAD		9
SPT19289.1	unnamedproteinproduct[Triticumaestivum]	7.75415	0.373684	0	1	S	SSPALKLPPLFSLTPSSSGKGTQTQRRNALA		10
SPT19289.1	unnamedproteinproduct[Triticumaestivum]	-7.24642	0.37412	0	1	S	PALKLPPLFSLTPSSSGKGTQTQRRNALARQ		12
	1101277AhistoneH4	4.89225	0.372277	0	1	S	PAIRRLARRGGVKRISGLIYEETRGVLKIFL		2
SPT19329.1	unnamedproteinproduct[Triticumaestivum]	0.411536	0.673428	0	1	S	KLYSDEPSKKIRLSTSFNVRKETVHNWRDYL		4
SPT19338.1	unnamedproteinproduct[Triticumaestivum]	0.617244	0.692865	0	1	S	DRQALLQDRVAELIGSCSPGNQFNDADSSDV		7
SPT19338.1	unnamedproteinproduct[Triticumaestivum]	-2.7667	0.213861	0	1	S	QALLQDRVAELIGSCSPGNQFNDADSSDVRL		9
SPT19352.1	unnamedproteinproduct[Triticumaestivum]	-4.94345	0.120032	0	1	S	______MAQAPGRAASAVRLFDAHCHLQDPR		10
ACM48193.1	ubiquitinfusiondegradation1protein[Triticumaestivum]	-0.559217	0.516804	0	1	S	SAPSDSNKRANQQTASPSGASTSTRQKTGKL		7
ACM48193.1	ubiquitinfusiondegradation1protein[Triticumaestivum]	0.249724	0.0746246	0	1	S	STRQKTGKLVFGSSASSKKEAEAQKEPAKGS		8
SPT19389.1	unnamedproteinproduct[Triticumaestivum]	5.87197	0.372935	0	1	S	FNPSRFKDKLEANRGSRHFMAFGGGLRSCVG		7
SPT19400.1	unnamedproteinproduct[Triticumaestivum]	-9.31331	0.374008	0	1	S	QLLMAENGKLRAENLSLRVEMAHPVCGGCGG		5
SPT19402.1	unnamedproteinproduct[Triticumaestivum]	2.81352	0.00702598	1	1	S	____MSSSRGDALLDSAPLLGGGASGGAGGG		7
SPT19402.1	unnamedproteinproduct[Triticumaestivum]	3.36903	0.368907	0	1	S	GDALLDSAPLLGGGASGGAGGGQRRGNGLRR		16
SPT19403.1	unnamedproteinproduct[Triticumaestivum]	0.537564	0.63812	0	1	S	QGASYVLKDLNLANTSPQHAKEMDLLSLGLP		8
SPT19415.1	unnamedproteinproduct[Triticumaestivum]	0.283842	0.752233	0	1	S	HLAAFRARFYMEPDTSDSGSMASGARGPPQG		8
SPT19415.1	unnamedproteinproduct[Triticumaestivum]	-0.404238	0.735857	0	1	S	_____MVRKKRTGPGSPGESSGEASGASGQG		5
SPT19416.1	unnamedproteinproduct[Triticumaestivum]	0.261551	0.901757	0	1	S	ATALLQKAAQMGATSSPNGAASMFRGFVGSS		9
SPT19416.1	unnamedproteinproduct[Triticumaestivum]	-0.079137	0.970645	0	1	S	SSPNGAASMFRGFVGSSPHARQGTPQQQMDQ		5
SPT19416.1	unnamedproteinproduct[Triticumaestivum]	-0.360195	0.824057	0	1	S	SPNGAASMFRGFVGSSPHARQGTPQQQMDQN		6
SPT19416.1	unnamedproteinproduct[Triticumaestivum]	-4.55181	0.376919	0	1	S	PSPELLRLGGAAGGGSSSIAARLDHLLSPSG		9
SPT19416.1	unnamedproteinproduct[Triticumaestivum]	1.65492	0.25082	0	1	S	PELLRLGGAAGGGSSSIAARLDHLLSPSGAS		11
SPT19416.1	unnamedproteinproduct[Triticumaestivum]	0.361952	0.288751	0	1	S	KKRTLPDPDAEVIALSPKTLMATNRFVCEVC		13
SPT19424.1	unnamedproteinproduct[Triticumaestivum]	0.102086	0.510402	0	1	S	FGSSPAMGFDKEASSSSSGLDAAALLPKHGG		5
SPT19430.1	unnamedproteinproduct[Triticumaestivum]	2.827	0.00946815	1	1	S	PMAAPKAHAAVGARRSPGSSSMSSVTTRSTS		1
SPT19434.1	unnamedproteinproduct[Triticumaestivum]	1.59139	0.271952	0	1	S	RPVRGIDDPLLSGSTSDSGVLKGKKHRRIVS		12
SPT19434.1	unnamedproteinproduct[Triticumaestivum]	-6.59639	0.37461	0	1	S	VRGIDDPLLSGSTSDSGVLKGKKHRRIVSTV		14
SPT19451.1	unnamedproteinproduct[Triticumaestivum]	0.961736	0.110195	0	1;2	S	_________MASTKLSFKRMDSVAETMPDAL		6
SPT19451.1	unnamedproteinproduct[Triticumaestivum]	0.853954	0.188701	0	1	S	___MASTKLSFKRMDSVAETMPDALRQSRYQ		3
ABY59014.1	calcium-dependentproteinkinase[Triticumaestivum]	-1.87275	0.330912	0	1	S	PSGRPPLPSFLSGSLSRKVPVGEIGPVLQRP		16
SPT19472.1	unnamedproteinproduct[Triticumaestivum]	0.892793	0.704941	0	1	S	SQSAALQEAVDAAGKSKVRVVDWAPQRDVLR		22
SPT19484.1	unnamedproteinproduct[Triticumaestivum]	0.0348524	0.920265	0	1	S	ASSAPSRTNSLSRAGSEHMDTGLSRRSSLSS		3
SPT19484.1	unnamedproteinproduct[Triticumaestivum]	0.372342	0.0592945	0	1	S	GASFKMLGAKIGRKISNSENQLIKNLGGINF		3
SPT19484.1	unnamedproteinproduct[Triticumaestivum]	-4.87865	0.374063	0	1	S	SLPERKAAARLQTFSSFQKPVETMHNKPGSI		6
SPT19484.1	unnamedproteinproduct[Triticumaestivum]	0.645167	0.327101	0	1;2	S	KNPPEPPPATPRTPRSPLPTSPSSMSNLLET		1
SPT19484.1	unnamedproteinproduct[Triticumaestivum]	6.67429	0.373774	0	1;2	S	PPPATPRTPRSPLPTSPSSMSNLLETRKCRI		6
SPT19484.1	unnamedproteinproduct[Triticumaestivum]	0.00802812	0.997026	0	1	S	REDDNGEGDALLKNTSIKDVISEGSLVPFDG		3
SPT19484.1	unnamedproteinproduct[Triticumaestivum]	-1.15297	0.243157	0	1	S	QGQHYCVSRVLNSVFSSASIASSAPSRTNSL		7
SPT19484.1	unnamedproteinproduct[Triticumaestivum]	-0.461639	0.830025	0	1	S	VSRVLNSVFSSASIASSAPSRTNSLSRAGSE		13
SPT19484.1	unnamedproteinproduct[Triticumaestivum]	-1.255	0.421101	0	1	S	LNSVFSSASIASSAPSRTNSLSRAGSEHMDT		17
SPT19489.1	unnamedproteinproduct[Triticumaestivum]	2.09019	0.266608	0	1	S	DYEKNGTDVPLLEGHSSGRDEAVGFIQAWRI		12
SPT19489.1	unnamedproteinproduct[Triticumaestivum]	4.08369	0.370414	0	1	S	YEKNGTDVPLLEGHSSGRDEAVGFIQAWRIP		13
SPT19539.1	unnamedproteinproduct[Triticumaestivum]	-6.34963	0.184236	0	1	S	AKERYGIRPAEASESSSAPDGGSAAVVGRKL		8
SPT19551.1	unnamedproteinproduct[Triticumaestivum]	-5.03771	0.374046	0	1	S	TREKSQKSSASFGTVSSMLGKGSARATTAPA		9
SPT19551.1	unnamedproteinproduct[Triticumaestivum]	1.25653	0.151652	0	1	S	REKSQKSSASFGTVSSMLGKGSARATTAPAN		10
SPT19561.1	unnamedproteinproduct[Triticumaestivum]	1.91797	0.0830401	0	1	S	YSTGPSTPKFYSGPTSPTRSRSEDQSAFSSW		7
SPT19578.1	unnamedproteinproduct[Triticumaestivum]	-0.783422	0.233821	0	1	S	GAANTPSDMEERQFISNFVGMSPVRRDHDAR		4
SPT19578.1	unnamedproteinproduct[Triticumaestivum]	9.52184	0.116416	0	1	S	SDMEERQFISNFVGMSPVRRDHDARRSIANL		10
SPT19581.1	unnamedproteinproduct[Triticumaestivum]	-1.12852	0.64679	0	1	S	SVAPQNKQRDISQAPSTASPKPAQQQLREPS		7
SPT19581.1	unnamedproteinproduct[Triticumaestivum]	0.396678	0.726631	0	1	S	PQNKQRDISQAPSTASPKPAQQQLREPSGIM		10
SPT19581.1	unnamedproteinproduct[Triticumaestivum]	1.69155	0.325361	0	1	S	QHVKETPNDDDDGTGSDGFELVDDVSPLTKA		12
SPT19591.1	unnamedproteinproduct[Triticumaestivum]	7.14546	0.117345	0	1	S	___________MASLSESEGTNRGGMWELDQ		4
SPT19591.1	unnamedproteinproduct[Triticumaestivum]	-0.541462	0.591215	0	1	S	SDSDEFSLPEQRTEGSINTAFLADKTVNTMC		4
SPT19614.1	unnamedproteinproduct[Triticumaestivum]	6.01941	0.11856	0	1	S	SSASEPSSFAGASPPSPSSIGGGAGGAASAA		20
SPT19650.1	unnamedproteinproduct[Triticumaestivum]	-0.375681	0.63935	0	1	S	AAGMRKAPSMEWRWVSAGEEEDDELEGRGAG		3
AKR15033.1	cold-responsiveproteinWCOR15-2D[Triticumaestivum]	1.55738	0.0272657	1	1	S	ADELKKGVAEAAEAVSGNTEKAAEEAGKGAS		10
SPT19656.1	unnamedproteinproduct[Triticumaestivum]	6.68663	0.373775	0	1	S	ERPQLRRSKRLSKGSSPDLIDVEPIQKLDAS		3
SPT19660.1	unnamedproteinproduct[Triticumaestivum]	9.2727	0.307324	0	1;2	S	___________MAGGSSSPSPASALIQVRCA		4
SPT19660.1	unnamedproteinproduct[Triticumaestivum]	-0.310245	0.680723	0	1	S	__________MAGGSSSPSPASALIQVRCAG		5
SPT19660.1	unnamedproteinproduct[Triticumaestivum]	9.3273	0.309857	0	1;2	S	_________MAGGSSSPSPASALIQVRCAGC		6
SPT19660.1	unnamedproteinproduct[Triticumaestivum]	0.108376	0.95939	0	2	S	RLPPQLMPNPSSSTPSPPKSSAAPALPAPPQ		15
SPT19663.1	unnamedproteinproduct[Triticumaestivum]	-7.39742	0.171251	0	4	S	AEALDIANRLNCRLGSFPTTYLGTPISDSRL		3
SPT19663.1	unnamedproteinproduct[Triticumaestivum]	-7.39742	0.171251	0	4	S	LGSFPTTYLGTPISDSRLTVADLRPTVAKLQ		16
SPT19673.1	unnamedproteinproduct[Triticumaestivum]	0.657775	0.675091	0	1	S	EKPHGKVPRKEKYAESETDSERYTSEKKKPA		4
SPT19673.1	unnamedproteinproduct[Triticumaestivum]	0.654194	0.603259	0	1	S	RDSKRKVGEDRYDPNSNRLSDDENREDRKTR		5
SPT19673.1	unnamedproteinproduct[Triticumaestivum]	2.08912	0.0535877	0	1	S	RKVGEDRYDPNSNRLSDDENREDRKTREDYG		9
SPT19678.1	unnamedproteinproduct[Triticumaestivum]	2.0457	0.246413	0	1	S	SLFEYPKPTTQQTTTSAVKLPTAILSTYAKA		17
SPT19680.1	unnamedproteinproduct[Triticumaestivum]	-0.520343	0.439016	0	3	S	______MTRITAPELSPSPPDSPPPARRSPA		7
SPT19680.1	unnamedproteinproduct[Triticumaestivum]	1.86364	0.274883	0	3	S	____MTRITAPELSPSPPDSPPPARRSPAPA		9
SPT19680.1	unnamedproteinproduct[Triticumaestivum]	-0.0927868	0.902293	0	2;3	S	MTRITAPELSPSPPDSPPPARRSPAPATPPS		13
SPT19691.1	unnamedproteinproduct[Triticumaestivum]	-1.42053	0.193094	0	1;2	S	TSGPLNSSGAPRRKVSGSLDPAASMKARATS		3
SPT19691.1	unnamedproteinproduct[Triticumaestivum]	0.0952504	0.835113	0	1;2	S	GAPRRKVSGSLDPAASMKARATSLAHNQAVT		10
SPT19691.1	unnamedproteinproduct[Triticumaestivum]	-0.415668	0.0650798	0	1;2;3	S	SRKSGPLGSAPSRNPSFGGAASNSGPVSNAG		3
SPT19691.1	unnamedproteinproduct[Triticumaestivum]	0.905351	0.565174	0	2	S	LGSAPSRNPSFGGAASNSGPVSNAGGRSNYS		9
SPT19691.1	unnamedproteinproduct[Triticumaestivum]	-0.77121	0.500584	0	2;3	S	SAPSRNPSFGGAASNSGPVSNAGGRSNYSGS		11
SPT19691.1	unnamedproteinproduct[Triticumaestivum]	-4.01537	0.000580512	-1	1;2	S	SGPQSGGVTPMARQNSGPLPPMLPTTGLITS		3
SPT19691.1	unnamedproteinproduct[Triticumaestivum]	-9.79197	0.000309977	-1	2	S	PMLPTTGLITSGPVTSGPLNSSGAPRRKVSG		23
SPT19691.1	unnamedproteinproduct[Triticumaestivum]	0.858511	0.349104	0	1	S	SNSGPLNKHGEPVKRSSGPQSGGVTPMARQN		1
SPT19691.1	unnamedproteinproduct[Triticumaestivum]	0.304876	0.552294	0	1;2	S	NSGPLNKHGEPVKRSSGPQSGGVTPMARQNS		3
SPT19691.1	unnamedproteinproduct[Triticumaestivum]	0.18116	0.633152	0	1;2	S	LNKHGEPVKRSSGPQSGGVTPMARQNSGPLP		6
SPT19691.1	unnamedproteinproduct[Triticumaestivum]	-0.439353	0.029507	0	1;3	S	ELGKMFELHAERSRKSGPLGSAPSRNPSFGG		1
SPT19691.1	unnamedproteinproduct[Triticumaestivum]	-1.11264	0.648297	0	2;3	S	FELHAERSRKSGPLGSAPSRNPSFGGAASNS		6
SPT19691.1	unnamedproteinproduct[Triticumaestivum]	-0.733419	0.587211	0	2;3	S	HAERSRKSGPLGSAPSRNPSFGGAASNSGPV		9
SPT19691.1	unnamedproteinproduct[Triticumaestivum]	-1.05098	0.504922	0	1;2	S	GAASNSGPVSNAGGRSNYSGSLSSSVPGAGG		1
SPT19691.1	unnamedproteinproduct[Triticumaestivum]	0.125231	0.690543	0	1;2;3	S	SNSGPVSNAGGRSNYSGSLSSSVPGAGGSAR		4
SPT19691.1	unnamedproteinproduct[Triticumaestivum]	-3.32569	0.231943	0	1;3	S	SGPVSNAGGRSNYSGSLSSSVPGAGGSARAK		6
SPT19691.1	unnamedproteinproduct[Triticumaestivum]	1.50167	0.433049	0	2	S	VSNAGGRSNYSGSLSSSVPGAGGSARAKSNS		9
SPT19691.1	unnamedproteinproduct[Triticumaestivum]	-0.751765	0.096484	0	1	S	SNAGGRSNYSGSLSSSVPGAGGSARAKSNSG		10
SPT19691.1	unnamedproteinproduct[Triticumaestivum]	0.42986	0.756111	0	1;2;3	S	NYSGSLSSSVPGAGGSARAKSNSGPLNKHGE		17
SPT19722.1	unnamedproteinproduct[Triticumaestivum]	-0.484003	0.638536	0	1	S	RSMSTSPECHRVRGRSPAFAALTSAFEKPST		3
SPT19722.1	unnamedproteinproduct[Triticumaestivum]	-3.81572	0.0627305	0	1	S	AALTSAFEKPSTRNLSTPPPAVKKLFPKSTG		3
SPT19722.1	unnamedproteinproduct[Triticumaestivum]	-0.283447	0.736221	0	1;2	S	GRGAAQDKAQRSRSMSTSPECHRVRGRSPAF		3
SPT19722.1	unnamedproteinproduct[Triticumaestivum]	-0.570918	0.797167	0	4	S	RGKHVVHVKEVPFARSSLNHDDIFILDTKSK		1
SPT19722.1	unnamedproteinproduct[Triticumaestivum]	-0.570918	0.797167	0	4	S	GKHVVHVKEVPFARSSLNHDDIFILDTKSKI		2
SPT19722.1	unnamedproteinproduct[Triticumaestivum]	-0.570918	0.797167	0	4	S	RSSLNHDDIFILDTKSKIFQFNGSNSCIQER		15
SPT19722.1	unnamedproteinproduct[Triticumaestivum]	-0.570918	0.797167	0	4	S	IFILDTKSKIFQFNGSNSCIQERGKALEVVQ		23
SPT19722.1	unnamedproteinproduct[Triticumaestivum]	-0.570918	0.797167	0	4	S	ILDTKSKIFQFNGSNSCIQERGKALEVVQYI		25
SPT19707.1	unnamedproteinproduct[Triticumaestivum]	0.0612379	0.976898	0	1	S	NMLKTDIDKGISGEESDIDARKNAFGANTYP		7
SPT19707.1	unnamedproteinproduct[Triticumaestivum]	0.420156	0.113208	0	1	S	ERLKKWRQAALVLNASRRFRYTLDLKKEAQK		9
SPT19707.1	unnamedproteinproduct[Triticumaestivum]	-0.138551	0.948721	0	1	S	MESSSSGGGASKARRSGSGGGGSDPFDIPGK		1
SPT19707.1	unnamedproteinproduct[Triticumaestivum]	-0.783702	0.437022	0	1	S	SSSSGGGASKARRSGSGGGGSDPFDIPGKGA		3
SPT19707.1	unnamedproteinproduct[Triticumaestivum]	1.04155	0.163628	0	1	S	GGASKARRSGSGGGGSDPFDIPGKGAPVERL		8
SPT19725.1	unnamedproteinproduct[Triticumaestivum]	-5.99828	0.37498	0	1	S	RVNASRKRSLAREMSSPSSSSGGFSASSSGG		4
SPT19727.1	unnamedproteinproduct[Triticumaestivum]	5.97193	0.373693	0	2	S	NYQMHTPANSTGKHGSGSPASGGIHGSPLGK		3
SPT19727.1	unnamedproteinproduct[Triticumaestivum]	-0.731678	0.663529	0	2	S	QMHTPANSTGKHGSGSPASGGIHGSPLGKAA		5
SPT19727.1	unnamedproteinproduct[Triticumaestivum]	0.402367	0.739466	0	2	S	GKHGSGSPASGGIHGSPLGKAAPVGQYSRRK		14
SPT19732.1	unnamedproteinproduct[Triticumaestivum]	9.11348	0.00224282	1	1	S	TERARNMQRQLLQSESGTSVKKKLKRPSGDR		7
SPT19760.1	unnamedproteinproduct[Triticumaestivum]	-11.2155	0.373915	0	2	S	_______MFEGMEGMSYGGGAAGAGAGAAAL		8
SPT19768.1	unnamedproteinproduct[Triticumaestivum]	0.00939107	0.965743	0	1	S	SGERYGSFGGTREADSFSNSYRDKEPVKTSS		4
SPT19768.1	unnamedproteinproduct[Triticumaestivum]	-0.36388	0.772187	0	1	S	AASNRDKYVGLSSTGSYRSSSASGGSNYSSG		9
SPT19768.1	unnamedproteinproduct[Triticumaestivum]	-6.27345	6.63064e-05	-1	1	S	DKYVGLSSTGSYRSSSASGGSNYSSGERYGS		3
SPT19805.1	unnamedproteinproduct[Triticumaestivum]	0.849596	0.702853	0	1	S	MGDSNGKARELSSWESDLRRREADIKRREES		7
SPT19814.1	unnamedproteinproduct[Triticumaestivum]	-8.71449	0.120245	0	1	S	GGKEMRHLGRTAHNMSSSSLRKKSDTSLVRK		6
SPT19816.1	unnamedproteinproduct[Triticumaestivum]	9.20157	0.373822	0	2	S	_______MAWVPKRSSQNKNDVQPSISTSVT		2
SPT19855.1	unnamedproteinproduct[Triticumaestivum]	-3.46167	0.374368	0	1	S	IICDKFRDAPDSLFGSLSSRNMVQSARKKSL		9
SPT19855.1	unnamedproteinproduct[Triticumaestivum]	-0.138878	0.945774	0	1	S	CDKFRDAPDSLFGSLSSRNMVQSARKKSLDV		11
SPT19889.1	unnamedproteinproduct[Triticumaestivum]	1.73355	0.00118562	1	1	S	SSSRILSTESQKLADSDDEFERENDTDDQVQ		4
SPT19889.1	unnamedproteinproduct[Triticumaestivum]	10.357	0.0224222	1	1	S	ENDTDDQVQGIIKQESEHDVSQGVNEKGRLT		3
AFR54115.1	calcium-dependentproteinkinase3-likeprotein,partial[Triticumaestivum]	1.9274	0.0522434	0	1;2;3	S	MTKGNMGVGRRTMRNSLNISMRDAPGAI___		5
AFR54115.1	calcium-dependentproteinkinase3-likeprotein,partial[Triticumaestivum]	1.48732	0.0453854	1	1;2;3	S	NMGVGRRTMRNSLNISMRDAPGAI_______		9
SPT19976.1	unnamedproteinproduct[Triticumaestivum]	0.294722	0.790386	0	1	S	DLQAIKKDVGGDDGDSLDEDDLT________		10
SPT19978.1	unnamedproteinproduct[Triticumaestivum]	0.0826277	0.969574	0	2	S	ELAYMRGASPKADVFSFGIMVMELFTKRRPT		5
SPT20005.1	unnamedproteinproduct[Triticumaestivum]	-0.595675	0.274116	0	1	S	YLPSLDPYPGYTPIRSELLDDNTDYEPLPGG		1
SPT20008.1	unnamedproteinproduct[Triticumaestivum]	0.689186	0.567344	0	1	S	FRDRDYDVAALASNLSQAFKYGIYPSEDVDE		12
SPT20008.1	unnamedproteinproduct[Triticumaestivum]	0.387772	0.409896	0	1	S	WACGRPTSMQDRGRDSDDEDFRDRDYDVAAL		4
SPT20010.1	unnamedproteinproduct[Triticumaestivum]	4.77148	0.37213	0	1;5	S	AASKKPAAKTEDSDSSSSDEDEDMLPAKAPA		7
SPT20033.1	unnamedproteinproduct[Triticumaestivum]	1.29161	0.0103923	1	1	S	____________MAASPTPGGGLGAILAAGD		3
SPT20042.1	unnamedproteinproduct[Triticumaestivum]	-3.92241	0.374229	0	1	S	AGWSMPIQYKDTIMDSTLNCRANGSLFDVSH		6
SPT20042.1	unnamedproteinproduct[Triticumaestivum]	-0.415707	0.182116	0	1	S	RRVGIFSQGPPPRSHSEIVSGTGENIGEVTS		3
SPT20086.1	unnamedproteinproduct[Triticumaestivum]	9.46534	0.373822	0	2;3	S	EEEEEDDASSDDGKRSPTPNSVSYSKPKRPD		2
SPT20086.1	unnamedproteinproduct[Triticumaestivum]	8.03439	0.373688	0	3	S	SDDGKRSPTPNSVSYSKPKRPDGCKKDQAQK		11
SPT20088.1	unnamedproteinproduct[Triticumaestivum]	-4.64602	0.374093	0	1	S	DSMDPLGDEFESRSGSENVDGDAVDNAEQDQ		3
SPT20122.1	unnamedproteinproduct[Triticumaestivum]	-0.572207	0.70971	0	1	S	EQLRNLGSGGMDNIFSPSRLSRQNSFGSVST		12
SPT20122.1	unnamedproteinproduct[Triticumaestivum]	-1.34828	0.393867	0	1	S	LGSGGMDNIFSPSRLSRQNSFGSVSTPRTPR		17
SPT20122.1	unnamedproteinproduct[Triticumaestivum]	0.136845	0.252788	0	1;2	S	GMDNIFSPSRLSRQNSFGSVSTPRTPRTPMF		3
SPT20131.1	unnamedproteinproduct[Triticumaestivum]	5.86013	0.373084	0	1	S	____MGDVAVAAGGLSSPPTPPPPELSMVAR		11
SPT20131.1	unnamedproteinproduct[Triticumaestivum]	-7.33589	0.373929	0	1	S	___MGDVAVAAGGLSSPPTPPPPELSMVARA		12
SPT20146.1	unnamedproteinproduct[Triticumaestivum]	4.94689	0.373472	0	2	S	SAMMEAMTNLKDLNNSMKNQLDSSMSSQKEA		16
SPT20186.1	unnamedproteinproduct[Triticumaestivum]	-0.357598	0.794223	0	1	S	_______MAPAEGNVSRKTACVTGGSGYIAS		9
SPT20229.1	unnamedproteinproduct[Triticumaestivum]	-3.12974	0.00521344	-1	1	S	LKKLISYWKEQAGKRSEGDELEEIQEERISK		1
SPT20233.1	unnamedproteinproduct[Triticumaestivum]	-0.23077	0.8876	0	1	S	KCHFAHGERELGRAPSSYMSQESSYAPPMGG		3
SPT20258.1	unnamedproteinproduct[Triticumaestivum]	-0.0133067	0.988706	0	1	S	______________MSGGNPAGVDNTFRRKF		1
SPT20273.1	unnamedproteinproduct[Triticumaestivum]	-0.54287	0.629733	0	1	S	NPAFAAAQMKFEELTSAVSRSNSSSFLDAPS		6
SPT20273.1	unnamedproteinproduct[Triticumaestivum]	0.157656	0.6755	0	1	S	FAAAQMKFEELTSAVSRSNSSSFLDAPSKSK		9
SPT20273.1	unnamedproteinproduct[Triticumaestivum]	-5.2215	0.374028	0	1	S	RRRSTRHRVLKNSDISEPETLSSSKAKADVA		5
SPT20273.1	unnamedproteinproduct[Triticumaestivum]	0.0698902	0.973511	0	1	S	SISVSPTEVKQDETASLVDRGVPDPEEDHVE		6
SPT20273.1	unnamedproteinproduct[Triticumaestivum]	-4.93161	0.374057	0	1	S	EHPSEDTMDAYNLEQSPEMEARSAARKACNP		17
SPT20273.1	unnamedproteinproduct[Triticumaestivum]	-8.47489	0.117949	0	1	S	KSKKSKSHASRRSLTSPGSNSVGRSSTDNLS		4
SPT20273.1	unnamedproteinproduct[Triticumaestivum]	0.161403	0.918462	0	1	S	KSHASRRSLTSPGSNSVGRSSTDNLSKDYKH		9
SPT20273.1	unnamedproteinproduct[Triticumaestivum]	-0.0872952	0.625507	0	1;2	S	QMKFEELTSAVSRSNSSSFLDAPSKSKVHTP		3
SPT20273.1	unnamedproteinproduct[Triticumaestivum]	-6.20211	0.374836	0	2	S	VSRSNSSSFLDAPSKSKVHTPRSLGGTSPKQ		13
SPT20273.1	unnamedproteinproduct[Triticumaestivum]	0.304371	0.650106	0	1	S	DLHDQIEESIGSYAKSPEGTPMSRTTFAESQ		1
SPT20281.1	unnamedproteinproduct[Triticumaestivum]	1.11931	0.0073453	1	1	S	VEKTSSGREYKVKDLSQADFGRLELDLAEVE		5
SPT20281.1	unnamedproteinproduct[Triticumaestivum]	5.41365	0.156257	0	1	S	LHLGKLGARLTKLTKSQSDYISIPVEGPYKP		1
CBM39929.1	unnamedproteinproduct[Triticumaestivum]	0.746489	0.744713	0	1	S	DLCSITLNKNAVFGDSSALSPGGVRIGAPAM		7
CBM39929.1	unnamedproteinproduct[Triticumaestivum]	-3.02353	0.429252	0	1	S	LCSITLNKNAVFGDSSALSPGGVRIGAPAMT		8
CBM39929.1	unnamedproteinproduct[Triticumaestivum]	-0.136106	0.263859	0	1	S	ITLNKNAVFGDSSALSPGGVRIGAPAMTSRG		11
QBH75449.1	SnRK2.9[Triticumaestivum]	7.71858	0.130037	0	1	S	STTPRLKICDFGYSKSSVLHSQPKSTVGTPA;SVAPRLKICDFGYSKSSVLHSQPKSTVGTPA		1
QBH75449.1	SnRK2.9[Triticumaestivum]	0.229291	0.716308	0	1	S	TTPRLKICDFGYSKSSVLHSQPKSTVGTPAY;VAPRLKICDFGYSKSSVLHSQPKSTVGTPAY		2
QBH75449.1	SnRK2.9[Triticumaestivum]	-0.870478	0.453025	0	1	S	LKICDFGYSKSSVLHSQPKSTVGTPAYIAPE		6
Q02066.1	AAIP_WHEATRecName:Full=Abscisicacid-inducibleproteinkinase	-0.711422	0.425196	0	1	S	DFGYSKSSVLHSQPKSTVGTPAYIAPEVLSR		1
SPT20291.1	unnamedproteinproduct[Triticumaestivum]	0.0812077	0.821221	0	1	S	QDVASKVQEPLKEIASPAGSQSLVLSSSRSD		4
SPT20291.1	unnamedproteinproduct[Triticumaestivum]	3.66484	0.369912	0	1	S	LGTHSPQHSGGQIEQSPGKYLPSGLVLVECP		16
SPT20291.1	unnamedproteinproduct[Triticumaestivum]	-4.18528	0.374171	0	2	S	LQQQDMGLIQDRNMPSSPSTLYSPHSKSSFT		4
SPT20291.1	unnamedproteinproduct[Triticumaestivum]	2.7673	0.0906721	0	1;2	S	QQQDMGLIQDRNMPSSPSTLYSPHSKSSFTK		5
SPT20291.1	unnamedproteinproduct[Triticumaestivum]	3.51586	0.0732717	0	2	S	LIQDRNMPSSPSTLYSPHSKSSFTKGQSGNK		11
SPT20312.1	unnamedproteinproduct[Triticumaestivum]	-5.47284	0.246515	0	1	S	ISDITSPPLDKLPAASSPLSSHLVSSAKGAL		5
SPT20312.1	unnamedproteinproduct[Triticumaestivum]	-5.47113	0.374007	0	1	S	SDITSPPLDKLPAASSPLSSHLVSSAKGALA		6
SPT20355.1	unnamedproteinproduct[Triticumaestivum]	1.2917	0.383222	0	1	S	TENGALSSLELKRSVSFQQCEAAEPLAKHLR		3
SPT20357.1	unnamedproteinproduct[Triticumaestivum]	1.20529	0.163878	0	1	S	WTGKLELSAVPSSYYSGQLDPDRVIQDSVVP		12
SPT20358.1	unnamedproteinproduct[Triticumaestivum]	6.24346	0.373158	0	1	S	HIFSFGLATGKHAMGSREPLGSPMPDFPRTP		17
SPT20376.1	unnamedproteinproduct[Triticumaestivum]	2.92571	0.0156839	1	1	S	DGDGSGSGPGKRRRLSPEEGALVPAEAGRSP		3
CDJ26577.1	unnamedproteinproduct[Triticumaestivum]	9.30945	0.373827	0	1	S	VDLAKSYMQSLPPWQSPLLGSRRFKSPPSGG		11
SPT20408.1	unnamedproteinproduct[Triticumaestivum]	-4.44674	0.1191	0	1	S	VRVQAQPLGTQNTPGSSRNSRAILVPKEIPE		14
SPT20443.1	unnamedproteinproduct[Triticumaestivum]	10.0064	0.373888	0	2	S	TLGGGRGSASASPVTSSWKVRVQALLGVSRA		10
3J60	SChainS,40sRibosomalProteinS13	-1.87172	0.0471214	-1	1	S	______________MSLIAGEEFQHILRVLN		1
SPT20471.1	unnamedproteinproduct[Triticumaestivum]	-1.64268	0.101445	0	1	S	DSVFGWNADVLRRALSSGHSYSLN_______		3
SPT20471.1	unnamedproteinproduct[Triticumaestivum]	2.23781	0.325924	0	1	S	SVFGWNADVLRRALSSGHSYSLN________		4
SPT20485.1	unnamedproteinproduct[Triticumaestivum]	-0.754163	0.0406368	0	1	S	GVQPQAKEHKEEAVNSPSQLSFGNFIRSDKL		9
SPT20485.1	unnamedproteinproduct[Triticumaestivum]	-7.66138	0.373924	0	2	S	TKEKDNEQDTDVAPSSEEGDRKLIDEEKEKS		14
SPT20485.1	unnamedproteinproduct[Triticumaestivum]	-8.55239	0.0574955	0	1	S	SEEGDRKLIDEEKEKSSDESSKEILSSQPEE		9
SPT20485.1	unnamedproteinproduct[Triticumaestivum]	-6.93158	0.261984	0	1	S	EEGDRKLIDEEKEKSSDESSKEILSSQPEES		10
SPT20485.1	unnamedproteinproduct[Triticumaestivum]	0.0295414	0.96298	0	1	S	TGHSFQRKQGYTQSQSTILRGSTSPPTMNPH		8
SPT20485.1	unnamedproteinproduct[Triticumaestivum]	0.814829	0.533834	0	1;2	S	ETYAVHDELKQVDTLSPEEYSDEGWQAATLK		6
SPT20485.1	unnamedproteinproduct[Triticumaestivum]	0.685592	0.198405	0	1;2	S	HDELKQVDTLSPEEYSDEGWQAATLKGRSAN		11
SPT20511.1	unnamedproteinproduct[Triticumaestivum]	-1.74915	0.313192	0	1	S	PPAPDSTHWRMHFDGSKMRTGLGAGVILTSP		6
SPT20570.1	unnamedproteinproduct[Triticumaestivum]	-3.34621	0.374412	0	2	S	STKSLSLRSGSLRNLSYQYSTGADGRIEMIS		3
SPT20570.1	unnamedproteinproduct[Triticumaestivum]	-3.34621	0.374412	0	2	S	LSLRSGSLRNLSYQYSTGADGRIEMISSADN		7
QBG67102.1	lipoxygenase1[Triticumaestivum]	-5.63135	0.157005	0	1	S	SPSHGATTATRAVAGSDVQTTSTATSARVQG		5
QBG67102.1	lipoxygenase1[Triticumaestivum]	0.245283	0.908239	0	1	S	TTATRAVAGSDVQTTSTATSARVQGKLLLQS		11
SPT20600.1	unnamedproteinproduct[Triticumaestivum]	4.25738	0.373197	0	1	S	STATSARVQGKLLLQSSDSPSSPLRLSLQLV		5
SPT20600.1	unnamedproteinproduct[Triticumaestivum]	-5.76465	0.373987	0	1	S	TATSARVQGKLLLQSSDSPSSPLRLSLQLVS		6
SPT20600.1	unnamedproteinproduct[Triticumaestivum]	7.3739	0.121304	0	1	S	TSARVQGKLLLQSSDSPSSPLRLSLQLVSAT		8
SPT20600.1	unnamedproteinproduct[Triticumaestivum]	-3.10993	0.17333	0	1	S	ARVQGKLLLQSSDSPSSPLRLSLQLVSATVA		10
SPT20600.1	unnamedproteinproduct[Triticumaestivum]	-0.651561	0.273902	0	1	S	RVQGKLLLQSSDSPSSPLRLSLQLVSATVAG		11
SPT20634.1	unnamedproteinproduct[Triticumaestivum]	0.157774	0.888233	0	1	S	IRGKSVAAESSMNTFSDDEDTRELLLGTRST		12
SPT20707.1	unnamedproteinproduct[Triticumaestivum]	5.96424	0.373142	0	4	S	YALDGLDFLSELKEVSLIGSKDGTFNTELTN		3
SPT20707.1	unnamedproteinproduct[Triticumaestivum]	5.96424	0.373142	0	4	S	GLDFLSELKEVSLIGSKDGTFNTELTNKLGK		7
AHF50148.1	PI4KIIgamma[Triticumaestivum]	1.14589	0.4585	0	1	S	DSPLLLTRNSIHRSCSTPCLCPVSEDFEQKD		3
SPT20750.1	unnamedproteinproduct[Triticumaestivum]	0.329313	0.877749	0	2	S	_________MPLRPPSSPRLKDLPTQPGGAA		6
SPT20750.1	unnamedproteinproduct[Triticumaestivum]	0.329313	0.877749	0	2	S	________MPLRPPSSPRLKDLPTQPGGAAR		7
SPT20751.1	unnamedproteinproduct[Triticumaestivum]	0.859179	0.708959	0	1	S	HPSQSHQNQPNFRANSATTAAGLRVRDITLP		3
AAW02798.1	calreticulin-likeprotein[Triticumaestivum]	-1.47496	0.181155	0	1;2	S	DDEEADDEDKDDKAGSDAESDDEKHDEL___		3
AAW02798.1	calreticulin-likeprotein[Triticumaestivum]	0.42277	0.796919	0	1;2	S	ADDEDKDDKAGSDAESDDEKHDEL_______		7
SPT20764.1	unnamedproteinproduct[Triticumaestivum]	0.936495	0.690033	0	1	S	NGGEPLDGNEHTTMVSVAAQVPTGSRETRRE		16
SPT20768.1	unnamedproteinproduct[Triticumaestivum]	10.5594	0.119091	0	1	S	______MAAARPALPSSPTSLLLARSISAPD		5
SPT20768.1	unnamedproteinproduct[Triticumaestivum]	-0.653497	0.675986	0	1	S	_____MAAARPALPSSPTSLLLARSISAPDL		6
SPT20768.1	unnamedproteinproduct[Triticumaestivum]	-8.4174	0.373914	0	1	S	__MAAARPALPSSPTSLLLARSISAPDLAAR		9
SPT20768.1	unnamedproteinproduct[Triticumaestivum]	0.218879	0.822327	0	1	S	ALPSSPTSLLLARSISAPDLAARRPRRWLVA		3
SPT20848.1	unnamedproteinproduct[Triticumaestivum]	-1.1616	0.452641	0	3	S	VSDEMRKLAAECRKLSNYLMYLMVVYPSMLR		2
SPT20848.1	unnamedproteinproduct[Triticumaestivum]	-1.14367	0.467638	0	3	S	RKLSNYLMYLMVVYPSMLRVGSAAQDLESIF		14
SPT20861.1	unnamedproteinproduct[Triticumaestivum]	-5.37217	0.374015	0	1	S	DRVYSFWPRSKQPTASLTGQGSTVDNLNSPR		5
SPT20861.1	unnamedproteinproduct[Triticumaestivum]	-1.28324	0.467753	0	1	S	TASLTGQGSTVDNLNSPRTSKADWQSLIEQV		18
SPT20883.1	unnamedproteinproduct[Triticumaestivum]	0.531714	0.779888	0	1	S	ELSKRSEDFIKKIHNSFGRHQ__________		4
SPT20898.1	unnamedproteinproduct[Triticumaestivum]	0.428442	0.841449	0	1	S	ASADADEDAEAEQPSSPSVKKAEEKGIVVVH		19
SPT20898.1	unnamedproteinproduct[Triticumaestivum]	-8.36972	0.373915	0	1	S	ADADEDAEAEQPSSPSVKKAEEKGIVVVHEA		21
SPT20906.1	unnamedproteinproduct[Triticumaestivum]	-1.2977	0.0997752	0	1	S	GRTRSIVSNWEGRDQSPSHEEPTTSNSALGA		3
SPT20906.1	unnamedproteinproduct[Triticumaestivum]	-5.48255	0.375454	0	1	S	NSENNLKASAGRLSVSQNSDSAPKEIKPTAS		4
SPT20906.1	unnamedproteinproduct[Triticumaestivum]	-6.74614	0.116877	0	1	S	ASGGTTLKRSSLKSNSTSNLHNFSKTDVVPA		3
SPT20971.1	unnamedproteinproduct[Triticumaestivum]	-5.85916	0.137099	0	1	S	PPQARATRRTSERPSSPPSQVPATRKTSERP		7
SPT20980.1	unnamedproteinproduct[Triticumaestivum]	-0.67659	0.184869	0	1	S	SQQQAAALLGSQGTNSPRSRVEMLPLVGDKE		19
SPT21001.1	unnamedproteinproduct[Triticumaestivum]	4.26328	0.371341	0		S	TQRPFRNSSAMSISRSSADLANMSSPYLRTS		1
SPT21012.1	unnamedproteinproduct[Triticumaestivum]	0.846618	0.70658	0	2	S	YNKGYYLADGIYPRWSTFVKTISNPMPRGKN		2
SPT21016.1	unnamedproteinproduct[Triticumaestivum]	-3.14928	0.378113	0	2	S	FLARMKHTGVLRGGPSTPMLVSSPSLNPVYS		4
SPT21016.1	unnamedproteinproduct[Triticumaestivum]	4.61632	0.37192	0	1	S	TGVLRGGPSTPMLVSSPSLNPVYSPPPSVRV		11
SPT21016.1	unnamedproteinproduct[Triticumaestivum]	-0.143263	0.946228	0	1;2	S	VLRGGPSTPMLVSSPSLNPVYSPPPSVRVAV		13
SPT21032.1	unnamedproteinproduct[Triticumaestivum]	1.08098	0.111639	0	1	S	SVVPSSKKKALVFSSSFSKRNQPFVSFSGNR		7
SPT21032.1	unnamedproteinproduct[Triticumaestivum]	4.46243	0.371258	0	1	S	QSPVFQTPAPTRRGLSVAVDSPTAAFHPGRT		3
SPT21032.1	unnamedproteinproduct[Triticumaestivum]	-1.42113	0.58177	0	1	S	QTPAPTRRGLSVAVDSPTAAFHPGRTNFNNI		8
SPT21032.1	unnamedproteinproduct[Triticumaestivum]	-6.94494	0.147232	0	1	S	SSASAAKRPAIMDQASQSPVFQTPAPTRRGL		9
SPT21032.1	unnamedproteinproduct[Triticumaestivum]	1.54238	0.0975389	0	1	S	IKPGEGLPESERTPLSPTGLRMGSRTSKEKN		4
SPT21041.1	unnamedproteinproduct[Triticumaestivum]	1.06003	0.662128	0	1	S	STQDMMTSRPFTRSLSFEPGRPVLLIDNEGN		3
SPT21041.1	unnamedproteinproduct[Triticumaestivum]	5.89164	0.116913	0	1	S	SVGQNLIHLGVARTTSAGYPGPSTATSMEVP		3
SPT21041.1	unnamedproteinproduct[Triticumaestivum]	-1.37495	0.37666	0	1	S	YLPPSRVLNALGLSNSKGSSRLVTPDSSEPS		10
SPT21047.1	unnamedproteinproduct[Triticumaestivum]	1.08813	0.516982	0	1	S	NEQDRARPDPVSRSVSNKPSCSASTSNIQEE		3
BAB82471.1	Chitinase1 [Triticumaestivum]	-1.5832	0.0412301	-1	2	S	SVITRSVYASMLPNRDNSLC		6
BAB82471.1	Chitinase1 [Triticumaestivum]	-4.68347	0.0077555	-1	1;2	S	RAIGKDLVSNPDLVSTDAVVSF		9
SPT21085.1	unnamedproteinproduct[Triticumaestivum]	-0.36012	0.757275	0	2	S	TTTKGATSVHSTPALSPMASPRHSHSSVGRD		12
SPT21085.1	unnamedproteinproduct[Triticumaestivum]	-0.856494	0.0439703	0	1;2	S	GATSVHSTPALSPMASPRHSHSSVGRDSSSS		16
SPT21085.1	unnamedproteinproduct[Triticumaestivum]	-1.64808	0.166094	0	1	S	GGGGGVMRGSVYYVQSPSRDSHDGETTTKGA		8
SPT21085.1	unnamedproteinproduct[Triticumaestivum]	-0.396897	0.765579	0	1	S	GGGVMRGSVYYVQSPSRDSHDGETTTKGATS		10
SPT21085.1	unnamedproteinproduct[Triticumaestivum]	-4.4133	0.37553	0	1	S	STPALSPMASPRHSHSSVGRDSSSSRFSRGG		4
SPT21085.1	unnamedproteinproduct[Triticumaestivum]	-2.90094	0.20254	0	2	S	_____MHAKTDSEVTSLAPSSPARSPPRAAN		7
SPT21085.1	unnamedproteinproduct[Triticumaestivum]	0.25466	0.663096	0	1;2	S	MHAKTDSEVTSLAPSSPARSPPRAANNNAGS		12
SPT21085.1	unnamedproteinproduct[Triticumaestivum]	-0.631149	0.606605	0	1;2	S	TDSEVTSLAPSSPARSPPRAANNNAGSGGGG		16
SPT21111.1	unnamedproteinproduct[Triticumaestivum]	5.18889	0.372587	0	2	S	KDAAGQQSRGHHRRSSSGSGSGSGGSHFRSL		3
SPT21111.1	unnamedproteinproduct[Triticumaestivum]	6.30826	0.373305	0	1;2	S	DAAGQQSRGHHRRSSSGSGSGSGGSHFRSLS		4
SPT21111.1	unnamedproteinproduct[Triticumaestivum]	0.392728	0.196867	0	1	S	SGSGSGSGGSHFRSLSWSVSRTWSASRQLQA		3
SPT21119.1	unnamedproteinproduct[Triticumaestivum]	-5.63475	0.373995	0	5	S	FFSLSCICSHARLPPSPRSSNGTADELALLS		4
SPT21119.1	unnamedproteinproduct[Triticumaestivum]	-5.63475	0.373995	0	5	S	LSCICSHARLPPSPRSSNGTADELALLSFKS		7
SPT21119.1	unnamedproteinproduct[Triticumaestivum]	-5.63475	0.373995	0	5	S	SPRSSNGTADELALLSFKSMLSSRLLDSWNT		19
SPT21119.1	unnamedproteinproduct[Triticumaestivum]	-5.63475	0.373995	0	5	S	GTADELALLSFKSMLSSRLLDSWNTSSHYCS		25
SPT21119.1	unnamedproteinproduct[Triticumaestivum]	-5.63475	0.373995	0	5	S	TADELALLSFKSMLSSRLLDSWNTSSHYCSW		26
CDM85064.1	unnamedproteinproduct[Triticumaestivum]	-0.0231109	0.948547	0	1	S	DSTSRPAPKLNERILSSLSRRAVAAHPWHDL		3
SPT21132.1	unnamedproteinproduct[Triticumaestivum]	-1.0157	0.220598	0	1	S	TWSHASWEGFHFRASSFGFRRAGESRRQRVE		3
SPT21140.1	unnamedproteinproduct[Triticumaestivum]	-2.48725	0.374945	0	1	S	____MADGGGGGGEYSNLNNPITSPTRTAAA		11
SPT21140.1	unnamedproteinproduct[Triticumaestivum]	0.525118	0.417952	0	1	S	GGGGGEYSNLNNPITSPTRTAAADGGGEDIE		19
SPT21142.1	unnamedproteinproduct[Triticumaestivum]	-4.92472	0.374058	0	1	S	DAENPGVMCRGGGIDSDSDVDFAGRANWLRA		6
SPT21143.1	unnamedproteinproduct[Triticumaestivum]	4.13988	0.370555	0	1	S	____________MAGSDDDEAAAAPIHCLPP		3
SPT21145.1	unnamedproteinproduct[Triticumaestivum]	0.242518	0.825161	0	1	S	GGGGGEYGNLNDPIPSPTRSANADGGGEDVV		19
SPT21168.1	unnamedproteinproduct[Triticumaestivum]	-0.423488	0.804419	0	2	S	____________MDLSRFASPRPPGLQIGAA		3
SPT21168.1	unnamedproteinproduct[Triticumaestivum]	-0.423488	0.804419	0	2	S	________MDLSRFASPRPPGLQIGAASLRG		7
SPT21183.1	unnamedproteinproduct[Triticumaestivum]	0.545382	0.0345476	0	1	S	RPEPRYPALRFVRSCSASLAPVILERLEAAF		3
SPT21185.1	unnamedproteinproduct[Triticumaestivum]	-0.817173	0.22119	0	1	S	PSEDVAGKIAAFASQSPRAVCVLSAMGSISR		8
SPT21185.1	unnamedproteinproduct[Triticumaestivum]	-6.25645	0.373962	0	1	S	RMLGGTGGGGGQQQHSPSSLAGMHSVIRPMP		15
SPT21185.1	unnamedproteinproduct[Triticumaestivum]	7.28819	0.373818	0	1	S	LGGTGGGGGQQQHSPSSLAGMHSVIRPMPNM		17
SPT21185.1	unnamedproteinproduct[Triticumaestivum]	-0.309644	0.652254	0	1	S	SSGIFDARSSNIDINSSRG____________		8
SPT21185.1	unnamedproteinproduct[Triticumaestivum]	-0.23771	0.811033	0	1	S	SGIFDARSSNIDINSSRG_____________		9
SPT21191.1	unnamedproteinproduct[Triticumaestivum]	0.0577043	0.888006	0	1	S	_____MATGGGGEGGSPAAEGGVGEAGAGSG		10
SPT21192.1	unnamedproteinproduct[Triticumaestivum]	-0.248819	0.625944	0	1	S	GNAKSGPTGDASGFASVEKAHPGSLTPMLGD		12
SPT21200.1	unnamedproteinproduct[Triticumaestivum]	-6.4124	0.373955	0	1	S	SGPDNLVKIVMTSNDSFGATSSGTSSRDSDI		8
SPT21201.1	unnamedproteinproduct[Triticumaestivum]	0.249893	0.523315	0	1	S	TLKHFAPYLQSDPTASS______________		13
SPT21213.1	unnamedproteinproduct[Triticumaestivum]	-2.47717	0.243653	0	1;2	S	TSSGGSGQVGSEGGNSSGASRTAVKERFRSF		26
SPT21220.1	unnamedproteinproduct[Triticumaestivum]	-1.34063	0.600509	0	1	S	KAGSYDGKIFNFSHESFFRKGVAGDWVNNMT		8
AAK94905.1	AF361933_1seventransmembrane-spanningprotein,partial[Triticumaestivum]	7.49925	0.0621659	0	1	S	DTDMLMAQMIGDATPSRGASPMPSRGSSPVH;DTDMLMAQMIGDATPSRGTSPMPSRGSSPVH		16
AAK94905.1	AF361933_1seventransmembrane-spanningprotein,partial[Triticumaestivum]	-0.65322	0.0793024	0	1	S	QFANDPARFRFTHQTSFVKRHLGLSSTPGVR;QFANDPARLRFTHQTSFVKRHLGLSSTPGVR		6
AAK94905.1	AF361933_1seventransmembrane-spanningprotein,partial[Triticumaestivum]	1.50082	0.343605	0	1;2;3	S	VHLLQKGMGRSDDPQSAPTSPRTMEEARDMY		6
AAK94905.1	AF361933_1seventransmembrane-spanningprotein,partial[Triticumaestivum]	-0.23161	0.754067	0	1;2;3	S	QKGMGRSDDPQSAPTSPRTMEEARDMYPVVV		10
AAK94905.1	AF361933_1seventransmembrane-spanningprotein,partial[Triticumaestivum]	0.811933	0.539116	0	1	S	HPVHRLNPADRRRSVSSSALDADIPSADFSF		4
ACV31920.1	Mloprotein[Triticumaestivum]	7.73072	0.125015	0	1	S	HPVHRLNPADRRRSVSSSALDVDIPSADFSF		4
ACV31920.1	Mloprotein[Triticumaestivum]	-0.0739861	0.972783	0	1	S	PVHRLNPADRRRSVSSSALDVDIPSADFSFS		4
ACV31920.1	Mloprotein[Triticumaestivum]	-6.25218	0.37434	0	1	S	SSALDVDIPSADFSFSQG_____________		20
AXF92404.1	RINGfingerubiquitinE3ligase[Triticumaestivum]	5.05092	0.372451	0	1	S	TPSPVSSASTSPTAYSSRNLSFPRRDSFYGR		16
ABP87670.1	SPX129[Triticumaestivum]	0.118053	0.348054	0	1	S	EESAQDSRKPATSIGSAYRLLTPSVKVQLLI		8
AYA60747.1	histonedeacetylase6proteinB[Triticumaestivum]	3.34996	0.114937	0	1	S	____________MAASGEGASLPSPAGGEDS		3
AYA60747.1	histonedeacetylase6proteinB[Triticumaestivum]	1.05448	0.228144	0	1	S	_______MAASGEGASLPSPAGGEDSRRRRV		8
AYA60747.1	histonedeacetylase6proteinB[Triticumaestivum]	-0.73315	0.392085	0	1	S	____MAASGEGASLPSPAGGEDSRRRRVSYF		11
AAU82113.1	histonedeacetylase[Triticumaestivum]	1.02574	0.502108	0	1	S	RPAQRSRLWSGGAYDSDTEDPDNMKTEANDL		9
AYA60747.1	histonedeacetylase6proteinB[Triticumaestivum]	0.927472	0.684059	0	1	S	RPAQRSRLWSGGAYDSDTEDPDHMKTEANDL		9
AYA60750.1	WD40-repeatproteinB[Triticumaestivum]	-6.55246	0.37395	0	1	S	ARIWTIADGPCGSIQSSPASVHVLKHFKGRT		14
AKQ08924.1	Na+/H+antiporter[Triticumaestivum]	0.602762	0.0370118	0	1	S	RPMFGGRGFVPFVPGSPIERSVHGPGLLGTV		9
AKQ08924.1	Na+/H+antiporter[Triticumaestivum]	1.57381	0.207909	0	1	S	GRGFVPFVPGSPIERSVHGPGLLGTVTEAED		1
ABY82171.2	3-ketoacyl-CoAsynthaseI[Triticumaestivum]	0.167624	0.907292	0	1	S	GGRAVIDELHKNLELSPRHVEASRMTLHRFG		5
AYP31243.1	CHD3-typechromatinremodelingfactorA[Triticumaestivum]	0.461911	0.154072	0	1	S	DEFSGLDGITSGSCRSPTGNAPDAGAPRRGL		1
AYP31243.1	CHD3-typechromatinremodelingfactorA[Triticumaestivum]	0.193962	0.926444	0	1	S	IADTEKLLEKPTPLESRDSGASQSVSAQIVD		10
AYP31243.1	CHD3-typechromatinremodelingfactorA[Triticumaestivum]	-2.11248	0.290864	0	2	S	KNSNCGPNMKEQKSASGEVFNKPLSPSAAEY		3
AYP31243.1	CHD3-typechromatinremodelingfactorA[Triticumaestivum]	-2.11248	0.290864	0	2	S	KEQKSASGEVFNKPLSPSAAEYSSELKNQGQ		12
AYP31244.1	CHD3-typechromatinremodelingfactorB[Triticumaestivum]	-0.0431234	0.966604	0	1	S	DEFSGLDGITSGSCRSPTGNAPEAGAPRRGL		1
AGW81782.1	autophagy-relatedprotein5b[Triticumaestivum]	6.01291	0.373168	0	1	S	EDFLVRTSSLGSRQGSDEPESPGSVKPCRVP		3
AAC28850.1	MAPkinasehomolog[Triticumaestivum]	8.49064	0.116628	0	2	S	DLKICDFGLARPSSESDMMTEYVVTRWYRAP		5
CAL26914.1	alkalineinvertase[Triticumaestivum]	0.181001	0.323878	0	1;2	S	QSWSDLSHRHNDGFDSVANSPAFRTGFESPF		7
CAL26914.1	alkalineinvertase[Triticumaestivum]	0.172416	0.295729	0	1;2	S	DLSHRHNDGFDSVANSPAFRTGFESPFSTGA		11
CAL26914.1	alkalineinvertase[Triticumaestivum]	0.990216	0.00118087	0	1;2	S	RLLIDKPRFTLERKRSFDEQSWSDLSHRHND		1
CAL26914.1	alkalineinvertase[Triticumaestivum]	1.04121	0.00178597	1	2	S	KPRFTLERKRSFDEQSWSDLSHRHNDGFDSV		6
AAR20919.1	jasmonate-inducedprotein[Triticumaestivum]	5.57599	0.372903	0	3	S	GGSDKDIVEAPRRLESITVSSGTIIDSIKFS		3
AAR20919.1	jasmonate-inducedprotein[Triticumaestivum]	5.57599	0.372903	0	3	S	KDIVEAPRRLESITVSSGTIIDSIKFSYVDQ		7
AAR20919.1	jasmonate-inducedprotein[Triticumaestivum]	8.21121	0.373857	0	3	S	DIVEAPRRLESITVSSGTIIDSIKFSYVDQA		9
AVK60242.2	GL3A[Triticumaestivum]	2.6333	0.0412182	1	1;3;4	S	___________MTTESDSDSDATTAAALGRG		5
AVK60242.2	GL3A[Triticumaestivum]	0.822176	0.51658	0	1;2	S	_________MTTESDSDSDATTAAALGRGSG		7
AVK60242.2	GL3A[Triticumaestivum]	7.47524	0.116613	0	2	S	_______MTTESDSDSDATTAAALGRGSGSE		9
AVK60242.2	GL3A[Triticumaestivum]	0.54001	0.340733	0	1	S	AAETGGALGGMVRQLSIDQFENEGRRVSYGT		3
AVK60242.2	GL3A[Triticumaestivum]	-5.93632	0.373977	0	1	S	PENATAARKLLDRQMSINSIPKKVIASLLKP		3
BAF79926.1	group3lateembryogenesisabundantprotein[Triticumaestivum]	-1.7172	0.00183257	-1	1	S	QAAKDRAAESKDQTGSFLGEKTEAAKQKAAE;QSIQDRAVEAKDQTGSFLGEKSAAVTKAASE		5
BAF79926.1	group3lateembryogenesisabundantprotein[Triticumaestivum]	5.7565	0.373659	0	1	S	VKKTATETTDAAKEKSTEAAQYVQDTAAQYT		3
BAF79926.1	group3lateembryogenesisabundantprotein[Triticumaestivum]	1.47127	0.147565	0	1	S	VDVTQVKAGEAKKMASETGQSIQDRAVEAKD		3
BAF79926.1	group3lateembryogenesisabundantprotein[Triticumaestivum]	1.89607	0.00457283	1	1	S	VKAGEAKKMASETGQSIQDRAVEAKDQTGSF		8
BAF79926.1	group3lateembryogenesisabundantprotein[Triticumaestivum]	0.0497617	0.971875	0	1	S	_______MSGWFQEKSGEVVDVTQVKAGEAK		1
BAF79926.1	group3lateembryogenesisabundantprotein[Triticumaestivum]	1.00295	0.107839	0	1	S	______________MSGWFQEKSGEVVDVTQ		1
QBC16609.1	typeIinorganicproton-pumpingpyrophosphatase1-B[Triticumaestivum]	-3.3561	0.00593929	-1	1	S	SKVKVTPGAASAAAGSKNGYGDYLIEEEEGL		12
QBC16613.1	typeIinorganicproton-pumpingpyrophosphatase2-D[Triticumaestivum]	-7.96998	0.143231	0	1	S	SAAGGGAGAGAKDGASEYLIEEEEGLNDHNV		4
QBG67094.1	transcriptionfactorHY5[Triticumaestivum]	-0.440321	0.44708	0	1	S	SSSSGNHMGHKEGMESDDEIGTVPELGLGPS		5
QBG67102.1	lipoxygenase1[Triticumaestivum]	-2.50754	0.374926	0	1	S	TATSARVQGKLLLQSSDSPNSPLRLSLQLVS		6
QBG67102.1	lipoxygenase1[Triticumaestivum]	-2.49278	0.24622	0	1	S	RVQGKLLLQSSDSPNSPLRLSLQLVSATVPG		11
QBG67102.1	lipoxygenase1[Triticumaestivum]	0.379103	0.811584	0	1	S	PLRLSLQLVSATVPGSDGRGVRGEAAALDAV		13
QBG67113.1	auxin-repressed12.5kDaprotein,partial[Triticumaestivum]	0.142926	0.933976	0	1;2	S	QPLAINTAAGEAIKQSPSMPTTPTTPVTPSS		2
QBG67113.1	auxin-repressed12.5kDaprotein,partial[Triticumaestivum]	-0.402452	0.399809	0	1;2	S	LAINTAAGEAIKQSPSMPTTPTTPVTPSSST		4
QBG67113.1	auxin-repressed12.5kDaprotein,partial[Triticumaestivum]	0.69339	0.757335	0	2;3	S	QSPSMPTTPTTPVTPSSSTPPRGGSVWRSVF		16
QBH75449.1	SnRK2.9[Triticumaestivum]	2.24157	0.227914	0	1	S	DFGYSKSSVLHSQPKSTVGTPAYIAPEVLLK		1
ABW84007.1	serine/threoninekinase[Triticumaestivum]	-4.84002	0.374068	0	2	S	KDVLKLADFGLAREVSSAPPYTEYVSTRWYR		3
ABW84007.1	serine/threoninekinase[Triticumaestivum]	-5.53421	0.375398	0	2	S	DVLKLADFGLAREVSSAPPYTEYVSTRWYRA		4
ABW84007.1	serine/threoninekinase[Triticumaestivum]	-5.53421	0.375398	0	2	S	LAREVSSAPPYTEYVSTRWYRAPEVLLQSSA		13
ABW96353.1	CER5-likeprotein[Triticumaestivum]	2.31724	0.0390427	1	1;4	S	RLERRASFRESLAMTSLSKRHNAPHPMAMQE		12
ABW96353.1	CER5-likeprotein[Triticumaestivum]	1.35807	0.0152009	1	1;4	S	ERRASFRESLAMTSLSKRHNAPHPMAMQEGL		9
QBQ83003.1	jasmonateZIM-domaintranscriptionalrepressor[Triticumaestivum]	1.25703	0.614791	0	1	S	HEESLRLGRPRNISFSGESPSTKLHI_____		5
QBQ83005.1	MYC4transcriptionfactor[Triticumaestivum]	-1.90587	0.00781747	-1	3	S	APTTRPSTGTGAPAKSESDHSDLEASVREVE		11
QBQ83005.1	MYC4transcriptionfactor[Triticumaestivum]	-0.714222	0.735795	0	3	S	TTRPSTGTGAPAKSESDHSDLEASVREVESS		13
QBQ83005.1	MYC4transcriptionfactor[Triticumaestivum]	-2.55441	0.00309011	-1	3	S	PSTGTGAPAKSESDHSDLEASVREVESSRVV		16
QBQ83005.1	MYC4transcriptionfactor[Triticumaestivum]	-7.03013	0.373936	0	1	S	EILNFGADSTSRRNPSPAPPAATASLTTAPG		4
QBQ83006.1	NovelINteractorofJAZtranscriptionalrepressor[Triticumaestivum]	-1.32049	0.330913	0	1;2	S	NMPVSSKRKLLSEETSFQKKHHSAADQPDAF		7
QBQ83006.1	NovelINteractorofJAZtranscriptionalrepressor[Triticumaestivum]	0.866513	0.277191	0	1	S	PQYQEGRTPNNIGNNSEENMPVSSKRKLLSE		9
ABX58027.1	cryptochrome1a[Triticumaestivum]	4.22288	0.370753	0	1	S	____________MSASPSMSGGAGERTRTRT		3
ABX58027.1	cryptochrome1a[Triticumaestivum]	0.688747	0.757707	0	1;2	S	__________MSASPSMSGGAGERTRTRTVV		5
ABX58027.1	cryptochrome1a[Triticumaestivum]	-5.91407	0.373978	0	1	S	RVQGGIAPSTSEASSSWTGREGGVVPVWSPP		15
ABX58028.1	cryptochrome1a[Triticumaestivum]	4.22288	0.370753	0	1	S	____________MSASPSMSGGAGERTRTVV		3
ABX58028.1	cryptochrome1a[Triticumaestivum]	5.74643	0.372846	0	1	S	__________MSASPSMSGGAGERTRTVVWF		5
ABX58030.1	cryptochrome2[Triticumaestivum]	7.6419	0.373836	0	1	S	VIKASKMEDTGSIANSPISRKRSSSGSVFNV		10
ABX58030.1	cryptochrome2[Triticumaestivum]	-5.05866	0.374043	0	1	S	ASKMEDTGSIANSPISRKRSSSGSVFNVPSY		13
CDM84532.1	unnamedproteinproduct[Triticumaestivum]	-1.53931	0.343635	0	1	S	KNYVHVRVQQRNGRKSLTTVQGLKKDYSYNK		1
CDM83446.1	unnamedproteinproduct[Triticumaestivum]	0.131473	0.784229	0	1	S	GRINYQEFVAMMRNNSPEIVPNRRRMF____		3
ABY59013.1	calcium-dependentproteinkinase[Triticumaestivum]	-5.22375	0.375767	0	1	S	GNCCRSPAAAAREDVSSSHFPASAGKRKPHQ		4
ABY59013.1	calcium-dependentproteinkinase[Triticumaestivum]	-5.84699	0.122846	0	1	S	DWRKASRHYSRGRFNSLSIRLIKDGSVKMGN		3
ABY59013.1	calcium-dependentproteinkinase[Triticumaestivum]	-0.510067	0.521279	0	1	S	RKASRHYSRGRFNSLSIRLIKDGSVKMGNE_		5
ABY59016.1	calcium-dependentproteinkinase,partial[Triticumaestivum]	1.92	0.250771	0	1	S	LGLAKKAGAGLESSFSIGFREALESLNFSSH		10
AAB18201.1	coldacclimationproteinWCOR410b[Triticumaestivum]	-8.31245	0.374115	0	1	S	PAPVHAPAPAAEEVSSPDAKEKKGLLGKIMD		38
AGT95994.1	dehydrinWZY1-2[Triticumaestivum]	7.59921	0.373613	0	1	S	_______MEDERSTQSYQGGEAAEQVEVTDR		4
AGT95994.1	dehydrinWZY1-2[Triticumaestivum]	-3.77514	0.150395	0	1;4;5	S	GEKKETLFSKLHRSSSSSSSSSDEEEEEVID		3
AAB18202.1	coldacclimationproteinWCOR410c[Triticumaestivum]	9.25845	0.276754	0	1	S	APAPVHAPAPAAEEVSSPDAKEKKGLLGKIM		29
AAB18202.1	coldacclimationproteinWCOR410c[Triticumaestivum]	4.79256	0.291645	0	1	S	PAPVHAPAPAAEEVSSPDAKEKKGLLGKIMD		30
AAB18208.1	coldacclimationproteinWCOR615[Triticumaestivum]	1.3716	0.316697	0	1	S	ISFIGEKSEAVTKAASDTADAAMKMGSDAMG		3
AAB18208.1	coldacclimationproteinWCOR615[Triticumaestivum]	0.971552	0.53015	0	1	S	ADAAMKMGSDAMGKASETGQAITDRAIESKD		2
AAB18208.1	coldacclimationproteinWCOR615[Triticumaestivum]	0.914005	0.0416036	0	1	S	PSVQDRAIEAKDQTISFIGEKSEAVTKAASD		5
AAB18208.1	coldacclimationproteinWCOR615[Triticumaestivum]	0.305258	0.889058	0	1	S	______________MSGWFGGKTDAKADEAA		1
CDI44336.1	unnamedproteinproduct[Triticumaestivum]	0.946788	0.68787	0	1	S	RVTMRKTAAKAKQVSSGSPWYGADRVLYLGP		4
ACA06113.1	homeobox-likeresistanceprotein[Triticumaestivum]	1.82757	0.223943	0	1	S	LHASRAAASADAQNVSPVEQKPQKAHKMMDV		11
ABZ91910.1	FD-like6protein[Triticumaestivum]	0.0445487	0.876571	0	1	S	SGSQSTSAFGLERQGSSITVPLPLSKKTVDE		3
ABZ91910.1	FD-like6protein[Triticumaestivum]	6.77044	0.373387	0	1	S	GSQSTSAFGLERQGSSITVPLPLSKKTVDEI		4
ABZ91910.1	FD-like6protein[Triticumaestivum]	6.29565	0.373184	0	1	S	______________MSSEGGGTAITGKKRNR		1
ABZ91910.1	FD-like6protein[Triticumaestivum]	1.80578	0.523589	0	1	S	_____________MSSEGGGTAITGKKRNRA		2
AFK26594.1	Ran-relatedGTP-bindingprotein1-3[Triticumaestivum]	2.2091	0.0220859	1	1	S	___MALPNQNTVDYPSFKLVIVGDGGTGKTT		12
B1B5D3.1	NNJA1_WHEATRecName:Full=Ninja-familyprotein1;AltName:Full=ABIfive-bindingproteinA1;Short=ABI5-bindingproteinA1;Short=TaAFP-A1	-0.41743	0.847185	0	1	S	VVDQGNPSSSMPEQGSGDGAEVKSTSSMEIS		17
B1B5D3.1	NNJA1_WHEATRecName:Full=Ninja-familyprotein1;AltName:Full=ABIfive-bindingproteinA1;Short=ABI5-bindingproteinA1;Short=TaAFP-A1	9.3444	0.373881	0	1	S	DIAAATPPPAPLMRTSSLPTETEEERWRRRE;DLAAATPPPAPLMRTSSLPTETEEERWRRRE		2
B1B5D3.1	NNJA1_WHEATRecName:Full=Ninja-familyprotein1;AltName:Full=ABIfive-bindingproteinA1;Short=ABI5-bindingproteinA1;Short=TaAFP-A1	1.31882	0.402711	0	1	S	IAAATPPPAPLMRTSSLPTETEEERWRRREM;LAAATPPPAPLMRTSSLPTETEEERWRRREM		3
B1B5D5.1	NNJA3_WHEATRecName:Full=Ninja-familyprotein3;AltName:Full=ABIfive-bindingproteinD1;Short=ABI5-bindingproteinD1;Short=TaAFP-D1	1.83336	0.0111751	1	1	S	VVDQGNASSSMPEQGSGDGAEAKSTSSMEIS		17
CDM80427.1	unnamedproteinproduct[Triticumaestivum]	-4.02854	0.374204	0	1;3	S	AAGRQRRAVGEDDDSSDESVGEEVIVRVDSP;AEGQQRRAVGEDDDSSDESVGEEVIVRVDSP		10
AAQ91618.3	putativeplasmamembraneNa+/H+antiporter[Triticumaestivum]	-0.500494	0.510312	0	1	S	IFEIGRLDIEADLQRSASLLSSTLGPSRTQS		1
AAQ91618.3	putativeplasmamembraneNa+/H+antiporter[Triticumaestivum]	0.678128	0.297933	0	1	S	EIGRLDIEADLQRSASLLSSTLGPSRTQSKE		3
CDM80427.1	unnamedproteinproduct[Triticumaestivum]	-0.745522	0.314995	0	1	S	SSDESVGEEVIVRVDSPSMLSFNPPSGPPRG		3
AAA34296.1	initiationfactor(iso)4Fp28subunit[Triticumaestivum]	-0.037244	0.982442	0	1	S	ALPVAATETPEVAAESDAGAAEAKGPHKLQR		21
CBU92459.1	unnamedproteinproduct[Triticumaestivum]	0.590626	0.408744	0	1	S	AQRKEDRKARLQAQFSQMRPVPMAQTVGPRM		6
CBU92459.1	unnamedproteinproduct[Triticumaestivum]	5.7652	0.37286	0	1	S	EAMEVLRSAQQHTNQSPEQQLASLSLNDGLI		9
AGO59019.1	heatresponsivetranscriptionfactorprotein,partial[Triticumaestivum]	-7.09647	0.137141	0	1	S	SINMVSFAIERAIGRSCSVEFEVADCTTKEY		1
AAL51075.1	kinaseR-likeprotein,partial[Triticumaestivum]	5.86135	0.373085	0	1	S	FGLSKTGPELDQTHVSTAVKGSFGYLDPEYF		11
CAC85913.1	phosphoglucomutase,partial[Triticumaestivum]	-1.10868	0.0857747	0	1	S	SADGAKATGAFILTASHNPGGPTEDFGIKYN		10
CAC85913.1	phosphoglucomutase,partial[Triticumaestivum]	1.99084	0.245442	0	1	S	AEAAKELMANLVKMQSSLSDVNKSIKEIQPT		3
AAL73486.1	AF464903_1repressorprotein[Triticumaestivum]	0.0963052	0.880483	0	1	S	EVYAAYEQHKLETLDSPKATKFTGIEMTEEE		6
AEP14552.1	somaticembryogenesisreceptorkinase2,partial[Triticumaestivum]	6.6369	0.116778	0	1	S	DWIVDSTYNLRAVELSGPR____________		5
ACD80360.1	WRKY16transcriptionfactor[Triticumaestivum]	-0.522199	0.73476	0	1	S	DAKSSSFHLIGGPAMSDPVNAQQAPRRRCSG		13
ACD80361.1	WRKY17transcriptionfactor[Triticumaestivum]	-1.36879	0.394386	0	1	S	NMRHPSMAMPTVQGNSAGRMYGSREDKGSEG		13
ACD80361.1	WRKY17transcriptionfactor[Triticumaestivum]	-3.85724	0.374246	0	1	S	SMAAIMHKSAHPDMPSPRDKSIRAHEDGGSR		8
ACD80361.1	WRKY17transcriptionfactor[Triticumaestivum]	5.89111	0.373681	0	1	S	AVNSPGMVEPVPVSVSDDDIDAGGGRSYPGD		26
BAE92726.1	multidomaincystatin[Triticumaestivum]	5.86998	0.372934	0	1	S	AFVLNQMQPEHDESSSQ______________		20
AAL93210.1	AF487458_1BBC1-likeprotein[Triticumaestivum]	0.331003	0.697342	0	1;2	S	LVIFPRRARKVKAGDSTPEELANATQVQGDY		4
AAL93210.1	AF487458_1BBC1-likeprotein[Triticumaestivum]	-0.0161589	0.983903	0	1	S	APTIGISVDHRRKNRSLEGMQSNIQRLKTYK		1
AAL12221.1	porphobilinogendeaminase,partial[Triticumaestivum]	-0.44134	0.0321741	0	1	S	EAQPKVSLIRIGTRGSPLALAQARQTRDELK		2
AAF17098.1	AF207545_1cold-responsiveproteinCOR14a[Triticumaestivum]	0.986736	0.160557	0	1	S	AQGAADNVTAAVEDVSK______________		18
AAF17098.1	AF207545_1cold-responsiveproteinCOR14a[Triticumaestivum]	2.04212	0.292318	0	1	S	VENVKGAAGEAGDKVSEGADSVSKAAGDAAG		11
AAF17098.1	AF207545_1cold-responsiveproteinCOR14a[Triticumaestivum]	6.56229	0.373402	0	1	S	GAAGEAGDKVSEGADSVSKAAGDAAGKVQEA		16
AAM22691.1	AF502250_1HMG-I/YproteinHMGa[Triticumaestivum]	-0.445411	0.690473	0	1	S	LAAIEALGDKNGSSKSAISSYIEEKYEGLPS		1
AAM22691.1	AF502250_1HMG-I/YproteinHMGa[Triticumaestivum]	-0.925227	0.17082	0	1	S	GPSSAKKAKVTTEAASPAPASGSAPAKRGRG		7
ACI28287.1	bZiptypetranscriptionfactorbZIP1[Triticumaestivum]	7.20388	0.133971	0	1	S	SSEGKEKSPIKRSKGSLGSLNMITGKNCVEH		4
CDM85935.1	unnamedproteinproduct[Triticumaestivum]	7.67203	0.373671	0	1	S	VKVPPSPPRRLQRFDSLHMEAGKIPGGYSYA		3
CBU95530.1	unnamedproteinproduct[Triticumaestivum]	6.30975	0.373737	0	1	S	RTKASDVTAPGGGALSGGSRPGDGGGDRGGR		13
BAA97664.1	glucose-6-phosphatedehydrogenase[Triticumaestivum]	1.37238	0.325931	0	1;3;4	S	___MAGTDSSASSRQSSFNSLAKDLELPLEK		2
BAA97664.1	glucose-6-phosphatedehydrogenase[Triticumaestivum]	1.91688	0.503777	0	1;3;4	S	__MAGTDSSASSRQSSFNSLAKDLELPLEKG		3
CAV23144.1	unnamedproteinproduct[Triticumaestivum]	9.63839	0.00267259	1	1;2	S	__________MAAAASSPSPPAVITCRAAVA		5
CAV23144.1	unnamedproteinproduct[Triticumaestivum]	-0.318141	0.835793	0	1	S	_________MAAAASSPSPPAVITCRAAVAW		6
CAV23144.1	unnamedproteinproduct[Triticumaestivum]	-5.38789	0.374013	0	1	S	_______MAAAASSPSPPAVITCRAAVAWGP		8
CBD34544.1	unnamedproteinproduct[Triticumaestivum]	5.35536	0.37358	0	1	S	MAKGMPAIGWAARDTSGVLSPYSFSRRALKD		3
CBD34544.1	unnamedproteinproduct[Triticumaestivum]	0.69897	0.753206	0	1	S	MPAIGWAARDTSGVLSPYSFSRRALKDDDVT		7
CAV24530.1	unnamedproteinproduct[Triticumaestivum]	0.409686	0.120868	0	1	S	_______MAAAAGATSPKRLRVYSSAAGDAD		8
CAV24951.1	unnamedproteinproduct[Triticumaestivum]	4.75062	0.371755	0	1	S	LRQQGSKIEEPVMSESANEQSPEAIGLTEAQ		9
CAV24951.1	unnamedproteinproduct[Triticumaestivum]	2.46129	0.0345584	1	1	S	SKIEEPVMSESANEQSPEAIGLTEAQKARLE		14
CBC55395.1	unnamedproteinproduct[Triticumaestivum]	4.68379	0.372014	0	1	S	KSDDAGAGDVELDDDSPKKAGAGLA______		15
CBC20964.1	unnamedproteinproduct[Triticumaestivum]	2.06633	0.00170009	1	1	S	IEAKTKDASKVKRTKSGGSLALLPADLRGPD		1
AAF27284.1	eukaryoticinitiationfactor4B,partial[Triticumaestivum]	0.187636	0.741179	0	1	S	PVEERWGFHGSRERGSFGGGGSSDRSSTRQG		4
AAF27284.1	eukaryoticinitiationfactor4B,partial[Triticumaestivum]	-1.07643	0.289702	0	1	S	TVELDDKIRFGQRPSSGAGRAAAFPPASEEP		7
AAF27284.1	eukaryoticinitiationfactor4B,partial[Triticumaestivum]	1.81097	0.277599	0	1	S	MPSRADESDNWGKNKSFSPAPTDSGRRDRLS		3
AAF27284.1	eukaryoticinitiationfactor4B,partial[Triticumaestivum]	0.786544	0.51806	0	1	S	SRADESDNWGKNKSFSPAPTDSGRRDRLSGP		3
AAF27284.1	eukaryoticinitiationfactor4B,partial[Triticumaestivum]	1.47648	0.0895055	0	1;2	S	SHSSRPNSAHSSRPGSPGSQVSAVGSEGAPR		3
AAF27284.1	eukaryoticinitiationfactor4B,partial[Triticumaestivum]	5.1016	0.372503	0	2	S	NSAHSSRPGSPGSQVSAVGSEGAPRARPKVN		9
AAF27284.1	eukaryoticinitiationfactor4B,partial[Triticumaestivum]	4.59409	0.371499	0	2	S	SRPTSSHSSRPNSAHSSRPGSPGSQVSAVGS		6
AAF27284.1	eukaryoticinitiationfactor4B,partial[Triticumaestivum]	0.17989	0.69094	0	1	S	SEEPHVAVAHMDRPRSRGGVETYPKPVEERW		1
AAF27284.1	eukaryoticinitiationfactor4B,partial[Triticumaestivum]	0.812486	0.444904	0	1	S	DNWSRDKKPLPSRYPSLGTGGGFRESSGGGF		3
CBC54416.1	unnamedproteinproduct[Triticumaestivum]	4.06519	0.145956	0	1;2;3	S	QNSNHGYGFGATFQRSLSMSSSPDNSSTVQD		1
CBC54416.1	unnamedproteinproduct[Triticumaestivum]	2.35582	0.0393173	1	1;2;3	S	SNHGYGFGATFQRSLSMSSSPDNSSTVQDVT		3
CBC54416.1	unnamedproteinproduct[Triticumaestivum]	0.703061	0.540686	0	1;2;3	S	HGYGFGATFQRSLSMSSSPDNSSTVQDVTSS		5
CBC54416.1	unnamedproteinproduct[Triticumaestivum]	-0.59625	0.521648	0	2;3	S	GYGFGATFQRSLSMSSSPDNSSTVQDVTSSY		6
CBC54416.1	unnamedproteinproduct[Triticumaestivum]	-6.6736	0.303674	0	2;3	S	YGFGATFQRSLSMSSSPDNSSTVQDVTSSYM		7
P83970.1	PMA1_WHEATRecName:Full=PlasmamembraneATPase;AltName:Full=Protonpump	1.56011	0.0769419	0	1	S	NMYPSSALLGQSKDGSLESLPVDELIEKADG		3
P83970.1	PMA1_WHEATRecName:Full=PlasmamembraneATPase;AltName:Full=Protonpump	3.48088	0.10179	0	1	S	PSSALLGQSKDGSLESLPVDELIEKADGFAG		6
P83970.1	PMA1_WHEATRecName:Full=PlasmamembraneATPase;AltName:Full=Protonpump	1.01074	0.493804	0	2	S	TAQRTLHGLQAPEPASHTLFNDKSSYRELSE		12
P83970.1	PMA1_WHEATRecName:Full=PlasmamembraneATPase;AltName:Full=Protonpump	-2.24727	0.0326819	-1	1	S	ASHTLFNDKSSYRELSEIAEQAKRRAEIARL		3
P83970.1	PMA1_WHEATRecName:Full=PlasmamembraneATPase;AltName:Full=Protonpump	-0.729854	0.748908	0	1	S	IARLRELHTLKGHVESVVKLKGLDIETIQQS;IARLRELNTLKGHVESVVKLKGLDIDTINQN		5
P83970.1	PMA1_WHEATRecName:Full=PlasmamembraneATPase;AltName:Full=Protonpump	7.58088	0.115829	0	1	S	ETGRRLGMGTNMYPSSALLGQSKDGSLESLP		11
P83970.1	PMA1_WHEATRecName:Full=PlasmamembraneATPase;AltName:Full=Protonpump	0.583297	0.792881	0	1	S	GMGTNMYPSSALLGQSKDGSLESLPVDELIE		17
P83970.1	PMA1_WHEATRecName:Full=PlasmamembraneATPase;AltName:Full=Protonpump	-6.89433	0.37394	0	1	S	LQAPEPASHTLFNDKSSYRELSEIAEQAKRR		20
AJK31583.1	PK-R1[Triticumaestivum]	-1.5461	0.3393	0	1	S	EQLSHWQKNRRMLAYSTVGTPDYIAPEVLLK		5
CBL75259.1	unnamedproteinproduct[Triticumaestivum]	-0.482332	0.759767	0	1	S	SFEEVDLLWKERAWGSQGSHESLLGAAP___		4
CBL75259.1	unnamedproteinproduct[Triticumaestivum]	7.13141	0.373809	0	1	S	EVDLLWKERAWGSQGSHESLLGAAP______		7
CBL75259.1	unnamedproteinproduct[Triticumaestivum]	1.14886	0.461654	0	1	S	LLWKERAWGSQGSHESLLGAAP_________		10
CBL75259.1	unnamedproteinproduct[Triticumaestivum]	-7.66903	0.133389	0	2;3	S	__________MTIDLSTMPGSSSSRLLDAAA		5
CBL75259.1	unnamedproteinproduct[Triticumaestivum]	9.43533	0.0214285	1	1;2;3	S	_____MTIDLSTMPGSSSSRLLDAAAARKDM		10
CBL75259.1	unnamedproteinproduct[Triticumaestivum]	-8.49929	0.279517	0	1;2	S	____MTIDLSTMPGSSSSRLLDAAAARKDMN		11
CBL75259.1	unnamedproteinproduct[Triticumaestivum]	1.42065	0.573722	0	1;2	S	___MTIDLSTMPGSSSSRLLDAAAARKDMNF		12
CBL75259.1	unnamedproteinproduct[Triticumaestivum]	-3.30591	0.0345965	-1	1;2;3	S	__MTIDLSTMPGSSSSRLLDAAAARKDMNFF		13
CBC56521.1	unnamedproteinproduct[Triticumaestivum]	0.865293	0.128673	0	1;2;3;4	S	PEEGQSWIARPSKGPSMLGSVLSLASRHGSM		3
CBC56521.1	unnamedproteinproduct[Triticumaestivum]	1.16501	0.13422	0	1;2;3;4	S	QSWIARPSKGPSMLGSVLSLASRHGSMVNQS		7
CBC56521.1	unnamedproteinproduct[Triticumaestivum]	1.15752	0.0418997	1	1;2;3;4	S	IARPSKGPSMLGSVLSLASRHGSMVNQSVPL		10
CBC56521.1	unnamedproteinproduct[Triticumaestivum]	0.848037	0.184724	0	1;2;3;4	S	PSKGPSMLGSVLSLASRHGSMVNQSVPLMDP		13
CBC56521.1	unnamedproteinproduct[Triticumaestivum]	-0.617052	0.551255	0	2;3;4	S	RIYLHQEGVADSRRGSVVSLPGGGDATQGGS		3
CBC56521.1	unnamedproteinproduct[Triticumaestivum]	-0.0259303	0.975632	0	1;2;3;4	S	LHQEGVADSRRGSVVSLPGGGDATQGGSGFI		6
CBC56521.1	unnamedproteinproduct[Triticumaestivum]	-0.627752	0.588092	0	2;3;4	S	SVVSLPGGGDATQGGSGFIHAAALVSHSALY		18
CBC56521.1	unnamedproteinproduct[Triticumaestivum]	-0.765908	0.55005	0	2;4	S	ATQGGSGFIHAAALVSHSALYSKDLMEERMA		28
CBC56521.1	unnamedproteinproduct[Triticumaestivum]	-6.55284	0.37395	0	4	S	QGGSGFIHAAALVSHSALYSKDLMEERMAAG		30
CBC56521.1	unnamedproteinproduct[Triticumaestivum]	-0.0661729	0.904637	0	1	S	GGFKRIYLHQEGVADSRRGSVVSLPGGGDAT		11
CBC56521.1	unnamedproteinproduct[Triticumaestivum]	-0.199645	0.795669	0	1;2	S	GSVHENMPQVGGSMRSTLFPNFGSMLSVADQ		1
CBC56521.1	unnamedproteinproduct[Triticumaestivum]	-0.237692	0.797113	0	1;2	S	QVGGSMRSTLFPNFGSMLSVADQHPKTEHWD		9
CBC56521.1	unnamedproteinproduct[Triticumaestivum]	0.26325	0.745376	0	1;2	S	GSMRSTLFPNFGSMLSVADQHPKTEHWDEEN		12
CAA07610.1	phospoenolpyruvatecarboxylase[Triticumaestivum]	-0.106227	0.846061	0	1	S	______MALSAPGGGSGKIERLSSIDAQLRL		9
CAA07610.1	phospoenolpyruvatecarboxylase[Triticumaestivum]	14.3842	0.316805	0	1	S	ALSAPGGGSGKIERLSSIDAQLRLLVPAKVS		2
CAA07610.1	phospoenolpyruvatecarboxylase[Triticumaestivum]	0.111318	0.858969	0	1	S	LSAPGGGSGKIERLSSIDAQLRLLVPAKVSE		3
CBM36845.1	unnamedproteinproduct[Triticumaestivum]	-6.60541	0.374606	0	2	S	KPVAPVKPIAEVKKPSATEADAAGSSGDKEE		3
CBM36845.1	unnamedproteinproduct[Triticumaestivum]	-7.18676	0.158605	0	2	S	AEVKKPSATEADAAGSSGDKEEKEDDTTAPR		12
CBM36845.1	unnamedproteinproduct[Triticumaestivum]	-7.18676	0.158605	0	2	S	EVKKPSATEADAAGSSGDKEEKEDDTTAPRR		13
AAD10234.1	unknown[Triticumaestivum]	-4.89575	0.117419	0	1	S	LSMAQEAANRSTTVQSHGDLARKLKEELERN		6
BAD06322.1	putativecellulosesynthase[Triticumaestivum]	-6.94086	0.374458	0	2	S	SIAPSEGRAATDIDASTEYNMEDALLNDETR		8
BAD06322.1	putativecellulosesynthase[Triticumaestivum]	-2.40971	0.00278761	-1	1	S	TGNISRRAPFPYVNHSPNPSREFSGSIGNVA		9
BAD06322.1	putativecellulosesynthase[Triticumaestivum]	-3.01283	0.258538	0	1	S	PSVTNSQMSGEIPGASPDHHMMSPTGNISRR		19
BAD06322.1	putativecellulosesynthase[Triticumaestivum]	-1.23085	0.623307	0	1	S	MSGEIPGASPDHHMMSPTGNISRRAPFPYVN		26
BAD06322.1	putativecellulosesynthase[Triticumaestivum]	-2.99705	0.0085122	-1	1	S	______MDGDADALKSGRHGAGDVCQICADG		10
BAD06322.1	putativecellulosesynthase[Triticumaestivum]	-1.76842	0.108424	0	1	S	KIADRMRSWRMNTGGSGNVGHPKYDSGEIGL		6
BAD06322.1	putativecellulosesynthase[Triticumaestivum]	-4.66358	0.151665	0	1	S	GAGFDDEKSVLMSQMSLEKRFGQSAAFVAST		8
BAD06322.1	putativecellulosesynthase[Triticumaestivum]	-2.36957	0.090776	0	1	S	MNTGGSGNVGHPKYDSGEIGLSKYDSGEIPR		3
CBC69040.1	unnamedproteinproduct[Triticumaestivum]	7.3927	1.87492e-05	1	1	S	ADSKLQSPLLPPPAGSEGEEGHGEASKRLES		12
CBC69040.1	unnamedproteinproduct[Triticumaestivum]	-3.34919	0.381245	0	1	S	PPPAGSEGEEGHGEASKRLESILSDESVPWA		22
AFR90217.1	CBL-interactingproteinkinase19[Triticumaestivum]	-4.17869	0.374172	0	1	S	FEERHRLRGPLPRPASLNAFDIISFSRGFNL		3
CBD02056.1	unnamedproteinproduct[Triticumaestivum]	0.716527	0.198104	0	1	S	EEAKVYVGNLPYDVDSERLAQLFDQAGVVEV;EEAKVYVGNLPYDVDSERLAQLFEQAGVVEV		12
ABC59621.1	calcium-dependentproteinkinase[Triticumaestivum]	3.69035	0.372834	0		S	__________MQPDASGNAGGGANPRPKLPP		6
ABC59621.1	calcium-dependentproteinkinase[Triticumaestivum]	-1.7529	0.535693	0	1;2	S	RKGNASATGRRTMRNSLNLNLGDILNPSNS_		5
AAL47686.1	multidrugresistance-associatedproteinMRP1,partial[Triticumaestivum]	-0.68727	0.604671	0	1	S	AISRQPSRKGSGRRPSSGEAHGVVAEKASAR		3
AAL47686.1	multidrugresistance-associatedproteinMRP1,partial[Triticumaestivum]	0.77014	0.619035	0	1	S	ISRQPSRKGSGRRPSSGEAHGVVAEKASARL		4
CBM35025.1	unnamedproteinproduct[Triticumaestivum]	6.47223	0.373755	0	1	S	NSSPYEEGWMIKVKPSSPAELEGLLDSAKYT		4
CBM35025.1	unnamedproteinproduct[Triticumaestivum]	7.36418	0.0787922	0	1	S	SSPYEEGWMIKVKPSSPAELEGLLDSAKYTK		5
AHF50149.1	ubiquitinfusiondegradationprotein[Triticumaestivum]	-7.51326	0.374083	0	1	S	RLDGKPAKDLDASSSSPAKRQANATNSVQPS		8
AHF50149.1	ubiquitinfusiondegradationprotein[Triticumaestivum]	-0.375759	0.0042169	0	1	S	RKTTGKLVFGSGGSQSSKGTEKVPEKDAKEE		10
AHF50149.1	ubiquitinfusiondegradationprotein[Triticumaestivum]	-0.244335	0.909335	0	1	S	KTTGKLVFGSGGSQSSKGTEKVPEKDAKEEP		11
CCV66772.1	unnamedproteinproduct[Triticumaestivum]	6.63995	0.11935	0	1	S	LHVKDEERLSPGSGGSAVLDARDALLGSGCG		12
ACN54191.1	ubiquitin-likeprotein[Triticumaestivum]	0.0834597	0.796557	0	1	S	ASPRAGATGGPGGLGSADLSSLLGGLGGNAR;ASTRAGATGGPGGLGSADLSSLLGGLGGNAR		12
ACN54191.1	ubiquitin-likeprotein[Triticumaestivum]	2.084	0.349534	0	1	S	____MGGAGDGEGAGSESPPSGARATLNIRC		11
ACN54191.1	ubiquitin-likeprotein[Triticumaestivum]	0.633157	0.154418	0	1	S	__MGGAGDGEGAGSESPPSGARATLNIRCAN		13
ACO06085.1	chlorophylla-bbindingprotein[Triticumaestivum]	-0.864472	0.203003	0	1;3	S	_____MAASALHQTTSFLGTAPRRDDLVRSV		10
ACO06085.1	chlorophylla-bbindingprotein[Triticumaestivum]	0.43799	0.302171	0	1	S	VGDFGGRITMRRTVKSAPQSIWYGPDRPKYL		1
ACO06085.1	chlorophylla-bbindingprotein[Triticumaestivum]	-0.996803	0.253147	0	1	S	TSFLGTAPRRDDLVRSVGDFGGRITMRRTVK		1
ACO06087.1	chlorophylla-bbindingprotein[Triticumaestivum]	1.02795	0.200286	0	1	S	IERATMAMASSSGLRSCSAVGVPSLLAPSSR		1
ACO06087.1	chlorophylla-bbindingprotein[Triticumaestivum]	-8.13944	0.126586	0	1	S	RATMAMASSSGLRSCSAVGVPSLLAPSSRSG		3
ACO71288.1	cp31BHv,partial[Triticumaestivum]	8.76053	0.00415736	1	1	S	QRGSRVERPPRQFASSFRAYVGNLPWQAEDS		5
CAY07666.1	unnamedproteinproduct[Triticumaestivum]	0.124089	0.950386	0	1	S	______________MSSSEYDYLFKLLLIGD		1
CAY07666.1	unnamedproteinproduct[Triticumaestivum]	3.90656	0.370571	0	1	S	_____________MSSSEYDYLFKLLLIGDS		2
CAY04677.1	unnamedproteinproduct[Triticumaestivum]	0.578485	0.572704	0	1	S	__MASKGERDVEIHVSSPPPDDRDAARPLLP		7
CAY04677.1	unnamedproteinproduct[Triticumaestivum]	2.0226	0.0559046	0	1	S	_MASKGERDVEIHVSSPPPDDRDAARPLLPA		8
CBD32688.1	unnamedproteinproduct[Triticumaestivum]	3.93437	0.370639	0	1	S	SNNANWPKGKLFDEDSWSDEDLCRKGEDWYF		6
CBD32688.1	unnamedproteinproduct[Triticumaestivum]	5.43027	0.130852	0	1	S	NANWPKGKLFDEDSWSDEDLCRKGEDWYFLS		8
CAA52636.1	ATPsynthasebetasubunit[Triticumaestivum]	7.41987	0.0686141	0	1	S	TFAHLDATTVLSRQISELGIYPAVDPLDSTS		3
CAY06384.1	unnamedproteinproduct[Triticumaestivum]	-3.42073	0.374383	0	1	S	DIEPGEAPRAGETVASTPSSSAVVSCNRIEH		7
AGA84103.1	14-3-3protein[Triticumaestivum]	1.37408	0.0345204	1	1	S	______________MSTAEATREENVYMAKL		1
CAY37266.1	unnamedproteinproduct[Triticumaestivum]	-8.81687	0.374052	0	1	S	AAAHATIAARAGAAPSSPAAAPAERLGFRLS		6
CAY37266.1	unnamedproteinproduct[Triticumaestivum]	1.68739	0.042328	1	1	S	SSPAAAPAERLGFRLSSLAGRALRSPLPARR		2
CAY37266.1	unnamedproteinproduct[Triticumaestivum]	0.997269	0.0507859	0	1	S	SPAAAPAERLGFRLSSLAGRALRSPLPARRA		3
CAY37266.1	unnamedproteinproduct[Triticumaestivum]	-0.415378	0.19229	0	1	S	PQYTTESPADATRNLSQQCLNALAKVVPGLI		3
CAY37266.1	unnamedproteinproduct[Triticumaestivum]	0.201868	0.799615	0	1	S	NDGYDEIRKAIQEAKSVTDKPTMIKVTTTIG		1
CAY37266.1	unnamedproteinproduct[Triticumaestivum]	0.458358	0.657902	0	1	S	DKPTMIKVTTTIGFGSPNKANSYAVHGAALG		9
CAY37266.1	unnamedproteinproduct[Triticumaestivum]	1.22831	0.432568	0	1	S	CLNALAKVVPGLIGGSADLASSNMTLLKMFG		9
AAT64932.1	cytosolicmalatedehydrogenase[Triticumaestivum]	2.4819	0.456632	0	1	S	KDVMTKNVSIYKAQASALEAHAAPNCKVLVV		4
AAT64932.1	cytosolicmalatedehydrogenase[Triticumaestivum]	1.49676	0.560319	0	1	S	NRALGQISERLGVQVSDVKNAIIWGNHSSSQ		6
AAT64932.1	cytosolicmalatedehydrogenase[Triticumaestivum]	6.61362	0.118356	0	1	S	VQQRGAAIIKARKLSSALSAASSACDHIRDW		3
CDM81131.1	unnamedproteinproduct[Triticumaestivum]	0.779957	0.614994	0	1	S	LGTHKRAKKKREEMSSVLRKMRSAGGGGAGD		5
ACT65562.1	70kDaheatshockprotein[Triticumaestivum]	-0.584615	0.393833	0	1	S	KGPNDGDVIDADFTDSN______________		15
AAY23366.1	retinoblastoma-relatedprotein1[Triticumaestivum]	0.127556	0.53722	0	1	S	IPTVKPLLVDLGPGTSPNRNNEPKSGGDAAS		11
CDM85631.1	unnamedproteinproduct[Triticumaestivum]	-0.826091	0.0242143	0	1	S	TCKFNHPEIFSAVASSRGSPIYPPVHNSGST		13
CDM85631.1	unnamedproteinproduct[Triticumaestivum]	-0.755603	0.279979	0	1	S	HSYTGTMASWTYPRGSFIPSPRWQSPSNYTP		2
CDM85631.1	unnamedproteinproduct[Triticumaestivum]	0.571538	0.634912	0	1	S	GTMASWTYPRGSFIPSPRWQSPSNYTPMIVP		6
CDM85631.1	unnamedproteinproduct[Triticumaestivum]	0.0705387	0.846265	0	1;2	S	ASASPNAPMARRLLESPSGSAYAS_______		5
CDM85631.1	unnamedproteinproduct[Triticumaestivum]	0.433155	0.669458	0	1;2	S	ASPNAPMARRLLESPSGSAYAS_________		7
CDM85631.1	unnamedproteinproduct[Triticumaestivum]	1.36362	0.598558	0	1;2	S	PNAPMARRLLESPSGSAYAS___________		9
CDM85631.1	unnamedproteinproduct[Triticumaestivum]	-6.88446	0.37394	0	2	S	MARRLLESPSGSAYAS_______________		13
CDM85631.1	unnamedproteinproduct[Triticumaestivum]	-0.0843954	0.839686	0	1;2	S	PGQMVPVSSPESRLQSPGAQQYYGTSRQGEA		3
CDM85631.1	unnamedproteinproduct[Triticumaestivum]	0.386087	0.647259	0	1;2	S	ESRLQSPGAQQYYGTSRQGEASAGNQGMQSP		13
CDM85631.1	unnamedproteinproduct[Triticumaestivum]	1.49222	0.576313	0	1	S	PGAQQYYGTSRQGEASAGNQGMQSPYRSSSF		5
CDM85631.1	unnamedproteinproduct[Triticumaestivum]	-0.692795	0.329562	0	1	S	TSRQGEASAGNQGMQSPYRSSSFPAPQYALQ		13
CDM85631.1	unnamedproteinproduct[Triticumaestivum]	-0.00111987	0.999544	0	1	S	EASAGNQGMQSPYRSSSFPAPQYALQRENVF		2
CDM85167.1	unnamedproteinproduct[Triticumaestivum]	-0.0326462	0.927722	0	1	S	DFGYSKSSVLHSRPKSAVGTPAYIAPEVLSR		1
CBD28734.1	unnamedproteinproduct[Triticumaestivum]	-1.48566	0.358056	0	2	S	__________MARRPSFSASAHRAAPPPPAA		3
CBD28734.1	unnamedproteinproduct[Triticumaestivum]	-9.00087	0.146447	0	2	S	________MARRPSFSASAHRAAPPPPAAAA		5
CBD28734.1	unnamedproteinproduct[Triticumaestivum]	1.0525	0.642155	0	2	S	______MARRPSFSASAHRAAPPPPAAAAAA		7
CBD28734.1	unnamedproteinproduct[Triticumaestivum]	2.16436	0.215644	0	1	S	SCFGLMKNSRDGKSYSTNLAYTPPEYLRTGR		3
CBD33254.1	unnamedproteinproduct[Triticumaestivum]	6.59358	0.373413	0	1	S	VMDKITEKFHGGSSSSSSSDDEGRSGSSSSV		8
CBD33254.1	unnamedproteinproduct[Triticumaestivum]	-2.19388	0.482507	0	1	S	MDKITEKFHGGSSSSSSSDDEGRSGSSSSVK		9
BAO98798.1	borontransporter[Triticumaestivum]	-6.67905	0.25711	0	1	S	NLAAQDIDVALGRTQSAEILDDMVTRSRGEI		3
CBD33627.1	unnamedproteinproduct[Triticumaestivum]	-0.132049	0.940193	0	1	S	ADSKLQSPLLPPPAGSEGGGDDEGHGAASKR		12
CBD33627.1	unnamedproteinproduct[Triticumaestivum]	-6.20956	0.373964	0	1	S	AGSEGGGDDEGHGAASKRLESILSDESVPWA		25
CBD33846.1	unnamedproteinproduct[Triticumaestivum]	4.93146	0.372017	0	2	S	QGLGLYKAPHNEEEPSSLSPDPPGTEPEQVD		9
CBD33846.1	unnamedproteinproduct[Triticumaestivum]	-0.178514	0.932499	0	2	S	GLGLYKAPHNEEEPSSLSPDPPGTEPEQVDF		10
CBD33846.1	unnamedproteinproduct[Triticumaestivum]	-0.178514	0.932499	0	2	S	GLYKAPHNEEEPSSLSPDPPGTEPEQVDFAP		12
CBD22302.1	unnamedproteinproduct[Triticumaestivum]	-8.87171	0.374046	0	1	S	RSLTGLIDRRVDLDRSIAPADSRHHAALCVM		6
CBD24705.1	unnamedproteinproduct[Triticumaestivum]	-6.50025	0.373952	0	1	S	_______MPHVNAKVSAVAATGMSAVPAAAA		2
CBD24705.1	unnamedproteinproduct[Triticumaestivum]	0.577975	0.441656	0	1	S	AATGMSAVPAAAAPPSPRRWEGVDPALERMV		20
CBD31785.1	unnamedproteinproduct[Triticumaestivum]	-2.57895	0.357887	0	1	S	TLSKKELDTSSVGYQSPLPADKVKPFVEYEN		11
CBD32908.1	unnamedproteinproduct[Triticumaestivum]	6.43529	0.119157	0	1	S	EQPPQKWRSGGPAMSSFGGSVAGKELEAERE		8
CBD32908.1	unnamedproteinproduct[Triticumaestivum]	-1.13179	0.011229	-1	1;2	S	QKWRSGGPAMSSFGGSVAGKELEAEREMEGS		12
CBD32908.1	unnamedproteinproduct[Triticumaestivum]	-8.43289	2.89509e-05	-1	1	S	EDGDMDDLEDEFQVKSPKKPHEPVPFDVYSE		21
CBD34440.1	unnamedproteinproduct[Triticumaestivum]	2.10788	0.230174	0	3	S	DGEPCRYRRFKHGEYSRHYVTSKLEGKKTLD		10
CBD27698.1	unnamedproteinproduct[Triticumaestivum]	-0.418906	0.752965	0	1	S	VVVPNRQSVKVVRHQSSLPSSDLDRTGATDR		3
CBD27698.1	unnamedproteinproduct[Triticumaestivum]	-0.0979218	0.91326	0	1	S	VVPNRQSVKVVRHQSSLPSSDLDRTGATDRS		4
CBD27698.1	unnamedproteinproduct[Triticumaestivum]	-0.134481	0.806204	0	1	S	NVDSSTDPNQTGSTPSPKRKNMVDGNSPKVP		32
CBD34755.1	unnamedproteinproduct[Triticumaestivum]	1.65071	0.545934	0	1	S	PGGMDEDAPASAAGGSSGPGPKIEEVD____		25
CBD34755.1	unnamedproteinproduct[Triticumaestivum]	5.80307	0.373667	0	1	S	INTVFDAKRLIGRRFSDASVQSDAKLWPFKV		3
CBD32297.1	unnamedproteinproduct[Triticumaestivum]	-0.967348	0.0603194	0	1;2	S	ASVGLKPPAKIERNKSFDDDDDFSSKPVARK		3
CBD32297.1	unnamedproteinproduct[Triticumaestivum]	-1.57762	0.0214009	-1	2	S	AKIERNKSFDDDDDFSSKPVARKSSTKPIKA		11
CBD25464.1	unnamedproteinproduct[Triticumaestivum]	-6.76836	0.373943	0	1	S	EIGEDVVDEMKNLTISPS_____________		5
CBD21448.1	unnamedproteinproduct[Triticumaestivum]	5.15367	0.372294	0	2;3	S	LAAAQVGTFMKFEDMSDTSSSQGGGHTSAGS		5
CBD25784.1	unnamedproteinproduct[Triticumaestivum]	4.8306	0.371875	0	1	S	______MAAALAPGVSRKLKKVLETRTDSPD		9
CBD30100.1	unnamedproteinproduct[Triticumaestivum]	2.63264	0.449853	0	2;3	S	DDMADLYLSRKLAGASSPVSGSGGPNWFPAS		5
CBD30100.1	unnamedproteinproduct[Triticumaestivum]	2.63264	0.449853	0	2;3	S	DMADLYLSRKLAGASSPVSGSGGPNWFPASP		6
CBD30100.1	unnamedproteinproduct[Triticumaestivum]	6.82549	0.242017	0	2;3	S	DLYLSRKLAGASSPVSGSGGPNWFPASPTIG		10
CBD30100.1	unnamedproteinproduct[Triticumaestivum]	7.41206	0.116772	0	2;3	S	YLSRKLAGASSPVSGSGGPNWFPASPTIGSK		11
CBD30100.1	unnamedproteinproduct[Triticumaestivum]	2.1594	0.0649717	0	2;3	S	SSPVSGSGGPNWFPASPTIGSKISRASRASA		20
CBD35352.1	unnamedproteinproduct[Triticumaestivum]	-0.821821	0.137649	0	1	S	DNASIQHTDADPVPCSP______________		17
CBD24095.1	unnamedproteinproduct[Triticumaestivum]	5.34732	0.00753384	1	1	S	EPAEVEAGGGIAAARSSPAAVQATNDDAAAS		1
CBD24095.1	unnamedproteinproduct[Triticumaestivum]	1.24693	0.446667	0	1	S	PAEVEAGGGIAAARSSPAAVQATNDDAAASK		2
CBV16320.1	unnamedproteinproduct[Triticumaestivum]	4.27395	0.373206	0	1	S	LAVEKRVTSPLLEPSSVEKIMEIDEHVGCAM		10
CDM84568.1	unnamedproteinproduct[Triticumaestivum]	-0.187928	0.612939	0	1	S	RSFLKETVRDAFESHSRHGGEDQDEQPTGDG		7
CDM84568.1	unnamedproteinproduct[Triticumaestivum]	2.23262	0.159714	0	1	S	FGFDEENITVLLDRGSSGPQPTGANIRHALA		2
CDM84568.1	unnamedproteinproduct[Triticumaestivum]	0.795092	0.697817	0	1	S	GFDEENITVLLDRGSSGPQPTGANIRHALAK		3
AEO13899.1	aquaporin8[Triticumaestivum]	0.405456	0.836253	0	1	S	NKYSERQPIGTAAQGSEDKDYKEPPPAPLFE		10
AAO16559.1	mitogen-activatedproteinkinase[Triticumaestivum]	2.57065	0.0442202	1	1	S	DVSSSRAGRPRHHRGSPDAGGDEGRPRRQQG		2
AAO16559.1	mitogen-activatedproteinkinase[Triticumaestivum]	1.20397	0.324157	0	1	S	EGRPRRQQGRMTRNRSMVDVRSQLLHRTLVE		3
AGO61959.1	MAPKFLRS,partial[Triticumaestivum]	-0.877973	0.352688	0	1;2	S	NCDLKICDFGLARTTSETDFMTEYVVTRWYR		3
AAO24627.1	coldacclimationproteinCOR413-TM1[Triticumaestivum]	-5.66729	0.375264	0	1	S	PCPVPPPRTARNAGCSPLSAAAVPVRTTGAL		5
ADA71978.1	UDP-glucosyltransferase[Triticumaestivum]	4.93801	0.372329	0	1	S	GYVQRSYFVGPQLQSSESPTDDSKSQYIGWL		11
ADB08053.1	putativeprotein[Triticumaestivum]	9.17574	0.118469	0	1	S	KDSFGDLLMNLPRIASIPQFLFKIPEDSEN_		3
ADB08053.1	putativeprotein[Triticumaestivum]	6.02755	0.373175	0	1	S	LDEPSPLGLRLKKSPSLLDLIQMRLSQANSD		3
ADB08053.1	putativeprotein[Triticumaestivum]	4.02856	0.0325973	1	1	S	PQAPASDERLMARVDSLCCLLQKDTAPTSQP		3
BAI66420.1	seedproteinB32E[Triticumaestivum]	-0.345601	0.698193	0	1	S	RRSARDGAAAQGNMSSVPRNERPYPSPLLPP		11
BAI66420.1	seedproteinB32E[Triticumaestivum]	1.61958	0.0941002	0	1	S	DALFKDLVDFAKKNPSSPSKPANSRRTR___		3
BAI66420.1	seedproteinB32E[Triticumaestivum]	0.324849	0.880543	0	1	S	ALFKDLVDFAKKNPSSPSKPANSRRTR____		5
BAI66420.1	seedproteinB32E[Triticumaestivum]	0.466124	0.276527	0	1	S	ENNEGGYDEMLTRTGSLSLNQRNTENGKSAS		3
BAI66420.1	seedproteinB32E[Triticumaestivum]	-1.02605	0.332407	0	1	S	NEGGYDEMLTRTGSLSLNQRNTENGKSASVS		5
BAI66423.1	3-ketoacyl-CoAthiolase-likeprotein[Triticumaestivum]	2.49697	0.196787	0	1	S	IGSGMGAAAVFERGDSVDELSNVRHIQSHNF		3
BAI66423.1	3-ketoacyl-CoAthiolase-likeprotein[Triticumaestivum]	-7.91854	0.37392	0	1	S	IPETVPVRTVNRQCSSGLQAVADVAAAIKAG		4
ADC33136.1	ATPsynthasesubunit[Triticumaestivum]	7.01196	0.117948	0	1	S	NLVRSDPIIQTLLPMSPKGEICDVNGICVDA		12
CAD70064.1	unnamedproteinproduct[Triticumaestivum]	0.798356	0.214872	0	1	S	_____________MGSTDETGTPYGEYTYAE		2
CAD70064.1	unnamedproteinproduct[Triticumaestivum]	-0.29922	0.236511	0	1	S	GSSKVVSTQAPVQLGSLRAADGKE_______		12
ADD73514.1	putativepyruvatedehydrogenaseE1componentalphasubunit,partial[Triticumaestivum]	0.115005	0.776312	0	1	S	GPIVLEMDTYRYHGHSMSDPGSTYRTRDEIS		5
BAJ04684.1	BEL1-typehomeodomainprotein[Triticumaestivum]	0.152051	0.63279	0	1	S	AGVVLGGANLLGETSSPKQQAGGMAGLATDP;AGVVLGGANLLGETSSPKQQGGMAGLATDPA		16
BAJ04684.1	BEL1-typehomeodomainprotein[Triticumaestivum]	-1.40483	0.155769	0	1	S	GGSSSNPNASKGGPSSSGAGQSPSSASREPP		5
BAJ04684.1	BEL1-typehomeodomainprotein[Triticumaestivum]	-1.06365	0.659663	0	1	S	GSSSNPNASKGGPSSSGAGQSPSSASREPPQ		6
BAJ04684.1	BEL1-typehomeodomainprotein[Triticumaestivum]	-3.22815	0.158693	0	1	S	PNASKGGPSSSGAGQSPSSASREPPQLSPAD		11
BAJ04684.1	BEL1-typehomeodomainprotein[Triticumaestivum]	-6.53311	0.373951	0	1	S	GAVVAGLPGDGGWFGSGGPGRADVVLGGANL;GAVVAGLPGDGGWFGSGGPGRAGVVLGGANL		20
BAJ04685.1	BEL1-typehomeodomainprotein[Triticumaestivum]	-8.32644	0.261997	0	1	S	GGSSSNPNASKGGPSSSGAAQSPSSASKEPP		5
BAJ04685.1	BEL1-typehomeodomainprotein[Triticumaestivum]	0.498608	0.728946	0	1	S	PNASKGGPSSSGAAQSPSSASKEPPQLSPAD		11
BAJ04686.1	BEL1-typehomeodomainprotein[Triticumaestivum]	1.32746	0.400222	0	1	S	ADVVLGGANLLGETSSPKQQAGGMAGLATDP		16
ADF83495.1	bZiP-liketrancriptionfactor[Triticumaestivum]	8.38155	0.331596	0	1	S	IHSRASGTRAASAAESSENEAESQSTSAERK		7
ADF83495.1	bZiP-liketrancriptionfactor[Triticumaestivum]	1.28018	0.129641	0	1	S	HSRASGTRAASAAESSENEAESQSTSAERKD		8
ADF83495.1	bZiP-liketrancriptionfactor[Triticumaestivum]	0.651408	0.587958	0	1	S	SAAESSENEAESQSTSAERKDGAKSRHCRSL		18
ADF83495.1	bZiP-liketrancriptionfactor[Triticumaestivum]	-0.267608	0.788565	0	1	S	_MDDSGGADPARQHLSPQGGGGGQPPVPRSP		4
ADF83495.1	bZiP-liketrancriptionfactor[Triticumaestivum]	0.716014	0.0112279	0	1	S	AERKDGAKSRHCRSLSMDSFMGKLNYATGDE		3
CBL74777.1	unnamedproteinproduct[Triticumaestivum]	-0.797878	0.727729	0	2	S	__MPEDAAPIAPAPASDLTAGSSDDEITVED		13
CBL74777.1	unnamedproteinproduct[Triticumaestivum]	1.51057	0.329717	0	2	S	AAPIAPAPASDLTAGSSDDEITVEDASFART		19
CBL74777.1	unnamedproteinproduct[Triticumaestivum]	-0.215088	0.896961	0	2	S	APIAPAPASDLTAGSSDDEITVEDASFARTE		20
CBM39440.1	unnamedproteinproduct[Triticumaestivum]	-3.85117	0.376366	0	1	S	FGSGNSGSGSLVPRTSSDTAAFAGARIDWKE		2
CBM39440.1	unnamedproteinproduct[Triticumaestivum]	6.1011	0.120148	0	1	S	GSGNSGSGSLVPRTSSDTAAFAGARIDWKET		3
CBM39138.1	unnamedproteinproduct[Triticumaestivum]	0.79035	0.00710508	0	1	S	PYERPALSKAYLFPQSPARLPGFHVCVGSGG		7
CBM39943.1	unnamedproteinproduct[Triticumaestivum]	1.69646	0.0906613	0	1	S	DLSSITLNKNAVFGDSSALAPGGVRIGTPAM		7
CBM36507.1	unnamedproteinproduct[Triticumaestivum]	-0.468913	0.596938	0	1	S	TRSSYVPPHLRGGGRSPENQVPAAAPTPAGA		5
CBM36667.1	unnamedproteinproduct[Triticumaestivum]	-0.362299	0.525623	0	1	S	GCAAFRNAKRDDNDESYGMARMTKSRPSRFQ		7
CBM36959.1	unnamedproteinproduct[Triticumaestivum]	-0.0555119	0.933717	0	1;2	S	DDEDADDEDKDDKAGSDVESDDEKHDEL___		3
CBM36959.1	unnamedproteinproduct[Triticumaestivum]	-1.11228	0.649876	0	1;2	S	ADDEDKDDKAGSDVESDDEKHDEL_______		7
CBM37260.1	unnamedproteinproduct[Triticumaestivum]	0.166698	0.820548	0	1	S	MATVAMDISKPPPAASGDESAKGARGGGEGL		15
CBM37260.1	unnamedproteinproduct[Triticumaestivum]	1.39651	0.359807	0	1	S	AMDISKPPPAASGDESAKGARGGGEGLRQYY		19
CBM38380.1	unnamedproteinproduct[Triticumaestivum]	4.07847	0.3704	0	1	S	IGETTEAVGAGVGGGSSGNKMPTLEEYGTNL		17
CBM38380.1	unnamedproteinproduct[Triticumaestivum]	4.07847	0.3704	0	1	S	GETTEAVGAGVGGGSSGNKMPTLEEYGTNLT		18
CDM84175.1	unnamedproteinproduct[Triticumaestivum]	6.23642	0.373274	0	1	S	GGQRKQGGIRREPSFSRWCKDASAASNAPAG		6
ADP88394.1	ethyleneresponsivefactor[Triticumaestivum]	1.02763	0.203589	0	1	S	RTLGLEECALWMPSRSGSSLQLSHTLRHQIT		1
ADK11927.1	sucrosephosphatesynthaseII3A,partial[Triticumaestivum]	-0.66493	0.41185	0	2	S	RLEREKARRDAAADLSEDLSDGEKGEHINES		7
ADK11927.1	sucrosephosphatesynthaseII3A,partial[Triticumaestivum]	-0.564403	0.406821	0	1;2	S	EKARRDAAADLSEDLSDGEKGEHINESSIHA		11
ADK11927.1	sucrosephosphatesynthaseII3A,partial[Triticumaestivum]	1.33164	0.247788	0	1	S	SIHAESTRGHMPRIGSTDAIDVWANQHKDKK		3
CDM85035.1	unnamedproteinproduct[Triticumaestivum]	0.829044	0.153432	0	1	S	DTIEGSAPGSYPRERSPPSERR_________		3
CDM85037.1	unnamedproteinproduct[Triticumaestivum]	1.08431	0.0879431	0	1;2	S	KAKATRRKTKKAGQESDSEGEEEPAAKPRAR		6
CDM85037.1	unnamedproteinproduct[Triticumaestivum]	1.0012	0.104286	0	2	S	KATRRKTKKAGQESDSEGEEEPAAKPRARRT		8
CDM86925.1	unnamedproteinproduct[Triticumaestivum]	7.68967	0.373674	0	1	S	HKTIDSVLQRGERLDSLVEKSSDLSVASQMF		3
CDM86802.1	unnamedproteinproduct[Triticumaestivum]	-0.0356776	0.975078	0	1	S	RRRGGRDGAGASSSSSFAEGTREFVLSSMDE		10
CDM85151.1	unnamedproteinproduct[Triticumaestivum]	-8.26235	0.374009	0	1	S	EAVDPEDPAKSPPRPSSPTTSTRKACCAVLQ		6
CBH32591.1	unnamedproteinproduct,partial[Triticumaestivum]	-5.11102	0.375923	0	1	S	PDVEMQPKLEAAPGSSPELVDENKSSEELKL		8
AAX35536.1	delta-1-pyrroline-5-carboxylate synthase	2.00921	0.000665377	1	2;3;4	Y	____________MALYDMLFTQLDVSSSQLLVTDSDFDNS		4
AAX35536.1	delta-1-pyrroline-5-carboxylate synthase	2.164	0.00525732	1	1;2;3;4	S	____________LDVSSSQLLVTDSDFDNSNFRERLR		4
AAX35536.1	delta-1-pyrroline-5-carboxylate synthase	1.49402	0.0015493	1	1;2;3;4	S	____________LDVSSSQLLVTDSDFDNSNFRERLRETV		5
AAX35536.1	delta-1-pyrroline-5-carboxylate synthase	2.68183	0.0359394	1	1;2;3;4	S	____________LDVSSSQLLVTDSDFDNSNF		11
CDM80427.1	unnamedproteinproduct[Triticumaestivum]	0.0445165	0.879458	0	1;2	S	LFEMRRPDIESDLQRSASLLSPALGPSRTQS		1
CDM80427.1	unnamedproteinproduct[Triticumaestivum]	-0.155566	0.741765	0	1;2	S	EMRRPDIESDLQRSASLLSPALGPSRTQSKE		3
CDM80427.1	unnamedproteinproduct[Triticumaestivum]	-0.156735	0.348834	0	2	S	RPDIESDLQRSASLLSPALGPSRTQSKEHVG		6
CDM80665.1	unnamedproteinproduct[Triticumaestivum]	9.29589	0.373827	0	2	S	LTALRVLQQASRIFQSMKIDMLSRMIPFFEF		4
CDM80665.1	unnamedproteinproduct[Triticumaestivum]	9.29589	0.373827	0	2	S	QQASRIFQSMKIDMLSRMIPFFEFNVVEKIA		11
CDM80665.1	unnamedproteinproduct[Triticumaestivum]	-0.206918	0.921613	0	1	S	APAASTERWRPGSRTSANSSSTSSSTGWRR_		2
CBH32667.1	TranscriptionfactorS-IIdomaincontainingprotein,expressed[Triticumaestivum]	6.35224	0.373323	0	1	S	ISCGYTWFSSRDAISSLTVDTPSSGGNVGTA		5
CBH32667.1	TranscriptionfactorS-IIdomaincontainingprotein,expressed[Triticumaestivum]	-7.00866	0.00187723	-1	1	S	___MGRRRRFTQQPTSDDDDDDDKPVPQPLR		7
CBH32667.1	TranscriptionfactorS-IIdomaincontainingprotein,expressed[Triticumaestivum]	5.67918	0.132877	0	1	S	QKTFTKPKPEEPSAPSASH____________		10
CBH32667.1	TranscriptionfactorS-IIdomaincontainingprotein,expressed[Triticumaestivum]	0.828316	0.267172	0	1	S	TFTKPKPEEPSAPSASH______________		12
CDM80235.1	unnamedproteinproduct[Triticumaestivum]	-7.46623	0.0698433	0	1;2	S	TNSKSSNGKTTTVPSSPVFRCTERAEKRREY		7
ADK38581.1	hypotheticalprotein[Triticumaestivum]	4.35435	0.0444856	1	1	S	EAGAGRPPTRAARGASAAPAQTEWGAASAAF		3
ADK98522.1	hypotheticalprotein[Triticumaestivum]	2.16715	0.0258668	1	1	S	PGSDDYDRSAGGYKKSGGDDDEYSSGGYKKS		1
ADK98522.1	hypotheticalprotein[Triticumaestivum]	-1.09432	0.482688	0	1	S	SAGGYKKSGGDDDEYSSGGYKKSGGDDEYSG		9
ADK98522.1	hypotheticalprotein[Triticumaestivum]	0.602639	0.0817086	0	1	S	KSTGDDEYSGAGYKKSGGDDYDAGYNKQSSN		1
ADL14487.1	NF-YB3[Triticumaestivum]	-0.909648	0.699484	0	1	S	QVAMGGRAGFPYHGGSSGGGGSSSSSGFGRK		9
ADL14487.1	NF-YB3[Triticumaestivum]	0.330846	0.87891	0	1	S	VAMGGRAGFPYHGGSSGGGGSSSSSGFGRKE		10
ADL14487.1	NF-YB3[Triticumaestivum]	5.64061	0.372948	0	1	S	RAGFPYHGGSSGGGGSSSSSGFGRKEG____		15
ADL14487.1	NF-YB3[Triticumaestivum]	-4.62249	0.375301	0	1	S	GFPYHGGSSGGGGSSSSSGFGRKEG______		17
ADL14487.1	NF-YB3[Triticumaestivum]	-7.13084	0.374389	0	1	S	FPYHGGSSGGGGSSSSSGFGRKEG_______		18
AIZ68336.1	CCAAT-bindingtranscriptionfactorA[Triticumaestivum]	1.37979	0.182574	0	1;2;3	S	____________MPESDNDSGGPSNTGGEGE		3
AIZ68336.1	CCAAT-bindingtranscriptionfactorA[Triticumaestivum]	1.45198	0.364164	0	1;2;3;4	S	________MPESDNDSGGPSNTGGEGELSSP		7
AIZ68336.1	CCAAT-bindingtranscriptionfactorA[Triticumaestivum]	-6.70026	0.183259	0	1	S	DSGGPSNTGGEGELSSPREQDRFLPIANVSR		21
ADL41158.1	chloroplastlight-harvestingchlorophylla/bbindingprotein[Triticumaestivum]	0.149004	0.910744	0	1	S	ARVTMRKTAAKAKPVSSGSPWYGSDRVLYLG		5
ADL41158.1	chloroplastlight-harvestingchlorophylla/bbindingprotein[Triticumaestivum]	-1.60176	0.366434	0	1	S	RVTMRKTAAKAKPVSSGSPWYGSDRVLYLGP		4
ADL41158.1	chloroplastlight-harvestingchlorophylla/bbindingprotein[Triticumaestivum]	-0.87772	0.211667	0	1	S	TMRKTAAKAKPVSSGSPWYGSDRVLYLGPLS		8
ADL41158.1	chloroplastlight-harvestingchlorophylla/bbindingprotein[Triticumaestivum]	0.135597	0.748868	0	1	S	AAKAKPVSSGSPWYGSDRVLYLGPLSGDPPS		11
ADL41158.1	chloroplastlight-harvestingchlorophylla/bbindingprotein[Triticumaestivum]	0.929159	0.039335	0	1	S	_______MATTAMALSPSSFAGKAVKDLPSS		8
ADL41158.1	chloroplastlight-harvestingchlorophylla/bbindingprotein[Triticumaestivum]	-8.87721	0.373971	0	1	S	_____MATTAMALSPSSFAGKAVKDLPSSAL		10
ADL41158.1	chloroplastlight-harvestingchlorophylla/bbindingprotein[Triticumaestivum]	0.639949	0.023894	0	1	S	____MATTAMALSPSSFAGKAVKDLPSSALF		11
F8RP11.1	HSOP_WHEATRecName:Full=Hsp70-Hsp90organizingprotein;Short=TaHop	-1.93261	0.271475	0	1	S	ADAKKAAAAPPRRAPSGGADAIGQMFQGPEL		3
F8RP11.1	HSOP_WHEATRecName:Full=Hsp70-Hsp90organizingprotein;Short=TaHop	-6.96586	0.373938	0	1	S	IQTPQDSDFSQSSSPSQPPPQQQKQQPETKA		16
ADP02172.1	unknown[Triticumaestivum]	0.25038	0.343819	0	1	S	RRTERTERANAEDFDSEEDELLREENEQEDE		8
ADP02178.1	putative20Sproteasomesubunitbeta-4[Triticumaestivum]	2.74689	0.0718906	0	1	S	KDGARDYARREIGGDSPATATATIATTA___		6
ADP02196.1	DUF292domain-containingprotein[Triticumaestivum]	1.26684	0.416058	0	2	S	ADAKKFGRIGHVRNYSSDAEDLPEERGEEQD		3
ADP02196.1	DUF292domain-containingprotein[Triticumaestivum]	-1.49089	0.163817	0	2	S	DAKKFGRIGHVRNYSSDAEDLPEERGEEQDT		4
ADP02201.1	zincfingerCCCHdomain-containingprotein[Triticumaestivum]	11.8837	0.116124	0	2	S	KAAILNQFQQQQQLLSPINTGFSPKAVDNQQ		15
ADP02201.1	zincfingerCCCHdomain-containingprotein[Triticumaestivum]	3.06112	0.0534568	0	1;2	S	FQQQQQLLSPINTGFSPKAVDNQQLHSRSSL		22
ADP02201.1	zincfingerCCCHdomain-containingprotein[Triticumaestivum]	0.418548	0.0880122	0	1	S	RDLGPSAARASAAVGSPLSSSWSKWGSPSGA		7
ADP02201.1	zincfingerCCCHdomain-containingprotein[Triticumaestivum]	0.124223	0.953347	0	1	S	SAARASAAVGSPLSSSWSKWGSPSGAPDWGV		12
ADP02201.1	zincfingerCCCHdomain-containingprotein[Triticumaestivum]	0.0961895	0.963619	0	1	S	ARASAAVGSPLSSSWSKWGSPSGAPDWGVNG		14
ADP02201.1	zincfingerCCCHdomain-containingprotein[Triticumaestivum]	-1.24968	0.365668	0	1;2	S	GHGLLRVVTRATNLTSSPVSSPTAEDARSPS		6
ADP02201.1	zincfingerCCCHdomain-containingprotein[Triticumaestivum]	6.95149	0.373448	0	1;2	S	HGLLRVVTRATNLTSSPVSSPTAEDARSPSA		7
ADP02201.1	zincfingerCCCHdomain-containingprotein[Triticumaestivum]	-0.348046	0.872926	0	2	S	LRVVTRATNLTSSPVSSPTAEDARSPSAAVM		10
ADP02201.1	zincfingerCCCHdomain-containingprotein[Triticumaestivum]	-0.505343	0.612987	0	2	S	RVVTRATNLTSSPVSSPTAEDARSPSAAVMM		11
ADP02201.1	zincfingerCCCHdomain-containingprotein[Triticumaestivum]	-1.71062	0.303012	0	1	S	LGISSPGRMSPRCVESGSPMNSHLAAALAQR		4
ADP02201.1	zincfingerCCCHdomain-containingprotein[Triticumaestivum]	1.80532	0.100614	0	1	S	ISSPGRMSPRCVESGSPMNSHLAAALAQREK		6
ADP02201.1	zincfingerCCCHdomain-containingprotein[Triticumaestivum]	-7.34963	0.154222	0	1	S	TLHLPGSSLQSSRLRSSLNARDMPMDDYSLL		3
ADP02201.1	zincfingerCCCHdomain-containingprotein[Triticumaestivum]	-7.34963	0.154222	0	1	S	LHLPGSSLQSSRLRSSLNARDMPMDDYSLLQ		4
ADP02201.1	zincfingerCCCHdomain-containingprotein[Triticumaestivum]	1.04628	0.666073	0	1	S	LNPSNLDDLFSAEMVSSPRYNNADQGAMFSP		17
ADP02201.1	zincfingerCCCHdomain-containingprotein[Triticumaestivum]	0.55927	0.432146	0	1	S	NPSNLDDLFSAEMVSSPRYNNADQGAMFSPS		18
ADP02201.1	zincfingerCCCHdomain-containingprotein[Triticumaestivum]	-0.356732	0.870941	0	2	S	VDNQQLHSRSSLLQASLGISSPGRMSPRCVE		7
ADP02201.1	zincfingerCCCHdomain-containingprotein[Triticumaestivum]	-2.00937	0.325324	0	1;2	S	QLHSRSSLLQASLGISSPGRMSPRCVESGSP		11
ADP02201.1	zincfingerCCCHdomain-containingprotein[Triticumaestivum]	0.363008	0.598936	0	1	S	LHSRSSLLQASLGISSPGRMSPRCVESGSPM		12
ADP02201.1	zincfingerCCCHdomain-containingprotein[Triticumaestivum]	-0.740098	0.116609	0	1	S	DWGVNGEELGKLRRSSSFELRSGGDDPDLSW		2
ADP02201.1	zincfingerCCCHdomain-containingprotein[Triticumaestivum]	8.64713	0.373784	0	1	S	WGVNGEELGKLRRSSSFELRSGGDDPDLSWV		3
ADP02201.1	zincfingerCCCHdomain-containingprotein[Triticumaestivum]	0.208747	0.511685	0	1	S	VSSPRYNNADQGAMFSPSQKAAILNQFQQQQ		11
ADP09025.1	proteinserine/threoninekinase[Triticumaestivum]	5.24074	0.372391	0	1	S	GGNGTSGRTAPAASSSGVGAREERPMVPPRV		8
ADR00312.1	phosphoinositide-specificphospholipaseC2[Triticumaestivum]	-0.584353	0.791469	0	1	S	VQQGVNGEYKSLISISLTRRKHDMDQDLKVD		6
AAP74365.1	glyoxysomalmalatedehydrogenase,partial[Triticumaestivum]	-6.20243	0.120225	0	1	S	EKAKKELSESIEKGVSFMNK___________		3
ADY02963.1	catalase[Triticumaestivum]	-2.43148	0.46586	0	1	S	_______MDPCKFRPSSSFDTKTTTTNAGQP		4
ADY02963.1	catalase[Triticumaestivum]	6.09101	0.373207	0	1	S	_____MDPCKFRPSSSFDTKTTTTNAGQPVW		6
AAP80620.1	AF475098_140SribosomalproteinS9,partial[Triticumaestivum]	-6.10231	0.140537	0	1	S	MVRVESEKHIDFSLTSPFGGGPAGRVKRKNQ		8
AAP80620.1	AF475098_140SribosomalproteinS9,partial[Triticumaestivum]	-1.34569	0.0743936	0	1	S	GRQIVNVPSFMVRVESEKHIDFSLTSPFGGG		3
AAP80630.1	AF475108_1acidicribosomalprotein,partial[Triticumaestivum]	0.49034	0.674446	0	1	S	AAESKKEEKVEEKEESDEDMGFSLFD_____		3
AAP80630.1	AF475108_1acidicribosomalprotein,partial[Triticumaestivum]	-0.371345	0.599367	0	1	S	PSGGGAIAVGAPAAASGGGAAPAAESKKEEK		20
AAP80630.1	AF475108_1acidicribosomalprotein,partial[Triticumaestivum]	-6.35268	0.373958	0	1	S	APAAASGGGAAPAAESKKEEKVEEKEESDED		30
CDM83257.1	unnamedproteinproduct[Triticumaestivum]	5.67192	0.372968	0	1	S	APRPSLSDQSKNTIFSNALSSPVRRSLQTYH		5
CDM83257.1	unnamedproteinproduct[Triticumaestivum]	-0.659334	0.38485	0	1	S	SLSDQSKNTIFSNALSSPVRRSLQTYHLTQG		9
CDM83257.1	unnamedproteinproduct[Triticumaestivum]	5.76995	0.373662	0	1	S	LSDQSKNTIFSNALSSPVRRSLQTYHLTQGA		10
AAP80659.1	AF479040_1dynaminlikePr6(ADL6),partial[Triticumaestivum]	1.16962	0.250269	0	1	S	SVKSSNTPEGGSMRQSHSDGSLDTMARRPAD		2
AAP80659.1	AF479040_1dynaminlikePr6(ADL6),partial[Triticumaestivum]	-0.955662	0.562918	0	1	S	KSSNTPEGGSMRQSHSDGSLDTMARRPADPE		4
AAP80675.1	AF479056_1ste20-relatedprotein,partial[Triticumaestivum]	5.24997	0.151523	0	1	S	LQLKDAAQLALKKMPSSEQEALSLSEYQRGV		3
AAP80862.1	Emr1[Triticumaestivum]	4.97157	0.372366	0	1	S	GLMEKHRPGTFQASSSSP_____________		11
AAP80862.1	Emr1[Triticumaestivum]	0.159979	0.883428	0	1	S	LMEKHRPGTFQASSSSP______________		12
AAP84375.1	mutantFCA-D1[Triticumaestivum]	-1.01993	0.160101	0	1	S	RSGADGRFARGPSRWSGGGGGSPPPHRSSRG		2
AAP84375.1	mutantFCA-D1[Triticumaestivum]	3.30971	0.235409	0	1	S	RFARGPSRWSGGGGGSPPPHRSSRGGSSDGG		8
AIA08676.1	saltoverlysensitive1[Triticumaestivum]	0.0846687	0.939192	0	1	S	LFEMRRPDIESDLQRSGSLLSPALGPSRTQS		1
CDI44416.1	unnamedproteinproduct[Triticumaestivum]	-6.14086	0.373967	0	1	S	______MASSVAAAASTFLGTRLADPAPQNG		9
AAQ10452.1	sucrose-phosphatesynthase9[Triticumaestivum]	-0.333275	0.766373	0	1	S	AGDPSVAYGDSTTGVSPKTSSVDKLYIVLIS		19
AAQ14552.1	AF310160_1sucrose-phosphatesynthase[Triticumaestivum]	1.71934	0.191584	0	1;2;3	S	PSPHQRLRVPGVPAASASMGGDDSLSDSLRG		8
AAQ14552.1	AF310160_1sucrose-phosphatesynthase[Triticumaestivum]	1.67487	0.0438639	1	1;2;3	S	PHQRLRVPGVPAASASMGGDDSLSDSLRGLS		10
AAQ14552.1	AF310160_1sucrose-phosphatesynthase[Triticumaestivum]	1.16668	0.390127	0	1;2;3	S	VPGVPAASASMGGDDSLSDSLRGLSLQISVD		16
AAQ14552.1	AF310160_1sucrose-phosphatesynthase[Triticumaestivum]	-0.445676	0.795337	0	1;2;3	S	GVPAASASMGGDDSLSDSLRGLSLQISVDAS		18
AAQ14552.1	AF310160_1sucrose-phosphatesynthase[Triticumaestivum]	1.43522	0.164691	0	1;2;3	S	PAASASMGGDDSLSDSLRGLSLQISVDASSD		20
AAQ14552.1	AF310160_1sucrose-phosphatesynthase[Triticumaestivum]	-0.519284	0.472373	0	1	S	VDWTYGEPVEMLERLSSGDDDGDESGGGGAY		2
AAQ14552.1	AF310160_1sucrose-phosphatesynthase[Triticumaestivum]	1.74979	0.0837391	0	1	S	DWTYGEPVEMLERLSSGDDDGDESGGGGAYI		3
AAQ14552.1	AF310160_1sucrose-phosphatesynthase[Triticumaestivum]	0.509379	0.262378	0	1	S	QRTRLARINSEVRLVSDDEDEQSKDRNLYIV		3
AEF38423.1	5-methylcytosineDNAglycosylase[Triticumaestivum]	0.24207	0.672738	0	1	S	TQVPSNPNTLQSQNCSPRIGSHQPQFWEGNT		17
AEF38423.1	5-methylcytosineDNAglycosylase[Triticumaestivum]	1.97346	0.092391	0	1	S	TSGEVIMPLTSPRNSSPGTDVLRNEDHQVEV;TSGEVIMPLTSPRNSSPGTDVLRNENHQVEV		3
AEF38423.1	5-methylcytosineDNAglycosylase[Triticumaestivum]	1.53204	0.567304	0	1	S	DSRVTPAEIRYDCSLSSPGIDSENRSQTTDS		6
AEF38423.1	5-methylcytosineDNAglycosylase[Triticumaestivum]	0.570129	0.680044	0	1	S	SRVTPAEIRYDCSLSSPGIDSENRSQTTDSL		7
AEF38424.1	5-methylcytosineDNAglycosylase[Triticumaestivum]	-4.83505	0.374068	0	1	S	DKHFRHITDKITQVPSNNPNTLQNQNCSPRI		6
AEF38424.1	5-methylcytosineDNAglycosylase[Triticumaestivum]	-0.407508	0.849014	0	1	S	QVPSNNPNTLQNQNCSPRIGSHQPQFWEGNT		18
CAE18178.1	glutathionesynthetase[Triticumaestivum]	4.77201	0.37213	0	4	S	CAMHGLVVGDRADPRSGTVPGVGLVHAPISL		5
CAE18178.1	glutathionesynthetase[Triticumaestivum]	4.77201	0.37213	0	4	S	RSGTVPGVGLVHAPISLLPSRLPESFWSQAC		19
CAE18178.1	glutathionesynthetase[Triticumaestivum]	4.77201	0.37213	0	4	S	VPGVGLVHAPISLLPSRLPESFWSQACELAP		23
AEH25944.1	transcriptionfactorCBF/NF-YB/HAP3[Triticumaestivum]	-5.44793	0.374009	0	1	S	LHKFREIEGERAAATSTSTTPDMPRNNNNAT		5
AEH25944.1	transcriptionfactorCBF/NF-YB/HAP3[Triticumaestivum]	7.20697	0.145643	0	1	S	RAGFPYHGGGGGGGGSSSSSGFGRKEG____		15
AEH25944.1	transcriptionfactorCBF/NF-YB/HAP3[Triticumaestivum]	-5.05734	0.374044	0	1	S	AGFPYHGGGGGGGGSSSSSGFGRKEG_____		16
AEH25944.1	transcriptionfactorCBF/NF-YB/HAP3[Triticumaestivum]	-7.44789	0.374292	0	1	S	GFPYHGGGGGGGGSSSSSGFGRKEG______		17
AEH25944.1	transcriptionfactorCBF/NF-YB/HAP3[Triticumaestivum]	0.610115	0.056248	0	1	S	____________MPDSDNEDSGNAGGELSSP		3
AEH25944.1	transcriptionfactorCBF/NF-YB/HAP3[Triticumaestivum]	-4.684	0.37524	0		S	DSDNEDSGNAGGELSSPREQDRFLPIANVSR		17
AEH95770.1	vacuolarATPasesubunitA[Triticumaestivum]	-1.815	0.526142	0	1	S	GDLGLIQFKDLNADKSPFQRTYAAQIKRCAE		7
AEH95770.1	vacuolarATPasesubunitA[Triticumaestivum]	0.3081	0.782838	0	1	S	ILFRATRGNILLRQESVDEPVTDPQSGEKVY		3
AEH95771.1	vacuolarATPasesubunitD1[Triticumaestivum]	0.295978	0.533484	0	1	S	IVATKESMGEAMRASSFSLAEAKYVAGDGVR		3
AEH95771.1	vacuolarATPasesubunitD1[Triticumaestivum]	-1.29325	0.34693	0	1	S	FTHFVDPAGASSGGPSGASPSLTGLARGGQQ		16
AEH95771.1	vacuolarATPasesubunitD1[Triticumaestivum]	-1.25678	0.435773	0	1	S	FVDPAGASSGGPSGASPSLTGLARGGQQVSA		19
CAA76758.1	putativeIn2.1protein[Triticumaestivum]	7.06061	0.134095	0	1	S	______MAAAAAIASSTKEVLPPALGAVSEP		9
CAB61891.1	putativeSucrosesynthasetype1,partial[Triticumaestivum]	6.57511	0.116075	0	1;2	S	YRSLAAAVPLAVDGESSDN____________		14
AHJ14574.1	spermidinesynthase[Triticumaestivum]	0.488244	0.0352908	0	1	S	GGARNVSAAAAQTEGSGDDGSRKPLPPCCVK		12
Q6YLX9.1	TPC1_WHEATRecName:Full=Twoporecalciumchannelprotein1;AltName:Full=Voltage-dependentcalciumchannelproteinTPC1;Short=TaTPC1	0.251426	0.258308	0	1	S	______________MSEAEAPLITEEAAERG		1
AAF61464.1	AF139815_1plasmamembraneintrinsicprotein2[Triticumaestivum]	-6.58951	0.374248	0	1	S	_MAKDIEAAPQGGEFSTKDYSDPPPAPIVDF		12
G5CEW6.1	IF4G_WHEATRecName:Full=Eukaryotictranslationinitiationfactor4G;Short=eIF-4G;Short=eIF4G;AltName:Full=Eukaryoticinitiationfactor4Fsubunitp220;Short=eIF-4Fp220subunit	-0.130732	0.645813	0	1	S	TEQSSAVPTGSVRPLSREKPTAELARTKSTA		20
G5CEW6.1	IF4G_WHEATRecName:Full=Eukaryotictranslationinitiationfactor4G;Short=eIF-4G;Short=eIF4G;AltName:Full=Eukaryoticinitiationfactor4Fsubunitp220;Short=eIF-4Fp220subunit	5.9185	0.122981	0	2	S	VAAVKSKEIEITHQISPESSDGKIMSDSTEN		9
G5CEW6.1	IF4G_WHEATRecName:Full=Eukaryotictranslationinitiationfactor4G;Short=eIF-4G;Short=eIF4G;AltName:Full=Eukaryoticinitiationfactor4Fsubunitp220;Short=eIF-4Fp220subunit	5.9185	0.122981	0	2	S	VKSKEIEITHQISPESSDGKIMSDSTENESH		12
G5CEW6.1	IF4G_WHEATRecName:Full=Eukaryotictranslationinitiationfactor4G;Short=eIF-4G;Short=eIF4G;AltName:Full=Eukaryoticinitiationfactor4Fsubunitp220;Short=eIF-4Fp220subunit	-0.167456	0.820601	0	1	S	IATAAQSASSSHRPASQEGRSGNKSYSEEEL		16
G5CEW6.1	IF4G_WHEATRecName:Full=Eukaryotictranslationinitiationfactor4G;Short=eIF-4G;Short=eIF4G;AltName:Full=Eukaryoticinitiationfactor4Fsubunitp220;Short=eIF-4Fp220subunit	8.7917	4.91271e-05	1	1	S	KVDLTSKVSGLTSATSESSISPILGKSEADS		9
AEV91175.1	MYB-relatedprotein[Triticumaestivum]	4.87651	0.372258	0	1	S	QSKVKRLKEERERSLSGETTPAFKDERETGN		3
AAP44536.1	cyclophilin-likeprotein[Triticumaestivum]	-5.13667	0.374036	0	1	S	GEKEKKLKRAVEYNNSDAGGRVKTKKTSSVD		7
AAP44536.1	cyclophilin-likeprotein[Triticumaestivum]	-5.67269	0.373993	0	2	S	CRDGGGRHRRPSPRRSHSPAEQHKRDAAYRP		2
AAP44536.1	cyclophilin-likeprotein[Triticumaestivum]	-5.67269	0.373993	0	2	S	DGGGRHRRPSPRRSHSPAEQHKRDAAYRPRS		4
AAP44536.1	cyclophilin-likeprotein[Triticumaestivum]	-0.291773	0.590006	0	2	S	GFTQKYSFARRYRTPSPECSHVRSSYYGGRN		5
CCG47991.1	glutamatedecarboxylase,expressed[Triticumaestivum]	-0.115156	0.936802	0	1;2;3	S	____________MVISNASSSAGEAVYSTFS		3
CCG47991.1	glutamatedecarboxylase,expressed[Triticumaestivum]	0.487017	0.705816	0	1;2;3	S	_________MVISNASSSAGEAVYSTFSSRY		6
CCG47991.1	glutamatedecarboxylase,expressed[Triticumaestivum]	0.176755	0.841453	0	1;2;3	S	________MVISNASSSAGEAVYSTFSSRYV		7
CCG47991.1	glutamatedecarboxylase,expressed[Triticumaestivum]	-0.0169841	0.988848	0	1;3	S	_______MVISNASSSAGEAVYSTFSSRYVR		8
ABC54583.1	serine/threonineproteinkinase1[Triticumaestivum]	-6.34358	0.374748	0	1	S	PGLRDVPTPNYSVCNSVIYPNKAAASVLKED		12
AFK26595.1	inorganicpyrophosphotase[Triticumaestivum]	0.282488	0.352368	0	1	S	QVSRMPPAALNERILSSMSQKHVAAHPWHDL		3
AFK26595.1	inorganicpyrophosphotase[Triticumaestivum]	0.447063	0.339194	0	1	S	RMPPAALNERILSSMSQKHVAAHPWHDLEIG		6
AFM95249.1	eukaryotictranslationinitiationfactor3subunitg[Triticumaestivum]	-0.0403472	0.911032	0	1	S	AAVERRNWSKFGDAASGDDASARLTVVSTEE		6
AFM95250.1	ribosomalproteinS20[Triticumaestivum]	0.831758	0.172462	0	1	S	___MATELAYAPPMKSGKLGFEGTQEVQHRI		12
AFM95250.1	ribosomalproteinS20[Triticumaestivum]	-0.360231	0.0433175	0	1	S	RFEMRVHKRVIDLVSSPDVVKQITSITIEPG		7
AFQ60149.1	SNAP34[Triticumaestivum]	7.919	0.141331	0	1	S	DDGGMVQQRPPMRASSVPTPAAAPVPADERN		3
CAE54267.1	putativeMAPkinasephosphatase,partial[Triticumaestivum]	5.47649	0.37283	0	1	S	SSNAEHSKPVLGSIRSPSKVSS_________		8
CAE54267.1	putativeMAPkinasephosphatase,partial[Triticumaestivum]	0.677707	0.052256	0	1	S	LLRRKFISRSLSRVYSDSALIRDLDPRVQHL		3
CAE54267.1	putativeMAPkinasephosphatase,partial[Triticumaestivum]	-0.323197	0.882349	0	2	S	SPSSLSSDSTISSKYSSDSPSLSPSTSSPPS		2
CAE54267.1	putativeMAPkinasephosphatase,partial[Triticumaestivum]	-7.35451	0.373929	0	2	S	PSSLSSDSTISSKYSSDSPSLSPSTSSPPSL		3
CAE54267.1	putativeMAPkinasephosphatase,partial[Triticumaestivum]	-7.35451	0.373929	0	2	S	SLSSDSTISSKYSSDSPSLSPSTSSPPSLGL		5
CDM87149.1	unnamedproteinproduct[Triticumaestivum]	-0.188132	0.879614	0	1	S	RSFSTTTRPALTASLSSRELDFDADSQYARR		8
CDM87149.1	unnamedproteinproduct[Triticumaestivum]	-6.9681	0.374448	0	1	S	SFSTTTRPALTASLSSRELDFDADSQYARRM		9
CDM87149.1	unnamedproteinproduct[Triticumaestivum]	0.745538	0.743344	0	1	S	KLDWGVQGAELRRSTSFGVRSSNSSRGQEDM		3
BAP33938.1	aquaporin[Triticumaestivum]	-1.33045	0.407473	0	1	S	______MPVSRIAVGSHREVYEVGALKAALA		5
AFW20017.1	eIF5-mimicprotein[Triticumaestivum]	0.769982	0.0756661	0	1	S	LELVAKSIESSDLNFSRYGDTFFEVVFIGVR		10
CAA10725.1	chloroplastsigmafactor,partial[Triticumaestivum]	1.0015	0.442655	0	1	S	SRMRESFLAREVLTMSNIRLVISIAQKYDKL		6
CAA10725.1	chloroplastsigmafactor,partial[Triticumaestivum]	9.23678	0.239643	0	4	S	EAIGSAEDDDGKGRSSSVVVARSGVSARQRR		4
CAA10725.1	chloroplastsigmafactor,partial[Triticumaestivum]	9.23678	0.239643	0	4	S	AIGSAEDDDGKGRSSSVVVARSGVSARQRRM		5
CAA10725.1	chloroplastsigmafactor,partial[Triticumaestivum]	9.23678	0.239643	0	4	S	DDDGKGRSSSVVVARSGVSARQRRMSGRRRG		11
CAA10725.1	chloroplastsigmafactor,partial[Triticumaestivum]	9.23678	0.239643	0	4	S	GKGRSSSVVVARSGVSARQRRMSGRRRGRSK		14
CAA10725.1	chloroplastsigmafactor,partial[Triticumaestivum]	3.5628	0.368754	0		S	ELLQSRNRIYLRGTVSKELLTQKQVVHLSKK		4
AAS17949.1	Na+/H+antiporterprecursor[Triticumaestivum]	9.61233	0.00264788	1	2	S	LIRLLIPARHLTREVSALSEPSSPKSFLEQL		3
AAS17949.1	Na+/H+antiporterprecursor[Triticumaestivum]	9.66356	0.00512785	1	1;2	S	ARHLTREVSALSEPSSPKSFLEQLPGNGPET		10
AGB34310.1	Argonaute[Triticumaestivum]	0.373125	0.632989	0	1;2;3;4	S	HLAAFRARFYMEPDTSDSGSVASGARGGPPQ		8
AGB34310.1	Argonaute[Triticumaestivum]	2.69708	0.0150207	1	1;2	S	AAFRARFYMEPDTSDSGSVASGARGGPPQGG		10
AGB34310.1	Argonaute[Triticumaestivum]	0.525039	0.523858	0	1;2;3;4	S	FRARFYMEPDTSDSGSVASGARGGPPQGGPR		12
AGB34310.1	Argonaute[Triticumaestivum]	-6.16998	0.153381	0	1;2;3;4	S	RFYMEPDTSDSGSVASGARGGPPQGGPRSST		15
AAS80160.1	thylakoidascorbateperoxidase,partial[Triticumaestivum]	-10.9678	0.373935	0	2	S	AEYEGLGGSPNKPMKSNYFLNIMIVIAGLAF		4
AGH20063.1	enolase[Triticumaestivum]	8.47249	0.138795	0	1	S	ASTGVYEALELRDGGSDYLGKGVSKAVDNVN		4
AAT06526.1	polyphenoloxidase,partial[Triticumaestivum]	0.819118	0.724782	0	2	S	QIDQNLNIMYRQMVSSAKKTRLFMGQPYRAG		16
AGI04359.1	lowtemperature-responsiveRNA-bindingprotein[Triticumaestivum]	-0.196882	0.552535	0	1	S	EGGGGYGGGGGGYGGSRGGSGGGNWRE____		16
AGI04359.1	lowtemperature-responsiveRNA-bindingprotein[Triticumaestivum]	0.0486444	0.920657	0	1	S	LDGRNITVNEAQSRRSGGGGGGFSGGGGGGY		1
AGI04359.1	lowtemperature-responsiveRNA-bindingprotein[Triticumaestivum]	-2.05337	0.0422443	-1	1	S	NEAQSRRSGGGGGGFSGGGGGGYGGQRREGG		9
CCN25578.1	DEAD-boxATP-dependentRNAhelicase,putative[Triticumaestivum]	0.460697	0.661022	0	1	S	SRSPGARRRPERRAGSGSTRPDSAHPVEKKS		3
CCN25578.1	DEAD-boxATP-dependentRNAhelicase,putative[Triticumaestivum]	7.20855	0.180919	0	1	S	SPGARRRPERRAGSGSTRPDSAHPVEKKSSP		5
CCN25578.1	DEAD-boxATP-dependentRNAhelicase,putative[Triticumaestivum]	-0.785593	0.732665	0	2	S	EKKSSPNAHPSNDHRSRSVDPSNDYQAEDGK		1
CCN25578.1	DEAD-boxATP-dependentRNAhelicase,putative[Triticumaestivum]	0.0736453	0.835674	0	1;2	S	KSSPNAHPSNDHRSRSVDPSNDYQAEDGKMG		1
CCN25578.1	DEAD-boxATP-dependentRNAhelicase,putative[Triticumaestivum]	-0.0251155	0.988839	0	1;2	S	NAHPSNDHRSRSVDPSNDYQAEDGKMGKVDL		7
CCN25578.1	DEAD-boxATP-dependentRNAhelicase,putative[Triticumaestivum]	6.57202	0.305356	0	1	S	SGSTRPDSAHPVEKKSSPNAHPSNDHRSRSV		1
CCN25578.1	DEAD-boxATP-dependentRNAhelicase,putative[Triticumaestivum]	6.57202	0.305356	0	1	S	GSTRPDSAHPVEKKSSPNAHPSNDHRSRSVD		2
CCN25578.1	DEAD-boxATP-dependentRNAhelicase,putative[Triticumaestivum]	0.685232	0.0485437	0	2	S	YQAEDGKMGKVDLDRSPSPQEQDDKSAPYSS		6
CCN25578.1	DEAD-boxATP-dependentRNAhelicase,putative[Triticumaestivum]	0.685232	0.0485437	0	2	S	AEDGKMGKVDLDRSPSPQEQDDKSAPYSSVY		8
AAT39003.1	AML15[Triticumaestivum]	0.178219	0.539533	0	1	S	PPNGLRAGDTSIFSTSLPVLPHEKLNFPDSA		10
AAT39003.1	AML15[Triticumaestivum]	-8.71572	0.116759	0	1	S	NRNGGSLMLNMASRASLNPVSALSGSLTDNN		2
AAT39003.1	AML15[Triticumaestivum]	7.08363	0.373555	0	1	S	SLMLNMASRASLNPVSALSGSLTDNNSTNFR		7
AAT39003.1	AML15[Triticumaestivum]	0.49551	0.758351	0	1	S	MASRASLNPVSALSGSLTDNNSTNFRPIPSP		12
AAT39003.1	AML15[Triticumaestivum]	0.586571	0.16166	0	2	S	TSLPVLPHEKLNFPDSAHGTPSMDDASAKLK		6
AAT39003.1	AML15[Triticumaestivum]	-1.12965	0.242122	0	2	S	PHEKLNFPDSAHGTPSMDDASAKLKDFDDDP		12
AAT39003.1	AML15[Triticumaestivum]	8.3214	0.373861	0	2	S	NFPDSAHGTPSMDDASAKLKDFDDDPQGNDY		17
AAT39003.1	AML15[Triticumaestivum]	0.824473	0.0804271	0	1;2	S	SRPQGQGFLYGSRQASLFGSLDQNRHHVGSA		3
AAT39003.1	AML15[Triticumaestivum]	0.420161	0.725782	0	2	S	GQGFLYGSRQASLFGSLDQNRHHVGSAPSGA		7
AAT39003.1	AML15[Triticumaestivum]	-0.350932	0.339702	0	1	S	_______MDRSPAPLSPPGFAVPLAVKKRQQ		6
AGK41248.1	SHAGGY-likekinase[Triticumaestivum]	0.579076	0.692028	0	1	S	DFGSAKVLVAGEPNISYICSRYYRAPELIFG		10
AGK41248.1	SHAGGY-likekinase[Triticumaestivum]	6.90784	0.373793	0	1	S	AKVLVAGEPNISYICSRYYRAPELIFGATEY		14
AGK41247.1	SHAGGY-likekinase[Triticumaestivum]	-10.7719	0.13396	0	1	S	AKVLVPGEPNIAYICSRYYRAPELIFGATEY		14
AGO99012.1	argonaute4,partial[Triticumaestivum]	-1.26243	0.612138	0	2	S	LAAAQVGTFMKFDDMSDTSSSQGGGHTSAGS		5
AGO99012.1	argonaute4,partial[Triticumaestivum]	4.64751	0.371964	0		S	VGTFMKFDDMSDTSSSQGGGHTSAGSAPVPE		10
AGO99012.1	argonaute4,partial[Triticumaestivum]	-0.222524	0.810307	0	2	S	IVVLEDIGSGKTAAGSPGGNNGSPGGGDQKR		5
AGO99012.1	argonaute4,partial[Triticumaestivum]	-0.222524	0.810307	0	2	S	GSGKTAAGSPGGNNGSPGGGDQKRVRRPYQA		12
AGO99014.1	argonaute4,partial[Triticumaestivum]	-4.02064	0.374206	0	2	S	AQVGTFMKFDDMSDTSSSQGGGHTSVGSAPV		8
AGO99014.1	argonaute4,partial[Triticumaestivum]	-5.14417	0.374035	0	2	S	QVGTFMKFDDMSDTSSSQGGGHTSVGSAPVP		9
AGO99014.1	argonaute4,partial[Triticumaestivum]	-0.377923	0.85975	0	2	S	VGTFMKFDDMSDTSSSQGGGHTSVGSAPVPE		10
BAN63108.1	wheatcoldinduced16[Triticumaestivum]	1.20134	0.023571	1	1	S	_________MEGEKNSSGDLMSSSKLVAEAA		7
BAN63108.1	wheatcoldinduced16[Triticumaestivum]	1.51184	0.45956	0	1	S	________MEGEKNSSGDLMSSSKLVAEAAK		3
BAN63108.1	wheatcoldinduced16[Triticumaestivum]	6.48086	0.116096	0	1	S	_MEGEKNSSGDLMSSSKLVAEAAKTAYEKKS		10
BAN63108.1	wheatcoldinduced16[Triticumaestivum]	2.44498	0.268487	0	1	S	VGQYLEKAEGYLKQYSSGGTEKEKTDAPAAA		3
BAN63108.1	wheatcoldinduced16[Triticumaestivum]	0.415654	0.693733	0	1	S	SKLVAEAAKTAYEKKSVEGIDKEKVAAASAD		1
BAN63108.1	wheatcoldinduced16[Triticumaestivum]	7.13169	0.127489	0	1	S	KKSVEGIDKEKVAAASADILDSAAKYGKLED		5
BAN63108.1	wheatcoldinduced16[Triticumaestivum]	1.51441	0.0433583	1	1	S	IDKEKVAAASADILDSAAKYGKLEDKPVGQY		11
AGT95994.1	dehydrinWZY1-2[Triticumaestivum]	-1.69946	0.371388	0	1	S	APAPVHAPAPAPEEVSSPDAKEKKGLLGKIM		29
AGT95994.1	dehydrinWZY1-2[Triticumaestivum]	-0.412392	0.818642	0	1	S	PAPVHAPAPAPEEVSSPDAKEKKGLLGKIMD		30
BAA82157.1	Zinc-fingermotif,partial[Triticumaestivum]	1.11719	0.495877	0	1	S	AKENGAKRPSNSYPSSPSSDSKVEPKRRKW_		9
BAA82157.1	Zinc-fingermotif,partial[Triticumaestivum]	6.28688	0.373296	0	1	S	ENGAKRPSNSYPSSPSSDSKVEPKRRKW___		11
AGW81803.1	autophagy-relatedprotein13b[Triticumaestivum]	5.11007	0.372511	0	1	S	PTGRDGGGSGLPPSPSFKGKHQLPSQNYNLT		12
AGW81803.1	autophagy-relatedprotein13b[Triticumaestivum]	-1.77717	0.081531	0	2	S	RRHSWSIDPGARPSVSPSPLLHDSPLTRLHP		4
AGW81803.1	autophagy-relatedprotein13b[Triticumaestivum]	-5.59544	0.374599	0	2	S	HSWSIDPGARPSVSPSPLLHDSPLTRLHPHS		6
AGW81803.1	autophagy-relatedprotein13b[Triticumaestivum]	-1.20224	0.448104	0	2	S	PGARPSVSPSPLLHDSPLTRLHPHSTISSGK		12
AGW81803.1	autophagy-relatedprotein13b[Triticumaestivum]	0.293516	0.891403	0	2	S	PYESSRSFTRPSPPSSPLSGSQPRDRWFNLA		10
AGW81803.1	autophagy-relatedprotein13b[Triticumaestivum]	1.08651	0.0412226	1	1	S	DYVGSPTTDFLRTFNSLPSDGIAPDCAAMTR		4
AGW81808.1	autophagy-relatedprotein18c[Triticumaestivum]	7.72342	0.134808	0	1	S	NGKSAIAGRQMDRSYSSGSVGSNASSSLSFM		3
AGX00980.1	tyrosinephosphorylationproteinA[Triticumaestivum]	0.552655	0.698246	0	1	S	RASASLEQEVKERADSPSPSAGASSQATRRD		3
AGX00980.1	tyrosinephosphorylationproteinA[Triticumaestivum]	0.865146	0.710887	0	4	S	___MQMQIITLRASPSAHRLVPPLASASSSN		4
AGX00980.1	tyrosinephosphorylationproteinA[Triticumaestivum]	0.865146	0.710887	0	4	S	LRASPSAHRLVPPLASASSSNLSAGRCFLLR		14
AGX00980.1	tyrosinephosphorylationproteinA[Triticumaestivum]	0.865146	0.710887	0	4	S	ASPSAHRLVPPLASASSSNLSAGRCFLLRPS		16
AGX00980.1	tyrosinephosphorylationproteinA[Triticumaestivum]	0.865146	0.710887	0	4	S	SPSAHRLVPPLASASSSNLSAGRCFLLRPSH		17
AHB89663.1	SYP71protein[Triticumaestivum]	4.08383	0.370414	0	1	S	WGASGSRPGGGVKFDSTSDGNFDDEYFKGTE		3
AHB89663.1	SYP71protein[Triticumaestivum]	-0.129391	0.952393	0	1	S	LDVIGEGLATLKNMASDMNEELDRQVPLMDE		4
AHC04641.1	zinc-fingerhomeodomain1[Triticumaestivum]	1.78476	0.214673	0	1	S	ALGAPQGQSRLPAQLSPATAPPPHGMMPARK		6
AHC04641.1	zinc-fingerhomeodomain1[Triticumaestivum]	-5.45906	0.23277	0	3	S	HNNKHNYLGGHSARRSASAAASSAATTPTAP		1
AHC04641.1	zinc-fingerhomeodomain1[Triticumaestivum]	-2.29171	0.00637278	-1	1;2;3;5	S	NKHNYLGGHSARRSASAAASSAATTPTAPAA		3
AHC04641.1	zinc-fingerhomeodomain1[Triticumaestivum]	-0.0814039	0.961081	0	2;3;5	S	YLGGHSARRSASAAASSAATTPTAPAAGGPF		7
AHC04641.1	zinc-fingerhomeodomain1[Triticumaestivum]	-1.10068	0.547983	0	1;2;3;5	S	LGGHSARRSASAAASSAATTPTAPAAGGPFR		8
AAW31855.1	tousled-likeproteinkinase[Triticumaestivum]	1.16259	0.00758753	1	1	S	MSAAGEDIVQHLSSNSNPSSSKLAKLEARMA		15
AHF50148.1	PI4KIIgamma[Triticumaestivum]	-1.13029	0.463741	0	1	S	______________MSPNLEGTLKSQVPALL		1
3J61	JChainJ,60sRibosomalProteinL5	-0.540132	0.100573	0	1	S	RLTRASKVLEQLSGQSPVFSKARYTVRSFGI		9
3J61	VVChainv,60sRibosomalProteinP1	-0.752925	0.588468	0	1	S	AEEKKEEKKEEAKEESDDDMGFSLFD_____		7
3J61	VVChainv,60sRibosomalProteinP1	-0.962891	0.626587	0	1	S	KKEEAKEESDDDMGFSLFD____________		15
3J61	VVChainv,60sRibosomalProteinP1	6.08532	0.119332	0	1	S	EAYWPALFAKLLEKRSVDDLILSVGSGGGGA		1
AHH93014.1	chaperonin60-likeprotein[Triticumaestivum]	-0.146039	0.855265	0	1	S	IDPTKVVRCCLEHAASVAKTFLTSDVVVVEI		8
AHH93014.1	chaperonin60-likeprotein[Triticumaestivum]	-4.81469	0.127486	0	1	S	MQFERGYISPYFVTDSEKMTTEYENCKLLLV		11
AHH93014.1	chaperonin60-likeprotein[Triticumaestivum]	-8.62749	0.14965	0	1	S	CYPLKLIAKNAGVNGSVVTEKVLSNDNFKFG		7
3J60	BBChainb,40sRibosomalProteinS27e	-0.0122849	0.980291	0	1	S	LCQPTGGKARLTEGCSFRRKGD_________		6
3J60	BBChainb,40sRibosomalProteinS27e	1.07888	0.491066	0	1	S	AELEKLKHKKKRLVQSPNSFFMDVKCQGCFN		4
3J60	RChainR,40sRibosomalProteinS17e	8.27631	0.373721	0	3;4	S	___MGRVRTKTVKKTSRQVIEKYYSRMTLDF		3
3J60	RChainR,40sRibosomalProteinS17e	8.27631	0.373721	0	3;4	S	KTVKKTSRQVIEKYYSRMTLDFHTNKKVLEE		12
3J61	WChainW,60sRibosomalProteinL24e	-0.352229	0.793103	0	1	S	AVKKRRRTTKKPYSRSIVGATLEVIQKKRSE		1
3J61	MChainM,60sRibosomalProteinL14e	-0.823797	0.106217	0	1	S	NSSWGKKLIVQKRRASLNDFDRFKVMLAKIK		3
AHJ14564.1	ACCoxidase[Triticumaestivum]	-10.4922	0.123118	0	3	S	NIGDQLEVITNGRYKSVMHRVLTRHDGNRMS		3
AHL29285.1	nucleoredoxin[Triticumaestivum]	12.4222	0.117892	0	1	S	____________MAASSPTPGGGLGAILAAG		3
AHL29285.1	nucleoredoxin[Triticumaestivum]	-9.85349	0.345303	0	1	S	___________MAASSPTPGGGLGAILAAGD		4
CCW28159.1	HKTprotein,partial[Triticumaestivum]	-3.28915	0.38159	0	2	S	__________KFLQFSQECTELKRSRSVKCL		6
CCW28159.1	HKTprotein,partial[Triticumaestivum]	1.39048	0.577535	0	1;2	S	_KFLQFSQECTELKRSRSVKCLGYVVFGYFA		15
ABC65849.1	mitogen-activatedproteinkinaseMAPK1e[Triticumaestivum]	7.25697	0.373817	0	1	S	MSAEPDAHGTVSPQKSQDAAGVGQNGLSPTS		1
ABC65849.1	mitogen-activatedproteinkinaseMAPK1e[Triticumaestivum]	-0.666222	0.330322	0	1	S	PQKSQDAAGVGQNGLSPTSLSSRTYLKSASI		13
ABC65849.1	mitogen-activatedproteinkinaseMAPK1e[Triticumaestivum]	-0.272314	0.634835	0	1	S	SDQEMSAEPDAHGTVSPQKSQDAAGVGQNGL;SDQEMSAEPDAHGTVSPQKSQDAPSVGPNGL		29
ABC65849.1	mitogen-activatedproteinkinaseMAPK1e[Triticumaestivum]	10.3895	0.3351	0	2	S	ADCKLKICDFGLARVSFNDAPSAIFWTDYVA		2
ABC65849.1	mitogen-activatedproteinkinaseMAPK1e[Triticumaestivum]	0.92214	0.697419	0	2	S	ICDFGLARVSFNDAPSAIFWTDYVATRWYRA		8
ABC54587.1	mitogen-activatedproteinkinase[Triticumaestivum]	0.268361	0.80815	0	1	S	PQKSQDAPGVGQNGLSPTSLSSRTYLKSASI		13
ABC54587.1	mitogen-activatedproteinkinase[Triticumaestivum]	0.263624	0.534994	0	1	S	SDQEMSAEPDAHGAVSPQKSQDAPGVGQNGL		29
AHW57564.1	squamosapromoter-binding-likeprotein15[Triticumaestivum]	-0.952694	0.298832	0	1	S	IPDKDNLVQIISKINSINNANSLAKSPPSEA		3
AHW57564.1	squamosapromoter-binding-likeprotein15[Triticumaestivum]	-6.0942	0.37491	0	1	S	EKSIRPFPAAGMLRSSSTHGSPPEVYKQPDR		2
AHY03427.1	VIP2[Triticumaestivum]	-2.82621	0.39217	0	1	S	IHGNLNLASLSPRNASLSGIPSPGVQQPGGN		3
AHY03427.1	VIP2[Triticumaestivum]	8.79533	0.373872	0	1	S	GNLNLASLSPRNASLSGIPSPGVQQPGGNIS		5
AHY03427.1	VIP2[Triticumaestivum]	-1.43404	0.145316	0	1	S	LASLSPRNASLSGIPSPGVQQPGGNISGSRF		9
AHY03427.1	VIP2[Triticumaestivum]	1.33463	0.130287	0	1	S	PFDINDFPQLTGRPNSAGGGQGQYGSLRKQG		3
AHY03427.1	VIP2[Triticumaestivum]	1.99519	0.249753	0	1	S	SGGNIVGGSSIGRSISSAGMSMPGIASRINS		3
AHY03428.1	VIP1[Triticumaestivum]	0.0267177	0.936586	0	1	S	PSSAGGAPRGHRRAHSETFIRFPDADLLLDP		3
AHY03428.1	VIP1[Triticumaestivum]	-4.24954	0.377659	0	1	S	LALQGGGGGGAGHKRSGSMDGASSPSDGESA		1
AHY03428.1	VIP1[Triticumaestivum]	4.22917	0.371276	0	2	S	LQGGGGGGAGHKRSGSMDGASSPSDGESALS		3
AHY03428.1	VIP1[Triticumaestivum]	6.22804	0.373728	0	1	S	GGGAGHKRSGSMDGASSPSDGESALSGGLPD		8
AHY03428.1	VIP1[Triticumaestivum]	0.178353	0.834226	0	1;2	S	GGAGHKRSGSMDGASSPSDGESALSGGLPDY		9
AHY03428.1	VIP1[Triticumaestivum]	-5.05278	0.374928	0	1	S	AGHKRSGSMDGASSPSDGESALSGGLPDYAK		11
AAX76779.1	putativephytochromeB[Triticumaestivum]	-5.68705	0.375245	0	1	S	GSTSRAGGGGGGAAGSAAATESVSKAVAQYT		11
AAX76779.1	putativephytochromeB[Triticumaestivum]	7.22628	0.121018	0	1	S	____MASGSRATPTRSPSSARPAAPHQNHTQ		6
AAX76779.1	putativephytochromeB[Triticumaestivum]	-1.67116	0.32212	0	1;2;3	S	PSSARPAAPHQNHTQSSGGSTSRAGGGGGGA		11
AAX76779.1	putativephytochromeB[Triticumaestivum]	-0.0653217	0.960655	0	1;2;3	S	SSARPAAPHQNHTQSSGGSTSRAGGGGGGAA		12
AAX76779.1	putativephytochromeB[Triticumaestivum]	-0.550695	0.708124	0	1;2;3	S	RPAAPHQNHTQSSGGSTSRAGGGGGGAAGSA		15
AAX76779.1	putativephytochromeB[Triticumaestivum]	3.74383	0.370141	0	1	S	AAPHQNHTQSSGGSTSRAGGGGGGAAGSAAA		17
AAX76779.1	putativephytochromeB[Triticumaestivum]	-8.39304	0.1185	0	1	S	AGLHAVFEQSGASGRSFDYSQSLLAPPTPSS		1
AAX76779.1	putativephytochromeB[Triticumaestivum]	-6.35081	0.374311	0	1	S	FEQSGASGRSFDYSQSLLAPPTPSSEQQIAA		7
AHZ44762.1	heatshockfactorA1a,partial[Triticumaestivum]	4.90816	0.37346	0	1	S	EAAKAMLRKILQQDTSPHRFESMGNSDNLLL		7
CDM83813.1	unnamedproteinproduct[Triticumaestivum]	0.871352	0.103557	0	1	S	VRMWDRRNLGPGGAGSPIHKFEGHKAAVLCV		9
AIE90173.1	sucrosetransporter2B[Triticumaestivum]	1.27305	0.41907	0	1	S	MPPRRPNTGAGGGGTSSAAPPRKVPLRSLLR		12
AIG56841.1	DEAD-boxRNAhelicase[Triticumaestivum]	-10.31	3.68614e-05	-1	1;2	S	VLSEHAFKRLGLGGGSDDEDEEGYGSDQEGA		7
AIG56841.1	DEAD-boxRNAhelicase[Triticumaestivum]	-2.54824	0.00984429	-1	1;2	S	GLGGGSDDEDEEGYGSDQEGAAVEGLQQGDA		17
CDM80009.1	unnamedproteinproduct[Triticumaestivum]	9.30473	0.116029	0	1	S	PWQNELPNKASLPVQSPNNPLGKVSNKGSLD		7
CDM80009.1	unnamedproteinproduct[Triticumaestivum]	-3.2007	0.367988	0	1;2;4	S	GSLDIVPQTPYPQVQSPMSSPSPVQARGNWK		16
CDM80009.1	unnamedproteinproduct[Triticumaestivum]	-0.663788	0.646887	0	2;4	S	DIVPQTPYPQVQSPMSSPSPVQARGNWKNHQ		19
CDM80009.1	unnamedproteinproduct[Triticumaestivum]	-0.663788	0.646887	0	2;4	S	IVPQTPYPQVQSPMSSPSPVQARGNWKNHQV		20
CDM80009.1	unnamedproteinproduct[Triticumaestivum]	0.282843	0.886661	0	4	S	PQTPYPQVQSPMSSPSPVQARGNWKNHQVIP		22
CDM80154.1	unnamedproteinproduct[Triticumaestivum]	0.224709	0.442652	0	1	S	SVGASNRRRLLSATLSGIGGKAARMVSWNRR		7
CDM80280.1	unnamedproteinproduct[Triticumaestivum]	7.40049	0.373825	0	1	S	RDIHDISLNLKISLDSEKSGNMSKYGRSSTS		5
CDM80280.1	unnamedproteinproduct[Triticumaestivum]	0.42902	0.723342	0	1	S	HDISLNLKISLDSEKSGNMSKYGRSSTSDRR		8
CDM80280.1	unnamedproteinproduct[Triticumaestivum]	-6.05529	0.374938	0	1	S	LNLKISLDSEKSGNMSKYGRSSTSDRRNLED		12
CDM80280.1	unnamedproteinproduct[Triticumaestivum]	0.39783	0.802949	0	1	S	SRHPRWQKSDDATEVSETDSPGDSLRDIHDI		8
CDM80280.1	unnamedproteinproduct[Triticumaestivum]	-3.212	0.373979	0	1;2;3	S	RWQKSDDATEVSETDSPGDSLRDIHDISLNL		12
CDM80302.1	unnamedproteinproduct[Triticumaestivum]	-1.30066	0.407673	0	1	S	DFGLAKIFSSNDTQGSTKKVVGTYGYMAPEY		10
CDM80304.1	unnamedproteinproduct[Triticumaestivum]	-1.30066	0.407673	0	1	S	DFGLAKIFSSNDTQGSTKRVVGTYGYMAPEY		10
[truncated: 2,097 more rows]
