# Supplementary material for: Large-scale phosphoproteome analysis in wheat seedling leaves provides evidence for extensive phosphorylation of regulatory proteins during CWMV infection
Source: BMC Plant Biol. 2023 Nov 2;23:532. doi: 10.1186/s12870-023-04559-3 (PMC10621099; doi:10.1186/s12870-023-04559-3)
Supplement: Supplementary file 4 — Additional file 4. [file 12870_2023_4559_MOESM4_ESM.xlsx]

## Sheet: All
Table S2 Overview of differentially expressed phosphosites
Accession ID	Protein description	LogRatio	p Value	Sig(2/1)	Number of Phospho (STY)	Amino acid	Sequence window	Position in peptide	Position in peptide
ANF07099.1	cold-responsive LEA/RAB-related CORprotein[Triticumaestivum]	8.39882	0.00110016	1	1	S	AVEAKDQTGAFLGEKSEAVTKAASETTEAAK	11
AOO86837.1	NPR1-type protein 2[Triticumaestivum]	2.20651	0.0342865	1	1	S	GSSSSVEAVSLSRLSSNLERLLLDSELDCSD	3
CBV23310.1	unnamed protein product[Triticumaestivum]	2.19786	0.0353313	1	1	S	VSPEVAASTRIIYGGSVTGASCKELAGQPDV;VSPEVAESTRIIYGGSVTGASCKELAAQPDV	6
AIG90435.1	ATP synthase CF1 betasubunit(chloroplast)[Triticumaestivum]	2.95105	0.0307678	1	1	S	___MRTNPTTSPPGASTIEEKSTGRIDQIIG	12
ABC70158.1	putative protein serine/threonine kinase[Triticumaestivum]	-5.88718	0.00564763	-1	1	S	QGGGGGGNGTGGRTVSAASSSGVGAREERPM	3
ARQ82872.1	oxygen evolving enhancer protein[Triticumaestivum]	-7.48165	0.017986	-1	1	S	RGDEEELAKENVKNASSSTGNITLSVTKSKP	3
AIG90982.1	photosystemII protein D1(chloroplast)[Triticumaestivum]	8.15511	0.00120363	1	1	S	SLVTSSLIRETTENESANEGYKFGQEEETYN	7
AIG90994.1	RNA polymerase beta'subunit(chloroplast)[Triticumaestivum]	-6.65235	0.000406539	-1	1	S	RYRTLEEEYRTRAEDSEEEYETLEDEYRTRE	4
ASD46070.1	photosystemI P700apo protein A2,partial(chloroplast)[Triticumaestivum]	-1.66634	0.030529	-1	1	S	_______MELRFPRFSQGLAQDPTTRRIWFG	2
AIG91010.1	ribulose-1,5-bisphosphate carboxylase/oxygenase large subunit(chloroplast)[Triticumaestivum]	2.20407	0.0409268	1	1	S	VLAKALRMSGGDHIHSGTVVGKLEGEREMTL	9
CDM82351.1	Cytochrome b559 subunit alpha	2.65495	0.0216558	1	1	S	LITDRFDSLEQLDEFSRSF____________	11
ALS03823.1	chloroplastribulose-1,5-bisphos phatecarboxylase/oxygenasesmallsubunit[Triticumaestivum]	2.01727	0.01147	1	1	S	MASSATSVAPFQGLKSTAGLPVSRRSNGASL;MASSATSVAPFQGLKSTAGLPVSRRSSSAGL;MASSATTVAPFQGLKSTAGLPVSRRSGSAGL	1
CDM81357.1	Similar to Histone H2B.2	8.31095	5.20773e-06	1	1	S	IFKVLKQVHPDIGISSKAMSIMNSFINDIFE	10
AAM77679.2	nonphosphorylating glyceraldehyde-3-phosphate dehydrogenase[Triticumaestivum]	-7.02693	0.000238996	-1	1	S	INMMTKVKSTVINLPSPSYTMG_________	8
ABO15892.1	translation initiation factoreI F5[Triticumaestivum]	2.65388	0.0133124	1	1	S	VKNAKPVVEWLQSAESDEE____________	11
ABO69708.1	MBD2[Triticumaestivum]	1.37251	0.0392374	1	1	S	__________MDSSKSPQPLKKSRTSLSGTD	6
ADE59449.1	NAC transcription factor6A,partial[Triticumaestivum]	2.14831	0.00239409	1	1	S	______________MSGGQELNLPPGFRFH_	1
AVO65138.1	cold responsive protein[Triticumaestivum]	1.55969	0.0044544	1	1	S	EKSGDATKTASETGQSIQDRAVEAKDQTGAF	8
AIZ95473.1	actin-depolymerizing factor 8[Triticumaestivum]	2.74871	0.0375248	1	1	S	__________MANSVSGVAVNEECVKVFQEL	5
SPT16541.1	Bacterial transferase hexapeptide repeat domain containing protein	1.08377	0.0171453	1	1;2	S	LNGNGSNSKEGMVVSSDDDDAWETVGRKNKS	7
SPT15423.1	Conserved hypothetical protein	1.3994	0.00649879	1	1;2	S	____________MSDSEKEVPVEVEGATRGA	3
SPT15508.1	Similar to Arginine/serine-rich splicing factor 1 variant 2	1.0967	0.0106988	1	2	S	RGGGYGRPDDSSYRRSVSPMYRRSRPSPDYG	1
SPT15508.1	Similar to Arginine/serine-rich splicing factor 1 variant 2	1.0967	0.0106988	1	2	S	GGYGRPDDSSYRRSVSPMYRRSRPSPDYGRP	3
SPT15593.1	Similar to Lectin-like receptor kinase 7;2	7.85381	0.013067	1	1	S	AKETLDYVHRGQGNTSFEDFRQTHIAELEEQ	6
SPT16921.1	Similar to Ribosomal protein s6 RPS6-2	-1.63965	0.0492661	-1	1;2	S	KEQRDRRSESMAKRRSKLSAATKAPAASA__	1
SPT15990.1	Phosphoglycerate mutase domain containing protein	2.81092	0.0472829	1	1;2	S	____________MEGSTGNSPAAAPAAFRNR	4
SPT16434.1	Zinc finger, CW-type domain containing protein	2.2673	0.0379314	1	1;2	S	TLAGQKIASEALSIPSSPRGMDANSNCQFEE	10
SPT16697.1	Similar to XPA-binding protein 2 (Adapter protein ATH-55)	-1.20348	0.0380889	-1	1;2	S	GVPQDEMAALERQLASGPSPAPAAAPSTSTT	4
SPT16915.1	Similar to ER66 protein (Fragment)	2.11837	0.0318749	1	1	S	DGFAEPSSAQLSRQDSQAESLKDSLSAVRKS	3
CAA03935.1	sucrose synthase type2[Triticumaestivum]	2.75123	0.0282582	1	1	S	FEPFNASFPRPSLSKSIGNGVQFLNRHLSSK	1
SPT16982.1	Regulation of panicle erectness, panicle length and grain siz	-8.26164	0.00926001	-1	1	S	HSRATARAHPKGFSRSKSIIEESKSILYQDQ	1
SPT17147.1	Similar to Formin-like protein 16	7.20047	1.5559e-06	1	1	S	EDQATFYTARKTNMSSFSRSTSQRSTILEHA	5
SPT17214.1	Protein of unknown function DUF250 domain containing protein	3.533	0.0300743	1	1	S	MESEKKATSAIPRNKSDMLDGEDVPLKSRTS	3
SPT17225.1	Succinyl-CoA synthetase-like domain containing protein	-7.27761	0.00475535	-1	1	S	DKIKALRDAGVTVVESPAKIGSTMFELFKQR	9
SPT17277.1	Conserved hypothetical protein	2.0001	0.0467451	1	1	S	QQQQLFQNHLNSRPRSAAPSNASGYSDRLSA	1
ALY06376.1	calcium-dependent protein kinase CPK7-D[Triticumaestivum]	-1.37627	0.0229557	-1	1	S	RERFTSLSLKLQKDGSLQITSTQ________	3
SPT17345.1	Similar to ADP ribosylation GTPase-like protein (Fragment)	-7.60066	0.00307356	-1	1	S	MPANGATTAGANKSASTPTSSTLPSQSGKEY	3
SPT17383.1	Similar to Eukaryotic translation initiation factor 4g	3.70592	0.0115109	1	1	S	TRNDTKNLPQQPQPASPAEELKGQTSVKVGD	10
SPT17466.1	Similar to protein kinase family protein	7.38453	0.0446314	1	1;2	S	MHTDPYPGVSHSTSRSPMSPNEVSITELEPR	1
SPT17499.1	Similar to H0303G06.2 protein	5.99007	0.0018198	1	2	S	DHDDSLEDTASSPVNSPKVSALSQLEFSPKR	18
SPT17629.1	RhoGAP domain containing protein	1.46791	0.00129364	1	1	S	SPQWRRKATDFFSSSSFKLKQAGQSAGDNIA	9
SPT17629.1	RhoGAP domain containing protein	1.02837	0.0124391	1	1	S	__________MPLVESPQWRRKATDFFSSSS	5
SPT17653.1	Conserved hypothetical protein	-1.67213	0.0198114	-1	3	S	VASAQIMYAFVMRPESLPKSYRDFIQKTGPV	3
SPT17653.1	Conserved hypothetical protein	-1.67213	0.0198114	-1	3	S	QIMYAFVMRPESLPKSYRDFIQKTGPVAEPV	7
SPT17654.1	Conserved hypothetical protein	-3.03258	0.00985206	-1	1	S	SPTRALADTTAPSPASPPRRLASAPPGVDAS	12
SPT17834.1	Conserved hypothetical protein	4.58152	0.00213025	1	1	S	EIEIDAKVVEKEEVSSDGSKSAGKVKETKKD	9
SPT17879.1	Zinc finger, C3HC-like domain containing protein	2.34577	0.0326588	1	1;2	S	KRPRGFNLFDVNRPSSSGAGPSRNLSLELDI	12
SPT17879.1	Zinc finger, C3HC-like domain containing protein	5.72706	0.00191745	1	2	S	DAPDAGTKPMLARGISATSGINGWVAEGTDR	3
SPT17907.1	Similar to Grb10 interacting GYF protein 2	1.28785	0.0274293	1	1	S	MNYLLAQQRLLERQKSSQNAVPYWSADGIPA	1
SPT17907.1	Similar to Grb10 interacting GYF protein 2	1.28785	0.0274293	1	1	S	NYLLAQQRLLERQKSSQNAVPYWSADGIPAA	2
SPT17991.1	Leo1-like protein family protein	1.04227	0.0419917	1	1;3	S	ESDPEKVQSSPERELSDGVMQTDARGMDSEE	3
SPT17995.1	Conserved hypothetical protein	-2.961	0.0199383	-1	1;2	S	GSVMQRLGSTLASSGSIKQRLGISSVVSHVQ	10
SPT18003.1	Leucine-rich repeat, SDS22 containing protein	1.71423	0.0260113	1	1	S	FEDLCSMDGEKVDYLSGDETNRSKSNLPVLC	5
AYN44142.1	high-affinity potassium transporter[Triticumaestivum]	8.95782	0.00591973	1	1	S	DPRSAETPAPLKRHDSLFGDAEKVSDSKHHG	3
SPT18278.1	Similar to protein phosphatase 2C containing protein	9.05761	0.000268988	1	1	S	DSPNSFRKIVSSPSMSRLDLLSTSQGSPAST	8
SPT18366.1	Similar to UDP-glycosyltransferase UGT710F3	2.14309	0.0391493	1	1	S	GGGGTSNGGAYRQPQSYYSDPFVPSPRNLLA	4
SPT18460.1	Similar to Phosphoenolpyruvate carboxylase kinase 1	1.39616	0.0454484	1	1;2;3	S	SSSPIPVRTNMSLPVSPCSSPLRQFKQSNWS	8
SPT18485.1	Similar to Chloride channel	8.24755	0.00102701	1	1;2	S	PPPPPSPSPLPEREGSFNYDIESMDGGGWRG	3
SPT18759.1	Leucine-rich repeat, typical subtype containing protein	7.86034	0.0118476	1	1	S	DIEQPPVHTPSPRSPSVGEFELVERMPGLRH	3
SPT18884.1	Sugar/inositol transporter domain containing protein	9.43533	0.0214285	1	1;2;3	S	_____MTIDLSTMPGSSSSRLLDAAAGRKDM	10
SPT18884.1	Sugar/inositol transporter domain containing protein	-3.30591	0.0345965	-1	1;2;3	S	__MTIDLSTMPGSSSSRLLDAAAGRKDMNFF	13
SPT18962.1	Similar to DNA mismatch repair protein	1.87012	0.0273112	1	1;2	S	PLDEYSKVVASSVESSSDAGRDNNIDAVEND;PLNEYSKVVASSVESSSDAGRDNNIDAVEND	9
SPT19010.1	Armadillo-like helical domain containing protein	7.05177	0.042107	1	1	S	RPRPKSYDQADFGTSSEDGYAQTLKKSYPFG	11
SPT19271.1	Hypothetical conserved gene	3.48444	0.000669567	1	1	S	EKSQRGRLNRVADEDSVAIDDLQRNEVFNRD	6
SPT19277.1	Similar to Plastid-specific 30S ribosomal protein 2, chloroplast precursor (PSRP- 2)	-6.71446	8.16297e-05	-1	1	S	TERLGRSHVGYSSSRSVAGHDPVYSSSRHGL	1
SPT19402.1	Similar to RING finger protein 6 (RING-H2 protein)	2.81352	0.00702598	1	1	S	____MSSSRGDALLDSAPLLGGGASGGAGGG	7
SPT19430.1	Similar to Serine/threonine protein kinase-like	2.827	0.00946815	1	1	S	PMAAPKAHAAVGARRSPGSSSMSSVTTRSTS	1
AKR15033.1	cold-responsive protein WCOR15-2D[Triticumaestivum]	1.55738	0.0272657	1	1	S	ADELKKGVAEAAEAVSGNTEKAAEEAGKGAS	10
SPT19691.1	Similar to OSIGBa0113I13.4 protein	-4.01537	0.000580512	-1	1;2	S	SGPQSGGVTPMARQNSGPLPPMLPTTGLITS	3
SPT19691.1	Similar to OSIGBa0113I13.4 protein	-9.79197	0.000309977	-1	2	S	PMLPTTGLITSGPVTSGPLNSSGAPRRKVSG	23
SPT19732.1	Similar to B0403H10-OSIGBa0105A11.17 protein	9.11348	0.00224282	1	1	S	TERARNMQRQLLQSESGTSVKKKLKRPSGDR	7
SPT19768.1	Epsin domain, N-terminal domain containing protein	-6.27345	6.63064e-05	-1	1	S	DKYVGLSSTGSYRSSSASGGSNYSSGERYGS	3
SPT19889.1	Similar to MRP-like ABC transporter	1.73355	0.00118562	1	1	S	SSSRILSTESQKLADSDDEFERENDTDDQVQ	4
SPT19889.1	Similar to MRP-like ABC transporter	10.357	0.0224222	1	1	S	ENDTDDQVQGIIKQESEHDVSQGVNEKGRLT	3
AFR54115.1	calcium-dependent protein kinase3-likeprotein,partial[Triticumaestivum]	1.48732	0.0453854	1	1;2;3	S	NMGVGRRTMRNSLNISMRDAPGAI_______	9
SPT20033.1	Hypothetical conserved gene	1.29161	0.0103923	1	1	S	____________MAASPTPGGGLGAILAAGD	3
SPT20229.1	Similar to H1005F08.22 protein	-3.12974	0.00521344	-1	1	S	LKKLISYWKEQAGKRSEGDELEEIQEERISK	1
SPT20281.1	Similar to Adenosyl homocysteinase	1.11931	0.0073453	1	1	S	VEKTSSGREYKVKDLSQADFGRLELDLAEVE	5
SPT20376.1	unnamed protein product[Triticumaestivum]	2.92571	0.0156839	1	1	S	DGDGSGSGPGKRRRLSPEEGALVPAEAGRSP	3
3J60	SChainS,40sRibosomalProteinS13	-1.87172	0.0471214	-1	1	S	______________MSLIAGEEFQHILRVLN	1
BAB82471.1	Chitinase1 [Triticumaestivum]	-1.5832	0.0412301	-1	2	S	SVITRSVYASMLPNRDNSLC	6
BAB82471.1	Chitinase1 [Triticumaestivum]	-4.68347	0.0077555	-1	1;2	S	RAIGKDLVSNPDLVSTDAVVSF	9
CAL26914.1	alkalineinvertase[Triticumaestivum]	1.04121	0.00178597	1	2	S	KPRFTLERKRSFDEQSWSDLSHRHNDGFDSV	6
AVK60242.2	GL3A[Triticumaestivum]	2.6333	0.0412182	1	1;3;4	S	___________MTTESDSDSDATTAAALGRG	5
BAF79926.1	group3 lateem bryogenesis abundant protein[Triticumaestivum]	-1.7172	0.00183257	-1	1	S	QAAKDRAAESKDQTGSFLGEKTEAAKQKAAE;QSIQDRAVEAKDQTGSFLGEKSAAVTKAASE	5
BAF79926.1	group3 lateem bryogenesis abundant protein[Triticumaestivum]	1.89607	0.00457283	1	1	S	VKAGEAKKMASETGQSIQDRAVEAKDQTGSF	8
QBC16609.1	typeI inorganicproton-pumping pyrophosphatase1-B[Triticumaestivum]	-3.3561	0.00593929	-1	1	S	SKVKVTPGAASAAAGSKNGYGDYLIEEEEGL	12
ABW96353.1	CER5-likeprotein[Triticumaestivum]	2.31724	0.0390427	1	1;4	S	RLERRASFRESLAMTSLSKRHNAPHPMAMQE	12
ABW96353.1	CER5-likeprotein[Triticumaestivum]	1.35807	0.0152009	1	1;4	S	ERRASFRESLAMTSLSKRHNAPHPMAMQEGL	9
QBQ83005.1	MYC4 transcription factor[Triticumaestivum]	-1.90587	0.00781747	-1	3	S	APTTRPSTGTGAPAKSESDHSDLEASVREVE	11
QBQ83005.1	MYC4 transcription factor[Triticumaestivum]	-2.55441	0.00309011	-1	3	S	PSTGTGAPAKSESDHSDLEASVREVESSRVV	16
AFK26594.1	Ran-related GTP-bindingprotein1-3[Triticumaestivum]	2.2091	0.0220859	1	1	S	___MALPNQNTVDYPSFKLVIVGDGGTGKTT	12
B1B5D5.1	NNJA3_WHEATRecName:Full=Ninja-familyprotein3;AltName:Full=ABIfive-bindingproteinD1;Short=ABI5-bindingproteinD1;Short=TaAFP-D1	1.83336	0.0111751	1	1	S	VVDQGNASSSMPEQGSGDGAEAKSTSSMEIS	17
CAV23144.1	unnamed protein product[Triticumaestivum]	9.63839	0.00267259	1	1;2	S	__________MAAAASSPSPPAVITCRAAVA	5
CAV24951.1	Glutaredoxin, Drought stress response	2.46129	0.0345584	1	1	S	SKIEEPVMSESANEQSPEAIGLTEAQKARLE	14
CBC20964.1	Homeodomain-like containing protein	2.06633	0.00170009	1	1	S	IEAKTKDASKVKRTKSGGSLALLPADLRGPD	1
CBC54416.1	Zinc finger, B-box domain containing protein	2.35582	0.0393173	1	1;2;3	S	SNHGYGFGATFQRSLSMSSSPDNSSTVQDVT	3
P83970.1	PMA1_WHEAT RecName:Full=Plasma membrane ATPase;AltName:Full=Protonpump	-2.24727	0.0326819	-1	1	S	ASHTLFNDKSSYRELSEIAEQAKRRAEIARL	3
CBL75259.1	Sugar/inositol transporter domain containing protein	9.43533	0.0214285	1	1;2;3	S	_____MTIDLSTMPGSSSSRLLDAAAARKDM	10
CBL75259.1	unnamed protein product[Triticumaestivum]	-3.30591	0.0345965	-1	1;2;3	S	__MTIDLSTMPGSSSSRLLDAAAARKDMNFF	13
CBC56521.1	Tonoplast monosaccharide transpoter, Vacuolar sugar transpor	1.15752	0.0418997	1	1;2;3;4	S	IARPSKGPSMLGSVLSLASRHGSMVNQSVPL	10
BAD06322.1	putative cellulose synthase[Triticumaestivum]	-2.40971	0.00278761	-1	1	S	TGNISRRAPFPYVNHSPNPSREFSGSIGNVA	9
BAD06322.1	putative cellulose synthase[Triticumaestivum]	-2.99705	0.0085122	-1	1	S	______MDGDADALKSGRHGAGDVCQICADG	10
CBC69040.1	Similar to transparent testa 12 protein	7.3927	1.87492e-05	1	1	S	ADSKLQSPLLPPPAGSEGEEGHGEASKRLES	12
ACO71288.1	cp31BHv,partial[Triticumaestivum]	8.76053	0.00415736	1	1	S	QRGSRVERPPRQFASSFRAYVGNLPWQAEDS	5
AGA84103.1	14-3-3protein[Triticumaestivum]	1.37408	0.0345204	1	1	S	______________MSTAEATREENVYMAKL	1
CAY37266.1	OsTK description:Similar to Transferase	1.68739	0.042328	1	1	S	SSPAAAPAERLGFRLSSLAGRALRSPLPARR	2
CBD32908.1	Secondary wall-specific cellulose synthase, Secondary cell wall formatio	-1.13179	0.011229	-1	1;2	S	QKWRSGGPAMSSFGGSVAGKELEAEREMEGS	12
CBD32908.1	unnamed protein product[Triticumaestivum]	-8.43289	2.89509e-05	-1	1	S	EDGDMDDLEDEFQVKSPKKPHEPVPFDVYSE	21
CBD32297.1	Similar to Leucine-rich repeat transmembrane protein kinase 1	-1.57762	0.0214009	-1	2	S	AKIERNKSFDDDDDFSSKPVARKSSTKPIKA	11
CBD24095.1	Leucine carboxyl methyltransferase family protein	5.34732	0.00753384	1	1	S	EPAEVEAGGGIAAARSSPAAVQATNDDAAAS	1
AAO16559.1	mitogen-activated protein kinase[Triticumaestivum]	2.57065	0.0442202	1	1	S	DVSSSRAGRPRHHRGSPDAGGDEGRPRRQQG	2
ADB08053.1	putative protein[Triticumaestivum]	4.02856	0.0325973	1	1	S	PQAPASDERLMARVDSLCCLLQKDTAPTSQP	3
AAX35536.1	delta-1-pyrroline-5-carboxylate synthase	2.00921	0.000665377	1	2;3;4	Y	____________MALYDMLFTQLDVSSSQLLVTDSDFDNS	4
AAX35536.1	delta-1-pyrroline-5-carboxylate synthase	2.164	0.00525732	1	1;2;3;4	S	____________LDVSSSQLLVTDSDFDNSNFRERLR	4
AAX35536.1	delta-1-pyrroline-5-carboxylate synthase	1.49402	0.0015493	1	1;2;3;4	S	____________LDVSSSQLLVTDSDFDNSNFRERLRETV	5
AAX35536.1	delta-1-pyrroline-5-carboxylate synthase	2.68183	0.0359394	1	1;2;3;4	S	____________LDVSSSQLLVTDSDFDNSNF	11
CBH32667.1	Transcription factorS-II domain containing protein,expressed[Triticumaestivum]	-7.00866	0.00187723	-1	1	S	___MGRRRRFTQQPTSDDDDDDDKPVPQPLR	7
ADK38581.1	hypothetical protein[Triticumaestivum]	4.35435	0.0444856	1	1	S	EAGAGRPPTRAARGASAAPAQTEWGAASAAF	3
ADK98522.1	hypothetical protein[Triticumaestivum]	2.16715	0.0258668	1	1	S	PGSDDYDRSAGGYKKSGGDDDEYSSGGYKKS	1
AAQ14552.1	sucrose-phosphate synthase[Triticumaestivum]	1.67487	0.0438639	1	1;2;3	S	PHQRLRVPGVPAASASMGGDDSLSDSLRGLS	10
G5CEW6.1	IF4G_WHEATRecName:Full=Eukaryotictranslationinitiationfactor4G;Short=eIF-4G;Short=eIF4G;AltName:Full=Eukaryoticinitiationfactor4Fsubunitp220;Short=eIF-4Fp220subunit	8.7917	4.91271e-05	1	1	S	KVDLTSKVSGLTSATSESSISPILGKSEADS	9
AAS17949.1	Na+/H+ antiporter precursor[Triticumaestivum]	9.61233	0.00264788	1	2	S	LIRLLIPARHLTREVSALSEPSSPKSFLEQL	3
AAS17949.1	Na+/H+ antiporter precursor[Triticumaestivum]	9.66356	0.00512785	1	1;2	S	ARHLTREVSALSEPSSPKSFLEQLPGNGPET	10
AGB34310.1	Argonaute[Triticumaestivum]	2.69708	0.0150207	1	1;2	S	AAFRARFYMEPDTSDSGSVASGARGGPPQGG	10
AGI04359.1	low temperature-responsive RNA-binding protein[Triticumaestivum]	-2.05337	0.0422443	-1	1	S	NEAQSRRSGGGGGGFSGGGGGGYGGQRREGG	9
BAN63108.1	wheat cold induced 16[Triticumaestivum]	1.20134	0.023571	1	1	S	_________MEGEKNSSGDLMSSSKLVAEAA	7
BAN63108.1	wheat cold induced 16[Triticumaestivum]	1.51441	0.0433583	1	1	S	IDKEKVAAASADILDSAAKYGKLEDKPVGQY	11
AGW81803.1	autophagy-related protein 13b[Triticumaestivum]	1.08651	0.0412226	1	1	S	DYVGSPTTDFLRTFNSLPSDGIAPDCAAMTR	4
AHC04641.1	zinc-finger homeo domain1[Triticumaestivum]	-2.29171	0.00637278	-1	1;2;3;5	S	NKHNYLGGHSARRSASAAASSAATTPTAPAA	3
AAW31855.1	tousled-like protein kinase[Triticumaestivum]	1.16259	0.00758753	1	1	S	MSAAGEDIVQHLSSNSNPSSSKLAKLEARMA	15
AIG56841.1	DEAD-boxRNAhelicase[Triticumaestivum]	-10.31	3.68614e-05	-1	1;2	S	VLSEHAFKRLGLGGGSDDEDEEGYGSDQEGA	7
AIG56841.1	DEAD-boxRNAhelicase[Triticumaestivum]	-2.54824	0.00984429	-1	1;2	S	GLGGGSDDEDEEGYGSDQEGAAVEGLQQGDA	17
CDM80744.1	RNA-binding protein Lupus La domain containing protein	-2.03653	0.000167621	-1	1	S	GGDLAKGPEVQQAPPSPSQVPNRMHKFDGHA	10
CDM80744.1	RNA-binding protein Lupus La domain containing protein	-1.47611	0.022479	-1	2;3	S	STPENHSYKSSKLSSSPHGIPTGSSPIGSVP	4
CDM80744.1	RNA-binding protein Lupus La domain containing protein	-1.42465	0.024998	-1	2;3	S	SSSPHGIPTGSSPIGSVPKSFPPFQHPSHQL	17
CDM80751.1	EF-HAND 2 domain containing protein	1.0784	0.0124958	1	1	S	KKVFSRFDTDGDGRISPSELAAVSRAIAPPA	2
CDM80800.1	Protein kinase, core domain containing protein	6.16349	0.000969637	1	1	S	ELISSKPAVDMSRSHSEINLANMALNRIQNH	3
CDM80957.1	Octicosapeptide/Phox/Bem1p domain containing protein	2.05854	0.00399877	1	1	S	YPESTDSSPRSRGGDSWDEPFPSSAAAAAAG	4
CDM80957.1	unnamed protein product[Triticumaestivum]	6.52197	0.00165961	1	1	S	CLLGLEDDNASQHSRSGVPNSGPAEDQRASQ	1
CDM81170.1	unnamed protein product[Triticumaestivum]	2.18485	0.00513289	1	1;2	S	YDSDKSRGLESQRVVSIGSEICEQDRGADDD	3
CDM81170.1	unnamed protein product[Triticumaestivum]	2.1015	0.00572026	1	2	S	DKSRGLESQRVVSIGSEICEQDRGADDDQPR	6
CDM81176.1	Hypothetical conserved gene	-3.84034	0.0053459	-1	1	S	KEKGTPEKERFDSSNSYRSLGTQKGLGFLDN	6
CDM81335.1	unnamed protein product[Triticumaestivum]	8.13501	4.76177e-05	1	2	S	AVDKNADTSVVAHKRSSSVSEDELLDIDNGN	1
CDM81418.1	Protein of unknown function DUF1421 family protein	1.55996	0.0268033	1	1	S	LDSNSKAASVSASASSPYNLKSAGILENRVP	10
CDM81595.1	Similar to RNA helicase-like protein DB10	1.10077	0.037391	1	1	S	APSPGRPPMGFKRGNSEDQFEKNEPLSSGRF	4
CDM81605.1	Zinc finger, C2H2-type domain containing protein	-7.33816	0.00722619	-1	1	S	SLPGNPDPDAEVIALSPRALMATNRYVCEIC	16
CDM81749.1	Similar to oxidoreductase	2.35588	0.0238217	1	1	S	GLIYTRVLGEGDDPSSPIGRGWQSTFLTKDK	10
CDM81756.1	unnamed protein product[Triticumaestivum]	2.82824	0.020667	1	1	S	LGSLAAYGDDDDDDESGDER___________	19
CDM82093.1	MPPN family protein	-10.5621	0.00265489	-1	1	S	RHQSPFLRDLSSPISSSFRMPPASVRREAQA	8
CDM82093.1	MPPN family protein	4.52643	0.00144971	1	1	S	HQSPFLRDLSSPISSSFRMPPASVRREAQAS	9
CDM82151.1	Similar to Casein kinase-like protein	1.52676	0.0406957	1	1	S	__________MDEFESGDKGIAGPAPGPGAG	6
CDM82402.1	Nucleic acid-binding, OB-fold domain containing protein	9.88295	0.0266436	1	1	S	ELRLGRCREADVGNCSDVALGRCREARADWC	8
CDM82431.1	Conserved hypothetical protein	-2.62932	0.00376302	-1	1	S	______________MSTAAAQGGEKPALRKP	1
CDM82557.1	Zinc finger, CCCH-type domain containing protein	2.55782	0.0189948	1	1	S	GGSRAERGPPRRDLRSFSANQQPALVRDKSG	1
CDM82689.1	Peptidase C48, SUMO/Sentrin/Ubl1 family protein	2.30944	0.0486312	1	1	S	SSSGLRPDYILAKDSSANQPASPGTTFGNAG	3
CDM82971.1	Similar to S-adenosylmethionine synthase 2	7.19782	0.000826457	1	1	S	SADHRLLPSFPSSAPSPSKKPKLAPLLPTAP	11
CDM83018.1	PWWP domain containing protein	-1.79834	0.0192952	-1	1	S	LDADRCKVLVNIEQQSPDIAQGVHGHFTKRP	9
CDM83021.1	SIT4 phosphatase-associated protein family protein	-1.81087	0.0351332	-1	2	S	ETLSNHSHSEKVGAASPYYGSPLKVILPEQK	5
CDM83069.1	SIT5 phosphatase-associated protein family protein	1.99334	0.0426726	1	1;4	S	FRDRDYDVAALANNLSQAFRYGIYSNDDIEE	12
CDM83069.1	Conserved hypothetical protein	-5.96702	0.00203475	-1	1	S	SVCISLLDPKRLASASYQAFRSNVSHGALVT	5
CDM83350.1	Conserved hypothetical protein	1.25743	0.0201131	1	1;2	S	GGAVEAVKAASKEPISPGSPSPASKERPGAV	4
CDM83350.1	Similar to Adaptin ear-binding coat-associated protein 1	1.93496	0.0267039	1	1	S	VSLPGWKLDSLCKESSSPTAMMARFPYF___	3
CDM83389.1	Similar to RING finger and CHY zinc finger domain-containing protein 1	-5.12977	0.0127419	-1	2	S	ATVSLKLPPPPPSPVSPTDSGVAMSPFKAEF	10
CDM83539.1	IQ calmodulin-binding region domain containing protein	-2.41697	0.0283502	-1	2	S	NEIFDCRHCHNESKNSIKIDTPTRHELPRHE	2
CDM83611.1	IQ calmodulin-binding region domain containing protein	-1.86313	0.0234819	-1	1	S	DSDLPVDKNAFTRRQSLPSAANNRAIKTEWR	3
CDM83611.1	Endonuclease/exonuclease/phosphatase domain containing protein	-1.87382	0.00268951	-1	1	S	EEPLPNGSLKTKRRSSFSNSEYPESGTKNTP	3
CDM83615.1	Conserved hypothetical protein	2.67315	0.0139777	1	1	S	TLNKISPDKPKYKSHSDPPSPSRFKPSDDAL	3
CDM83783.1	Similar to ATP binding protein	9.18089	0.0103278	1	1	S	DAALARDIVTLHKALSLDPSRRRRSLPLPAP	3
CDM83925.1	Conserved hypothetical protein	2.23616	0.0246196	1	1;2	S	SQRRGVAEEPRGASSSPEHPLMRAKGRSILG	5
CDM84009.1	Similar to ubiquitin domain containing 1	2.70259	0.0113344	1	1	S	ELSAKKGLSKYYDGKSQSFACMSEVRCLEDL	1
CDM84088.1	Senescence-associated family protein	-7.47305	0.00167923	-1	1	S	SSKKLKKTKPWKHTQSITPAQLKQMREEFWD	4
CDM84159.1	Similar to Cellulose synthase (Fragment)	8.42073	0.0049388	1	1;2	S	RRSLAATSNVVSGAVSKRYGESAGEATGDAF	14
CDM84183.1	Tetratricopeptide repeat (TPR) domain containing protein, Grain size and starch qualit	-8.44646	0.00554847	-1	1	S	VAEGLRGRVTMANQLSDRQDVVSHARTLSSM	8
CDM84277.1	Vacuolar protein sorting-associated protein 51 domain containing protein	3.24726	0.0237082	1	4	S	YRIKPGTASSEVQDTSRLTEQMGGKEESQIA	22
CDM84482.1	Similar to Calmodulin 1	-1.60897	0.0220418	-1	1;2	S	AFARLSSPTPRHSRASFESSSPFTPRRQFDS	2
CDM84638.1	Cytochrome P450	2.1241	0.0388411	1	1	S	__________MADQLSEEQIGEFKEAFSLFD	5
CDM84808.1	BAR domain containing protein	-8.60643	0.013818	-1	1	S	STCSSTALAAASPRLSFNSPSLKDLQALLRS	2
CDM84896.1	unnamed protein product[Triticumaestivum]	7.9513	1.46449e-06	1	1	S	ASPLPRPPASLARSFSIPSNSQRTPLITVNK	3
CDM85764.1	unnamed protein product[Triticumaestivum]	-8.77512	0.0466469	-1	2	S	_MPAVMKALAAASPVSAPPSPRRSVAGSSGP	9
CDM85764.1	unnamed protein product[Triticumaestivum]	-2.50339	0.00891002	-1	1;2	S	VMKALAAASPVSAPPSPRRSVAGSSGPPCQS	13
CDM84977.1	Similar to Pumilio RBD	3.278	0.00145233	1	1;4	S	RGGDGLIGLSLGRQRSFADMFQDNLGRRTPT	1
CDM84977.1	Similar to Pumilio RBD	2.25317	0.0443895	1	1	S	SRNATPDSHYIPRVPSPGLPPVGARISSNEK	3
CDM85013.1	Similar to Delta 1-pyrroline-5-carboxylate synthetase (P5CS)	5.85759	2.28129e-05	1	1	S	GVGRQRLKYRKLINSSFADLQNPQLDLDGKA	5
CDM85112.1	Conserved hypothetical protein	6.04718	2.32082e-05	1	1	S	LERWKKMFGGPTRCLSTIEEATEKGTSTVAT	3
CDM85121.1	Hypothetical protein	1.76454	0.0342689	1	1	S	GQTRDLPPDPDPYPDSPVAEPRLQPKHKSHS	12
CDM85221.1	Similar to F23M19.3	-6.60596	0.0257306	-1	2	S	KARHMQSRLIKSNSHSPSSSNRKEFLSIRSM	8
CDM85437.1	Chitin-inducible gibberellin-responsive protein	1.93872	0.00898098	1	1	S	SDEWADPMKDVLLATSPKESESSISCAGSNS	7
CDM85437.1	unnamed protein product[Triticumaestivum]	1.8707	0.0273445	1	1	S	KFGAPNSNFAARRFGSDTQLFRYGPEPFNSE	3
CDM85602.1	DEAD-like helicase, N-terminal domain containing protein	9.21766	0.00250292	1	1	S	RGGFGGGGYGGNRSGSNSIPVRRRY______	3
CDM85603.1	Conserved hypothetical protein	2.22495	0.00571119	1	1	S	TSGRRHGHHGHHGRGSGHFEVRESRLEEDFN	2
CDM85718.1	Ubiquitin-like protein SMT3	-1.1139	0.00497969	-1	1;2	S	______________MSGVTADEDKKPAGDGG	1
CDM85766.1	Similar to Mitochondrial import receptor subunit TOM20 (Translocase of outer membrane 20 kDa subunit)	-2.57336	0.0236184	-1	1	S	PELHMEIHRQIASQASQGAPSSSNARQSRKK	7
CDM85799.1	unnamed protein product[Triticumaestivum]	2.20479	0.0428203	1	1	S	DDDDDCRSEGSTKVASEAADIGRSAFFPPSG	3
CDM86572.1	Villin, villin/gelsolin superfamily protein, Actin binding protein, Regulation of plant architectur	7.84846	0.00272138	1	1	S	PSSQPKQATDSRPPSSGDGPTQRASALAALS	10
CDM87042.1	Similar to Actin filament bundling protein P-115-ABP	6.96097	0.00855131	1	1	S	EEGLPTYPYDRLRTSSSNPVTDIDSTRRETY	3
CDJ26323.1	Histone deacetylation protein Rxt3 domain containing protein	8.81662	0.00116038	1	1	S	QREPRFRSKMRDGEGSQGKSEVSAIVYKAGE	5
AAY84882.1	mRNA transport factor[Triticumaestivum]	2.45391	0.0399512	1	1	S	SSSAHRDSRLAGAGRSGFDALASDGGPGPVR	1
AIT97055.1	actin-depolymerizing factor 6[Triticumaestivum]	2.74861	0.0214649	1	1	S	________MAFMRTSSNASSGMGVAPDIRET	3
AJW67271.1	hypothetical protein[Triticumaestivum]	6.64763	0.00267739	1	1	S	LQHCKETNDIFLSQFSDDEMRMMDAPFQALD	11
ABB18390.1	ubiquitin-associatedprotein[Triticumaestivum]	3.90722	0.00389265	1	1	S	RLLSAGRLYGNLGNNSERSPRISHRWIQCDG	9
ABB18390.1	ubiquitin-associatedprotein[Triticumaestivum]	1.58012	0.0241421	1	1	S	SAGRLYGNLGNNSERSPRISHRWIQCDGCGV	12
ABB18390.1	ubiquitin-associatedprotein[Triticumaestivum]	3.61972	0.0412464	1	1	S	ASLGSRPLNERNPVSSETGGLKSVLVEVPAA	5
AKR53707.1	X-rayrepair cross complementing protein 1(mitochondrion)[Triticumaestivum]	2.12846	0.0272608	1	1	S	SWMGSGSGGGGGGGGSPGKKKHAEAARERAA	19
ALI88575.1	ethylene response factor SM151-3[Triticumaestivum]	1.37449	0.00335446	1	1	S	RTLGLEECALWMPSRSGSSLQLTHTLRHPIP	1
ALJ79592.1	early flowering 3-A1[Triticumaestivum]	2.99523	0.00454385	1	1	S	EHHSRSSCDMRNEAVSAGGVWRFHSSRGSEL;EHHSRSSCNMRNEAVSAGGVWRFHSSRGSEL	5
ALX19812.1	ADP-ribosylation factor GTPase-activating protein[Triticumaestivum]	-2.5212	0.0353141	-1	1;2;5	S	DEHSENRRSDGNRGGSRSPPYNESYSDRRSY	3
ALX19812.1	ADP-ribosylation factor GTPase-activating protein[Triticumaestivum]	-2.92504	0.0135833	-1	1;2	S	HSENRRSDGNRGGSRSPPYNESYSDRRSYSG	1
AMD40026.1	MBD6-5AS[Triticumaestivum]	2.70963	0.0315767	1	1;2	S	AATNESPSAVNNGQLSPGASTVKCT______	27
AIG91010.1	ribulose-1,5-bisphosphatecarboxylase/oxygenaselargesubunit(chloroplast)[Triticumaestivum]	1.48753	0.029379	1	1	T	CEVWKAIKFEFEPVDTIDK____________	8
AWO67474.1	transcription alco-repressor TPL[Triticumaestivum]	7.73132	0.000110155	1	1	T	LVQPPNTAAFLKHPRTPTSAPGIDYQSADSE	1
SPT16870.1	unnamed protein product[Triticumaestivum]	9.39728	0.025064	1	1	T	LQRVPAIYGDQPAYGTKTSQFLPFQSGSVDI	13
SPT17512.1	Similar to Potyviral helper component protease-interacting protein 2	-1.64591	0.0459716	-1	1	T	TAISKSSTKSHPRSPTTAQPPNPASAAAAAG	3
SPT17879.1	unnamed protein product[Triticumaestivum]	5.72706	0.00191745	1	2	T	PDAGTKPMLARGISATSGINGWVAEGTDRNN	5
SPT18078.1	Similar to Protein kinase G11A (EC 2.7.1.-) (Fragment)	-1.90195	0.020219	-1	1;2;3	T	ASDADKISSPLVAPATPSGGGYKSPYWDLKK	10
SPT18551.1	Non-protein coding transcript	2.30174	0.0310419	1	1	T	LTREQNGAANTSKDSTSNPLSPILGRSSSVE	3
AAR27052.1	ammonium transporter[Triticumaestivum]	1.4082	0.00909069	1	1	T	LLRISAEDEMAGMDLTRHGGFAYVYHDDDEH	13
SPT21185.1	unnamed protein product[Triticumaestivum]	-1.45693	0.0117716	-1	1	T	FYGQQQQQHLRMLGGTGGGGGQQQHSPSSLA	5
QBG67113.1	auxin-repressed 12.5kDa protein,partial[Triticumaestivum]	2.80913	0.0251189	1	1;2;3	T	IKQSPSMPTTPTTPVTPSSSTPPRGGSVWRS	14
AAO16559.1	mitogen-activated protein kinase[Triticumaestivum]	3.13226	0.0327749	1	1	T	HRTLVEELNKRMFFNTVGAVENIGFRRIPGY	5
AHC04641.1	zinc-finger homeodomain1[Triticumaestivum]	-1.32856	0.0221321	-1	1;2;3;5	T	SARRSASAAASSAATTPTAPAAGGPFRLAPA	12
CDM80643.1	unnamed protein product[Triticumaestivum]	3.90587	0.00420709	1	1	T	RTNELGNQQSSSGSTTPGTPLNRKAHTFIEV	15
CDM84309.1	Similar to Brn1-like protein	5.67668	8.45579e-05	1	2	T	_________MATSAITSPAAPEATLPLAGRV	6
CDM82632.1	unnamed protein product[Triticumaestivum]	2.01207	0.0471452	1	1;2	T	VENGVANGRAPASSATSNPATDQNQR_____	7
CDM83979.1	Similar to Protein kinase family protein	2.81958	0.00940668	1	1	T	KMLKWRRKVREDKPVTSPGNACRYVAPEVLR	6
CDM85718.1	unnamed protein product[Triticumaestivum]	-2.0156	0.0219229	-1	2	T	___________MSGVTADEDKKPAGDGGGAH	4
SPT17653.1	unnamed protein product[Triticumaestivum]	-1.67213	0.0198114	-1	3	Y	IMYAFVMRPESLPKSYRDFIQKTGPVAEPVY	8
AAC28850.1	MAP kinase homolog[Triticumaestivum]	1.63396	0.00865927	1	2	Y	FGLARPSSESDMMTEYVVTRWYRAPELLLNS	11
AGB34310.1	Argonaute[Triticumaestivum]	2.18678	0.0299292	1	2	Y	PPAYYAHLAAFRARFYMEPDTSDSGSVASGA	2
CDM84277.1	unnamed protein product[Triticumaestivum]	3.24726	0.0237082	1	4	Y	HTKVQTSSSRFGRKIYKAMTYRIKPGTASSE	2
CDM84277.1	unnamed protein product[Triticumaestivum]	3.15448	0.0330364	1	4	Y	TSSSRFGRKIYKAMTYRIKPGTASSEVQDTS	7

## Sheet: Up-regulated
Table S2 Overview of up-regulated expressed phosphosites
Accession ID	Protein description	LogRatio	p Value	Sig(2/1)	Number of Phospho (STY)	Amino acid	Sequence window	Position in peptide
ANF07099.1	cold-responsive LEA/RAB-related CORprotein[Triticumaestivum]	8.39882	0.00110016	1	1	S	AVEAKDQTGAFLGEKSEAVTKAASETTEAAK	11
AOO86837.1	NPR1-type protein 2[Triticumaestivum]	2.20651	0.0342865	1	1	S	GSSSSVEAVSLSRLSSNLERLLLDSELDCSD	3
CBV23310.1	unnamed protein product[Triticumaestivum]	2.19786	0.0353313	1	1	S	VSPEVAASTRIIYGGSVTGASCKELAGQPDV;VSPEVAESTRIIYGGSVTGASCKELAAQPDV	6
AIG90435.1	ATP synthase CF1 betasubunit(chloroplast)[Triticumaestivum]	2.95105	0.0307678	1	1	S	___MRTNPTTSPPGASTIEEKSTGRIDQIIG	12
AIG90982.1	photosystemII protein D1(chloroplast)[Triticumaestivum]	8.15511	0.00120363	1	1	S	SLVTSSLIRETTENESANEGYKFGQEEETYN	7
AIG91010.1	ribulose-1,5-bisphosphate carboxylase/oxygenase large subunit(chloroplast)[Triticumaestivum]	2.20407	0.0409268	1	1	S	VLAKALRMSGGDHIHSGTVVGKLEGEREMTL	9
CDM82351.1	Cytochrome b559 subunit alpha	2.65495	0.0216558	1	1	S	LITDRFDSLEQLDEFSRSF____________	11
ALS03823.1	chloroplastribulose-1,5-bisphos phatecarboxylase/oxygenasesmallsubunit[Triticumaestivum]	2.01727	0.01147	1	1	S	MASSATSVAPFQGLKSTAGLPVSRRSNGASL;MASSATSVAPFQGLKSTAGLPVSRRSSSAGL;MASSATTVAPFQGLKSTAGLPVSRRSGSAGL	1
CDM81357.1	Similar to Histone H2B.2	8.31095	5.20773e-06	1	1	S	IFKVLKQVHPDIGISSKAMSIMNSFINDIFE	10
ABO15892.1	translation initiation factoreI F5[Triticumaestivum]	2.65388	0.0133124	1	1	S	VKNAKPVVEWLQSAESDEE____________	11
ABO69708.1	MBD2[Triticumaestivum]	1.37251	0.0392374	1	1	S	__________MDSSKSPQPLKKSRTSLSGTD	6
ADE59449.1	NAC transcription factor6A,partial[Triticumaestivum]	2.14831	0.00239409	1	1	S	______________MSGGQELNLPPGFRFH_	1
AVO65138.1	cold responsive protein[Triticumaestivum]	1.55969	0.0044544	1	1	S	EKSGDATKTASETGQSIQDRAVEAKDQTGAF	8
AIZ95473.1	actin-depolymerizing factor 8[Triticumaestivum]	2.74871	0.0375248	1	1	S	__________MANSVSGVAVNEECVKVFQEL	5
SPT16541.1	Bacterial transferase hexapeptide repeat domain containing protein	1.08377	0.0171453	1	1;2	S	LNGNGSNSKEGMVVSSDDDDAWETVGRKNKS	7
SPT15423.1	Conserved hypothetical protein	1.3994	0.00649879	1	1;2	S	____________MSDSEKEVPVEVEGATRGA	3
SPT15508.1	Similar to Arginine/serine-rich splicing factor 1 variant 2	1.0967	0.0106988	1	2	S	RGGGYGRPDDSSYRRSVSPMYRRSRPSPDYG	1
SPT15508.1	Similar to Arginine/serine-rich splicing factor 1 variant 2	1.0967	0.0106988	1	2	S	GGYGRPDDSSYRRSVSPMYRRSRPSPDYGRP	3
SPT15593.1	Similar to Lectin-like receptor kinase 7;2	7.85381	0.013067	1	1	S	AKETLDYVHRGQGNTSFEDFRQTHIAELEEQ	6
SPT15990.1	Phosphoglycerate mutase domain containing protein	2.81092	0.0472829	1	1;2	S	____________MEGSTGNSPAAAPAAFRNR	4
SPT16434.1	Zinc finger, CW-type domain containing protein	2.2673	0.0379314	1	1;2	S	TLAGQKIASEALSIPSSPRGMDANSNCQFEE	10
SPT16915.1	Similar to ER66 protein (Fragment)	2.11837	0.0318749	1	1	S	DGFAEPSSAQLSRQDSQAESLKDSLSAVRKS	3
CAA03935.1	sucrose synthase type2[Triticumaestivum]	2.75123	0.0282582	1	1	S	FEPFNASFPRPSLSKSIGNGVQFLNRHLSSK	1
SPT17147.1	Similar to Formin-like protein 16	7.20047	1.5559e-06	1	1	S	EDQATFYTARKTNMSSFSRSTSQRSTILEHA	5
SPT17214.1	Protein of unknown function DUF250 domain containing protein	3.533	0.0300743	1	1	S	MESEKKATSAIPRNKSDMLDGEDVPLKSRTS	3
SPT17277.1	Conserved hypothetical protein	2.0001	0.0467451	1	1	S	QQQQLFQNHLNSRPRSAAPSNASGYSDRLSA	1
SPT17383.1	Similar to Eukaryotic translation initiation factor 4g	3.70592	0.0115109	1	1	S	TRNDTKNLPQQPQPASPAEELKGQTSVKVGD	10
SPT17466.1	Similar to protein kinase family protein	7.38453	0.0446314	1	1;2	S	MHTDPYPGVSHSTSRSPMSPNEVSITELEPR	1
SPT17499.1	Similar to H0303G06.2 protein	5.99007	0.0018198	1	2	S	DHDDSLEDTASSPVNSPKVSALSQLEFSPKR	18
SPT17629.1	RhoGAP domain containing protein	1.46791	0.00129364	1	1	S	SPQWRRKATDFFSSSSFKLKQAGQSAGDNIA	9
SPT17629.1	RhoGAP domain containing protein	1.02837	0.0124391	1	1	S	__________MPLVESPQWRRKATDFFSSSS	5
SPT17834.1	Conserved hypothetical protein	4.58152	0.00213025	1	1	S	EIEIDAKVVEKEEVSSDGSKSAGKVKETKKD	9
SPT17879.1	Zinc finger, C3HC-like domain containing protein	2.34577	0.0326588	1	1;2	S	KRPRGFNLFDVNRPSSSGAGPSRNLSLELDI	12
SPT17879.1	Zinc finger, C3HC-like domain containing protein	5.72706	0.00191745	1	2	S	DAPDAGTKPMLARGISATSGINGWVAEGTDR	3
SPT17907.1	Similar to Grb10 interacting GYF protein 2	1.28785	0.0274293	1	1	S	MNYLLAQQRLLERQKSSQNAVPYWSADGIPA	1
SPT17907.1	Similar to Grb10 interacting GYF protein 2	1.28785	0.0274293	1	1	S	NYLLAQQRLLERQKSSQNAVPYWSADGIPAA	2
SPT17991.1	Leo1-like protein family protein	1.04227	0.0419917	1	1;3	S	ESDPEKVQSSPERELSDGVMQTDARGMDSEE	3
SPT18003.1	Leucine-rich repeat, SDS22 containing protein	1.71423	0.0260113	1	1	S	FEDLCSMDGEKVDYLSGDETNRSKSNLPVLC	5
AYN44142.1	high-affinity potassium transporter[Triticumaestivum]	8.95782	0.00591973	1	1	S	DPRSAETPAPLKRHDSLFGDAEKVSDSKHHG	3
SPT18278.1	Similar to protein phosphatase 2C containing protein	9.05761	0.000268988	1	1	S	DSPNSFRKIVSSPSMSRLDLLSTSQGSPAST	8
SPT18366.1	Similar to UDP-glycosyltransferase UGT710F3	2.14309	0.0391493	1	1	S	GGGGTSNGGAYRQPQSYYSDPFVPSPRNLLA	4
SPT18460.1	Similar to Phosphoenolpyruvate carboxylase kinase 1	1.39616	0.0454484	1	1;2;3	S	SSSPIPVRTNMSLPVSPCSSPLRQFKQSNWS	8
SPT18485.1	Similar to Chloride channel	8.24755	0.00102701	1	1;2	S	PPPPPSPSPLPEREGSFNYDIESMDGGGWRG	3
SPT18759.1	Leucine-rich repeat, typical subtype containing protein	7.86034	0.0118476	1	1	S	DIEQPPVHTPSPRSPSVGEFELVERMPGLRH	3
SPT18884.1	Sugar/inositol transporter domain containing protein	9.43533	0.0214285	1	1;2;3	S	_____MTIDLSTMPGSSSSRLLDAAAGRKDM	10
SPT18962.1	Similar to DNA mismatch repair protein	1.87012	0.0273112	1	1;2	S	PLDEYSKVVASSVESSSDAGRDNNIDAVEND;PLNEYSKVVASSVESSSDAGRDNNIDAVEND	9
SPT19010.1	Armadillo-like helical domain containing protein	7.05177	0.042107	1	1	S	RPRPKSYDQADFGTSSEDGYAQTLKKSYPFG	11
SPT19271.1	Hypothetical conserved gene	3.48444	0.000669567	1	1	S	EKSQRGRLNRVADEDSVAIDDLQRNEVFNRD	6
SPT19402.1	Similar to RING finger protein 6 (RING-H2 protein)	2.81352	0.00702598	1	1	S	____MSSSRGDALLDSAPLLGGGASGGAGGG	7
SPT19430.1	Similar to Serine/threonine protein kinase-like	2.827	0.00946815	1	1	S	PMAAPKAHAAVGARRSPGSSSMSSVTTRSTS	1
AKR15033.1	cold-responsive protein WCOR15-2D[Triticumaestivum]	1.55738	0.0272657	1	1	S	ADELKKGVAEAAEAVSGNTEKAAEEAGKGAS	10
SPT19732.1	Similar to B0403H10-OSIGBa0105A11.17 protein	9.11348	0.00224282	1	1	S	TERARNMQRQLLQSESGTSVKKKLKRPSGDR	7
SPT19889.1	Similar to MRP-like ABC transporter	1.73355	0.00118562	1	1	S	SSSRILSTESQKLADSDDEFERENDTDDQVQ	4
SPT19889.1	Similar to MRP-like ABC transporter	10.357	0.0224222	1	1	S	ENDTDDQVQGIIKQESEHDVSQGVNEKGRLT	3
AFR54115.1	calcium-dependent protein kinase3-likeprotein,partial[Triticumaestivum]	1.48732	0.0453854	1	1;2;3	S	NMGVGRRTMRNSLNISMRDAPGAI_______	9
SPT20033.1	Hypothetical conserved gene	1.29161	0.0103923	1	1	S	____________MAASPTPGGGLGAILAAGD	3
SPT20281.1	Similar to Adenosyl homocysteinase	1.11931	0.0073453	1	1	S	VEKTSSGREYKVKDLSQADFGRLELDLAEVE	5
SPT20376.1	unnamed protein product[Triticumaestivum]	2.92571	0.0156839	1	1	S	DGDGSGSGPGKRRRLSPEEGALVPAEAGRSP	3
CAL26914.1	alkalineinvertase[Triticumaestivum]	1.04121	0.00178597	1	2	S	KPRFTLERKRSFDEQSWSDLSHRHNDGFDSV	6
AVK60242.2	GL3A[Triticumaestivum]	2.6333	0.0412182	1	1;3;4	S	___________MTTESDSDSDATTAAALGRG	5
BAF79926.1	group3 lateem bryogenesis abundant protein[Triticumaestivum]	1.89607	0.00457283	1	1	S	VKAGEAKKMASETGQSIQDRAVEAKDQTGSF	8
ABW96353.1	CER5-likeprotein[Triticumaestivum]	2.31724	0.0390427	1	1;4	S	RLERRASFRESLAMTSLSKRHNAPHPMAMQE	12
ABW96353.1	CER5-likeprotein[Triticumaestivum]	1.35807	0.0152009	1	1;4	S	ERRASFRESLAMTSLSKRHNAPHPMAMQEGL	9
AFK26594.1	Ran-related GTP-bindingprotein1-3[Triticumaestivum]	2.2091	0.0220859	1	1	S	___MALPNQNTVDYPSFKLVIVGDGGTGKTT	12
B1B5D5.1	NNJA3_WHEATRecName:Full=Ninja-familyprotein3;AltName:Full=ABIfive-bindingproteinD1;Short=ABI5-bindingproteinD1;Short=TaAFP-D1	1.83336	0.0111751	1	1	S	VVDQGNASSSMPEQGSGDGAEAKSTSSMEIS	17
CAV23144.1	unnamed protein product[Triticumaestivum]	9.63839	0.00267259	1	1;2	S	__________MAAAASSPSPPAVITCRAAVA	5
CAV24951.1	Glutaredoxin, Drought stress response	2.46129	0.0345584	1	1	S	SKIEEPVMSESANEQSPEAIGLTEAQKARLE	14
CBC20964.1	Homeodomain-like containing protein	2.06633	0.00170009	1	1	S	IEAKTKDASKVKRTKSGGSLALLPADLRGPD	1
CBC54416.1	Zinc finger, B-box domain containing protein	2.35582	0.0393173	1	1;2;3	S	SNHGYGFGATFQRSLSMSSSPDNSSTVQDVT	3
CBL75259.1	Sugar/inositol transporter domain containing protein	9.43533	0.0214285	1	1;2;3	S	_____MTIDLSTMPGSSSSRLLDAAAARKDM	10
CBC56521.1	Tonoplast monosaccharide transpoter, Vacuolar sugar transpor	1.15752	0.0418997	1	1;2;3;4	S	IARPSKGPSMLGSVLSLASRHGSMVNQSVPL	10
CBC69040.1	Similar to transparent testa 12 protein	7.3927	1.87492e-05	1	1	S	ADSKLQSPLLPPPAGSEGEEGHGEASKRLES	12
ACO71288.1	cp31BHv,partial[Triticumaestivum]	8.76053	0.00415736	1	1	S	QRGSRVERPPRQFASSFRAYVGNLPWQAEDS	5
AGA84103.1	14-3-3protein[Triticumaestivum]	1.37408	0.0345204	1	1	S	______________MSTAEATREENVYMAKL	1
CAY37266.1	OsTK description:Similar to Transferase	1.68739	0.042328	1	1	S	SSPAAAPAERLGFRLSSLAGRALRSPLPARR	2
CBD24095.1	Leucine carboxyl methyltransferase family protein	5.34732	0.00753384	1	1	S	EPAEVEAGGGIAAARSSPAAVQATNDDAAAS	1
AAO16559.1	mitogen-activated protein kinase[Triticumaestivum]	2.57065	0.0442202	1	1	S	DVSSSRAGRPRHHRGSPDAGGDEGRPRRQQG	2
ADB08053.1	putative protein[Triticumaestivum]	4.02856	0.0325973	1	1	S	PQAPASDERLMARVDSLCCLLQKDTAPTSQP	3
AAX35536.1	delta-1-pyrroline-5-carboxylate synthase	2.00921	0.000665377	1	2;3;4	Y	____________MALYDMLFTQLDVSSSQLLVTDSDFDNS	4
AAX35536.1	delta-1-pyrroline-5-carboxylate synthase	2.164	0.00525732	1	1;2;3;4	S	____________LDVSSSQLLVTDSDFDNSNFRERLR	4
AAX35536.1	delta-1-pyrroline-5-carboxylate synthase	1.49402	0.0015493	1	1;2;3;4	S	____________LDVSSSQLLVTDSDFDNSNFRERLRETV	5
AAX35536.1	delta-1-pyrroline-5-carboxylate synthase	2.68183	0.0359394	1	1;2;3;4	S	____________LDVSSSQLLVTDSDFDNSNF	11
ADK38581.1	hypothetical protein[Triticumaestivum]	4.35435	0.0444856	1	1	S	EAGAGRPPTRAARGASAAPAQTEWGAASAAF	3
ADK98522.1	hypothetical protein[Triticumaestivum]	2.16715	0.0258668	1	1	S	PGSDDYDRSAGGYKKSGGDDDEYSSGGYKKS	1
AAQ14552.1	sucrose-phosphate synthase[Triticumaestivum]	1.67487	0.0438639	1	1;2;3	S	PHQRLRVPGVPAASASMGGDDSLSDSLRGLS	10
G5CEW6.1	IF4G_WHEATRecName:Full=Eukaryotictranslationinitiationfactor4G;Short=eIF-4G;Short=eIF4G;AltName:Full=Eukaryoticinitiationfactor4Fsubunitp220;Short=eIF-4Fp220subunit	8.7917	4.91271e-05	1	1	S	KVDLTSKVSGLTSATSESSISPILGKSEADS	9
AAS17949.1	Na+/H+ antiporter precursor[Triticumaestivum]	9.61233	0.00264788	1	2	S	LIRLLIPARHLTREVSALSEPSSPKSFLEQL	3
AAS17949.1	Na+/H+ antiporter precursor[Triticumaestivum]	9.66356	0.00512785	1	1;2	S	ARHLTREVSALSEPSSPKSFLEQLPGNGPET	10
AGB34310.1	Argonaute[Triticumaestivum]	2.69708	0.0150207	1	1;2	S	AAFRARFYMEPDTSDSGSVASGARGGPPQGG	10
BAN63108.1	wheat cold induced 16[Triticumaestivum]	1.20134	0.023571	1	1	S	_________MEGEKNSSGDLMSSSKLVAEAA	7
BAN63108.1	wheat cold induced 16[Triticumaestivum]	1.51441	0.0433583	1	1	S	IDKEKVAAASADILDSAAKYGKLEDKPVGQY	11
AGW81803.1	autophagy-related protein 13b[Triticumaestivum]	1.08651	0.0412226	1	1	S	DYVGSPTTDFLRTFNSLPSDGIAPDCAAMTR	4
AAW31855.1	tousled-like protein kinase[Triticumaestivum]	1.16259	0.00758753	1	1	S	MSAAGEDIVQHLSSNSNPSSSKLAKLEARMA	15
CDM80751.1	EF-HAND 2 domain containing protein	1.0784	0.0124958	1	1	S	KKVFSRFDTDGDGRISPSELAAVSRAIAPPA	2
CDM80800.1	Protein kinase, core domain containing protein	6.16349	0.000969637	1	1	S	ELISSKPAVDMSRSHSEINLANMALNRIQNH	3
CDM80957.1	Octicosapeptide/Phox/Bem1p domain containing protein	2.05854	0.00399877	1	1	S	YPESTDSSPRSRGGDSWDEPFPSSAAAAAAG	4
CDM80957.1	unnamed protein product[Triticumaestivum]	6.52197	0.00165961	1	1	S	CLLGLEDDNASQHSRSGVPNSGPAEDQRASQ	1
CDM81170.1	unnamed protein product[Triticumaestivum]	2.18485	0.00513289	1	1;2	S	YDSDKSRGLESQRVVSIGSEICEQDRGADDD	3
CDM81170.1	unnamed protein product[Triticumaestivum]	2.1015	0.00572026	1	2	S	DKSRGLESQRVVSIGSEICEQDRGADDDQPR	6
CDM81335.1	unnamed protein product[Triticumaestivum]	8.13501	4.76177e-05	1	2	S	AVDKNADTSVVAHKRSSSVSEDELLDIDNGN	1
CDM81418.1	Protein of unknown function DUF1421 family protein	1.55996	0.0268033	1	1	S	LDSNSKAASVSASASSPYNLKSAGILENRVP	10
CDM81595.1	Similar to RNA helicase-like protein DB10	1.10077	0.037391	1	1	S	APSPGRPPMGFKRGNSEDQFEKNEPLSSGRF	4
CDM81749.1	Similar to oxidoreductase	2.35588	0.0238217	1	1	S	GLIYTRVLGEGDDPSSPIGRGWQSTFLTKDK	10
CDM81756.1	unnamed protein product[Triticumaestivum]	2.82824	0.020667	1	1	S	LGSLAAYGDDDDDDESGDER___________	19
CDM82093.1	MPPN family protein	4.52643	0.00144971	1	1	S	HQSPFLRDLSSPISSSFRMPPASVRREAQAS	9
CDM82151.1	Similar to Casein kinase-like protein	1.52676	0.0406957	1	1	S	__________MDEFESGDKGIAGPAPGPGAG	6
CDM82402.1	Nucleic acid-binding, OB-fold domain containing protein	9.88295	0.0266436	1	1	S	ELRLGRCREADVGNCSDVALGRCREARADWC	8
CDM82557.1	Zinc finger, CCCH-type domain containing protein	2.55782	0.0189948	1	1	S	GGSRAERGPPRRDLRSFSANQQPALVRDKSG	1
CDM82689.1	Peptidase C48, SUMO/Sentrin/Ubl1 family protein	2.30944	0.0486312	1	1	S	SSSGLRPDYILAKDSSANQPASPGTTFGNAG	3
CDM82971.1	Similar to S-adenosylmethionine synthase 2	7.19782	0.000826457	1	1	S	SADHRLLPSFPSSAPSPSKKPKLAPLLPTAP	11
CDM83069.1	SIT5 phosphatase-associated protein family protein	1.99334	0.0426726	1	1;4	S	FRDRDYDVAALANNLSQAFRYGIYSNDDIEE	12
CDM83350.1	Conserved hypothetical protein	1.25743	0.0201131	1	1;2	S	GGAVEAVKAASKEPISPGSPSPASKERPGAV	4
CDM83350.1	Similar to Adaptin ear-binding coat-associated protein 1	1.93496	0.0267039	1	1	S	VSLPGWKLDSLCKESSSPTAMMARFPYF___	3
CDM83615.1	Conserved hypothetical protein	2.67315	0.0139777	1	1	S	TLNKISPDKPKYKSHSDPPSPSRFKPSDDAL	3
CDM83783.1	Similar to ATP binding protein	9.18089	0.0103278	1	1	S	DAALARDIVTLHKALSLDPSRRRRSLPLPAP	3
CDM83925.1	Conserved hypothetical protein	2.23616	0.0246196	1	1;2	S	SQRRGVAEEPRGASSSPEHPLMRAKGRSILG	5
CDM84009.1	Similar to ubiquitin domain containing 1	2.70259	0.0113344	1	1	S	ELSAKKGLSKYYDGKSQSFACMSEVRCLEDL	1
CDM84159.1	Similar to Cellulose synthase (Fragment)	8.42073	0.0049388	1	1;2	S	RRSLAATSNVVSGAVSKRYGESAGEATGDAF	14
CDM84277.1	Vacuolar protein sorting-associated protein 51 domain containing protein	3.24726	0.0237082	1	4	S	YRIKPGTASSEVQDTSRLTEQMGGKEESQIA	22
CDM84638.1	Cytochrome P450	2.1241	0.0388411	1	1	S	__________MADQLSEEQIGEFKEAFSLFD	5
CDM84896.1	unnamed protein product[Triticumaestivum]	7.9513	1.46449e-06	1	1	S	ASPLPRPPASLARSFSIPSNSQRTPLITVNK	3
CDM84977.1	Similar to Pumilio RBD	3.278	0.00145233	1	1;4	S	RGGDGLIGLSLGRQRSFADMFQDNLGRRTPT	1
CDM84977.1	Similar to Pumilio RBD	2.25317	0.0443895	1	1	S	SRNATPDSHYIPRVPSPGLPPVGARISSNEK	3
CDM85013.1	Similar to Delta 1-pyrroline-5-carboxylate synthetase (P5CS)	5.85759	2.28129e-05	1	1	S	GVGRQRLKYRKLINSSFADLQNPQLDLDGKA	5
CDM85112.1	Conserved hypothetical protein	6.04718	2.32082e-05	1	1	S	LERWKKMFGGPTRCLSTIEEATEKGTSTVAT	3
CDM85121.1	Hypothetical protein	1.76454	0.0342689	1	1	S	GQTRDLPPDPDPYPDSPVAEPRLQPKHKSHS	12
CDM85437.1	Chitin-inducible gibberellin-responsive protein	1.93872	0.00898098	1	1	S	SDEWADPMKDVLLATSPKESESSISCAGSNS	7
CDM85437.1	unnamed protein product[Triticumaestivum]	1.8707	0.0273445	1	1	S	KFGAPNSNFAARRFGSDTQLFRYGPEPFNSE	3
CDM85602.1	DEAD-like helicase, N-terminal domain containing protein	9.21766	0.00250292	1	1	S	RGGFGGGGYGGNRSGSNSIPVRRRY______	3
CDM85603.1	Conserved hypothetical protein	2.22495	0.00571119	1	1	S	TSGRRHGHHGHHGRGSGHFEVRESRLEEDFN	2
CDM85799.1	unnamed protein product[Triticumaestivum]	2.20479	0.0428203	1	1	S	DDDDDCRSEGSTKVASEAADIGRSAFFPPSG	3
CDM86572.1	Villin, villin/gelsolin superfamily protein, Actin binding protein, Regulation of plant architectur	7.84846	0.00272138	1	1	S	PSSQPKQATDSRPPSSGDGPTQRASALAALS	10
CDM87042.1	Similar to Actin filament bundling protein P-115-ABP	6.96097	0.00855131	1	1	S	EEGLPTYPYDRLRTSSSNPVTDIDSTRRETY	3
CDJ26323.1	Histone deacetylation protein Rxt3 domain containing protein	8.81662	0.00116038	1	1	S	QREPRFRSKMRDGEGSQGKSEVSAIVYKAGE	5
AAY84882.1	mRNA transport factor[Triticumaestivum]	2.45391	0.0399512	1	1	S	SSSAHRDSRLAGAGRSGFDALASDGGPGPVR	1
AIT97055.1	actin-depolymerizing factor 6[Triticumaestivum]	2.74861	0.0214649	1	1	S	________MAFMRTSSNASSGMGVAPDIRET	3
AJW67271.1	hypothetical protein[Triticumaestivum]	6.64763	0.00267739	1	1	S	LQHCKETNDIFLSQFSDDEMRMMDAPFQALD	11
ABB18390.1	ubiquitin-associatedprotein[Triticumaestivum]	3.90722	0.00389265	1	1	S	RLLSAGRLYGNLGNNSERSPRISHRWIQCDG	9
ABB18390.1	ubiquitin-associatedprotein[Triticumaestivum]	1.58012	0.0241421	1	1	S	SAGRLYGNLGNNSERSPRISHRWIQCDGCGV	12
ABB18390.1	ubiquitin-associatedprotein[Triticumaestivum]	3.61972	0.0412464	1	1	S	ASLGSRPLNERNPVSSETGGLKSVLVEVPAA	5
AKR53707.1	X-rayrepair cross complementing protein 1(mitochondrion)[Triticumaestivum]	2.12846	0.0272608	1	1	S	SWMGSGSGGGGGGGGSPGKKKHAEAARERAA	19
ALI88575.1	ethylene response factor SM151-3[Triticumaestivum]	1.37449	0.00335446	1	1	S	RTLGLEECALWMPSRSGSSLQLTHTLRHPIP	1
ALJ79592.1	early flowering 3-A1[Triticumaestivum]	2.99523	0.00454385	1	1	S	EHHSRSSCDMRNEAVSAGGVWRFHSSRGSEL;EHHSRSSCNMRNEAVSAGGVWRFHSSRGSEL	5
AMD40026.1	MBD6-5AS[Triticumaestivum]	2.70963	0.0315767	1	1;2	S	AATNESPSAVNNGQLSPGASTVKCT______	27
AIG91010.1	ribulose-1,5-bisphosphatecarboxylase/oxygenaselargesubunit(chloroplast)[Triticumaestivum]	1.48753	0.029379	1	1	T	CEVWKAIKFEFEPVDTIDK____________	8
AWO67474.1	transcription alco-repressor TPL[Triticumaestivum]	7.73132	0.000110155	1	1	T	LVQPPNTAAFLKHPRTPTSAPGIDYQSADSE	1
SPT16870.1	unnamed protein product[Triticumaestivum]	9.39728	0.025064	1	1	T	LQRVPAIYGDQPAYGTKTSQFLPFQSGSVDI	13
SPT17879.1	unnamed protein product[Triticumaestivum]	5.72706	0.00191745	1	2	T	PDAGTKPMLARGISATSGINGWVAEGTDRNN	5
SPT18551.1	Non-protein coding transcript	2.30174	0.0310419	1	1	T	LTREQNGAANTSKDSTSNPLSPILGRSSSVE	3
AAR27052.1	ammonium transporter[Triticumaestivum]	1.4082	0.00909069	1	1	T	LLRISAEDEMAGMDLTRHGGFAYVYHDDDEH	13
QBG67113.1	auxin-repressed 12.5kDa protein,partial[Triticumaestivum]	2.80913	0.0251189	1	1;2;3	T	IKQSPSMPTTPTTPVTPSSSTPPRGGSVWRS	14
AAO16559.1	mitogen-activated protein kinase[Triticumaestivum]	3.13226	0.0327749	1	1	T	HRTLVEELNKRMFFNTVGAVENIGFRRIPGY	5
CDM80643.1	unnamed protein product[Triticumaestivum]	3.90587	0.00420709	1	1	T	RTNELGNQQSSSGSTTPGTPLNRKAHTFIEV	15
CDM84309.1	Similar to Brn1-like protein	5.67668	8.45579e-05	1	2	T	_________MATSAITSPAAPEATLPLAGRV	6
CDM82632.1	unnamed protein product[Triticumaestivum]	2.01207	0.0471452	1	1;2	T	VENGVANGRAPASSATSNPATDQNQR_____	7
CDM83979.1	Similar to Protein kinase family protein	2.81958	0.00940668	1	1	T	KMLKWRRKVREDKPVTSPGNACRYVAPEVLR	6
AAC28850.1	MAP kinase homolog[Triticumaestivum]	1.63396	0.00865927	1	2	Y	FGLARPSSESDMMTEYVVTRWYRAPELLLNS	11
AGB34310.1	Argonaute[Triticumaestivum]	2.18678	0.0299292	1	2	Y	PPAYYAHLAAFRARFYMEPDTSDSGSVASGA	2
CDM84277.1	unnamed protein product[Triticumaestivum]	3.24726	0.0237082	1	4	Y	HTKVQTSSSRFGRKIYKAMTYRIKPGTASSE	2
CDM84277.1	unnamed protein product[Triticumaestivum]	3.15448	0.0330364	1	4	Y	TSSSRFGRKIYKAMTYRIKPGTASSEVQDTS	7

## Sheet: Down-regulated
Table S2 Overview of down-regulated expressed phosphosites
Accession ID	Protein description	LogRatio	p Value	Sig(2/1)	Number of Phospho (STY)	Amino acid	Sequence window	Position in peptide
ABC70158.1	putative protein serine/threonine kinase[Triticumaestivum]	-5.88718	0.00564763	-1	1	S	QGGGGGGNGTGGRTVSAASSSGVGAREERPM	3
ARQ82872.1	oxygen evolving enhancer protein[Triticumaestivum]	-7.48165	0.017986	-1	1	S	RGDEEELAKENVKNASSSTGNITLSVTKSKP	3
AIG90994.1	RNA polymerase beta'subunit(chloroplast)[Triticumaestivum]	-6.65235	0.000406539	-1	1	S	RYRTLEEEYRTRAEDSEEEYETLEDEYRTRE	4
ASD46070.1	photosystemI P700apo protein A2,partial(chloroplast)[Triticumaestivum]	-1.66634	0.030529	-1	1	S	_______MELRFPRFSQGLAQDPTTRRIWFG	2
AAM77679.2	nonphosphorylating glyceraldehyde-3-phosphate dehydrogenase[Triticumaestivum]	-7.02693	0.000238996	-1	1	S	INMMTKVKSTVINLPSPSYTMG_________	8
SPT16921.1	Similar to Ribosomal protein s6 RPS6-2	-1.63965	0.0492661	-1	1;2	S	KEQRDRRSESMAKRRSKLSAATKAPAASA__	1
SPT16697.1	Similar to XPA-binding protein 2 (Adapter protein ATH-55)	-1.20348	0.0380889	-1	1;2	S	GVPQDEMAALERQLASGPSPAPAAAPSTSTT	4
SPT16982.1	Regulation of panicle erectness, panicle length and grain siz	-8.26164	0.00926001	-1	1	S	HSRATARAHPKGFSRSKSIIEESKSILYQDQ	1
SPT17225.1	Succinyl-CoA synthetase-like domain containing protein	-7.27761	0.00475535	-1	1	S	DKIKALRDAGVTVVESPAKIGSTMFELFKQR	9
ALY06376.1	calcium-dependent protein kinase CPK7-D[Triticumaestivum]	-1.37627	0.0229557	-1	1	S	RERFTSLSLKLQKDGSLQITSTQ________	3
SPT17345.1	Similar to ADP ribosylation GTPase-like protein (Fragment)	-7.60066	0.00307356	-1	1	S	MPANGATTAGANKSASTPTSSTLPSQSGKEY	3
SPT17653.1	Conserved hypothetical protein	-1.67213	0.0198114	-1	3	S	VASAQIMYAFVMRPESLPKSYRDFIQKTGPV	3
SPT17653.1	Conserved hypothetical protein	-1.67213	0.0198114	-1	3	S	QIMYAFVMRPESLPKSYRDFIQKTGPVAEPV	7
SPT17654.1	Conserved hypothetical protein	-3.03258	0.00985206	-1	1	S	SPTRALADTTAPSPASPPRRLASAPPGVDAS	12
SPT17995.1	Conserved hypothetical protein	-2.961	0.0199383	-1	1;2	S	GSVMQRLGSTLASSGSIKQRLGISSVVSHVQ	10
SPT18884.1	Sugar/inositol transporter domain containing protein	-3.30591	0.0345965	-1	1;2;3	S	__MTIDLSTMPGSSSSRLLDAAAGRKDMNFF	13
SPT19277.1	Similar to Plastid-specific 30S ribosomal protein 2, chloroplast precursor (PSRP- 2)	-6.71446	8.16297e-05	-1	1	S	TERLGRSHVGYSSSRSVAGHDPVYSSSRHGL	1
SPT19691.1	Similar to OSIGBa0113I13.4 protein	-4.01537	0.000580512	-1	1;2	S	SGPQSGGVTPMARQNSGPLPPMLPTTGLITS	3
SPT19691.1	Similar to OSIGBa0113I13.4 protein	-9.79197	0.000309977	-1	2	S	PMLPTTGLITSGPVTSGPLNSSGAPRRKVSG	23
SPT19768.1	Epsin domain, N-terminal domain containing protein	-6.27345	6.63064e-05	-1	1	S	DKYVGLSSTGSYRSSSASGGSNYSSGERYGS	3
SPT20229.1	Similar to H1005F08.22 protein	-3.12974	0.00521344	-1	1	S	LKKLISYWKEQAGKRSEGDELEEIQEERISK	1
3J60	SChainS,40sRibosomalProteinS13	-1.87172	0.0471214	-1	1	S	______________MSLIAGEEFQHILRVLN	1
BAB82471.1	Chitinase1 [Triticumaestivum]	-1.5832	0.0412301	-1	2	S	SVITRSVYASMLPNRDNSLC	6
BAB82471.1	Chitinase1 [Triticumaestivum]	-4.68347	0.0077555	-1	1;2	S	RAIGKDLVSNPDLVSTDAVVSF	9
BAF79926.1	group3 lateem bryogenesis abundant protein[Triticumaestivum]	-1.7172	0.00183257	-1	1	S	QAAKDRAAESKDQTGSFLGEKTEAAKQKAAE;QSIQDRAVEAKDQTGSFLGEKSAAVTKAASE	5
QBC16609.1	typeI inorganicproton-pumping pyrophosphatase1-B[Triticumaestivum]	-3.3561	0.00593929	-1	1	S	SKVKVTPGAASAAAGSKNGYGDYLIEEEEGL	12
QBQ83005.1	MYC4 transcription factor[Triticumaestivum]	-1.90587	0.00781747	-1	3	S	APTTRPSTGTGAPAKSESDHSDLEASVREVE	11
QBQ83005.1	MYC4 transcription factor[Triticumaestivum]	-2.55441	0.00309011	-1	3	S	PSTGTGAPAKSESDHSDLEASVREVESSRVV	16
P83970.1	PMA1_WHEAT RecName:Full=Plasma membrane ATPase;AltName:Full=Protonpump	-2.24727	0.0326819	-1	1	S	ASHTLFNDKSSYRELSEIAEQAKRRAEIARL	3
CBL75259.1	unnamed protein product[Triticumaestivum]	-3.30591	0.0345965	-1	1;2;3	S	__MTIDLSTMPGSSSSRLLDAAAARKDMNFF	13
BAD06322.1	putative cellulose synthase[Triticumaestivum]	-2.40971	0.00278761	-1	1	S	TGNISRRAPFPYVNHSPNPSREFSGSIGNVA	9
BAD06322.1	putative cellulose synthase[Triticumaestivum]	-2.99705	0.0085122	-1	1	S	______MDGDADALKSGRHGAGDVCQICADG	10
CBD32908.1	Secondary wall-specific cellulose synthase, Secondary cell wall formatio	-1.13179	0.011229	-1	1;2	S	QKWRSGGPAMSSFGGSVAGKELEAEREMEGS	12
CBD32908.1	unnamed protein product[Triticumaestivum]	-8.43289	2.89509e-05	-1	1	S	EDGDMDDLEDEFQVKSPKKPHEPVPFDVYSE	21
CBD32297.1	Similar to Leucine-rich repeat transmembrane protein kinase 1	-1.57762	0.0214009	-1	2	S	AKIERNKSFDDDDDFSSKPVARKSSTKPIKA	11
CBH32667.1	Transcription factorS-II domain containing protein,expressed[Triticumaestivum]	-7.00866	0.00187723	-1	1	S	___MGRRRRFTQQPTSDDDDDDDKPVPQPLR	7
AGI04359.1	low temperature-responsive RNA-binding protein[Triticumaestivum]	-2.05337	0.0422443	-1	1	S	NEAQSRRSGGGGGGFSGGGGGGYGGQRREGG	9
AHC04641.1	zinc-finger homeo domain1[Triticumaestivum]	-2.29171	0.00637278	-1	1;2;3;5	S	NKHNYLGGHSARRSASAAASSAATTPTAPAA	3
AIG56841.1	DEAD-boxRNAhelicase[Triticumaestivum]	-10.31	3.68614e-05	-1	1;2	S	VLSEHAFKRLGLGGGSDDEDEEGYGSDQEGA	7
AIG56841.1	DEAD-boxRNAhelicase[Triticumaestivum]	-2.54824	0.00984429	-1	1;2	S	GLGGGSDDEDEEGYGSDQEGAAVEGLQQGDA	17
CDM80744.1	RNA-binding protein Lupus La domain containing protein	-2.03653	0.000167621	-1	1	S	GGDLAKGPEVQQAPPSPSQVPNRMHKFDGHA	10
CDM80744.1	RNA-binding protein Lupus La domain containing protein	-1.47611	0.022479	-1	2;3	S	STPENHSYKSSKLSSSPHGIPTGSSPIGSVP	4
CDM80744.1	RNA-binding protein Lupus La domain containing protein	-1.42465	0.024998	-1	2;3	S	SSSPHGIPTGSSPIGSVPKSFPPFQHPSHQL	17
CDM81176.1	Hypothetical conserved gene	-3.84034	0.0053459	-1	1	S	KEKGTPEKERFDSSNSYRSLGTQKGLGFLDN	6
CDM81605.1	Zinc finger, C2H2-type domain containing protein	-7.33816	0.00722619	-1	1	S	SLPGNPDPDAEVIALSPRALMATNRYVCEIC	16
CDM82093.1	MPPN family protein	-10.5621	0.00265489	-1	1	S	RHQSPFLRDLSSPISSSFRMPPASVRREAQA	8
CDM82431.1	Conserved hypothetical protein	-2.62932	0.00376302	-1	1	S	______________MSTAAAQGGEKPALRKP	1
CDM83018.1	PWWP domain containing protein	-1.79834	0.0192952	-1	1	S	LDADRCKVLVNIEQQSPDIAQGVHGHFTKRP	9
CDM83021.1	SIT4 phosphatase-associated protein family protein	-1.81087	0.0351332	-1	2	S	ETLSNHSHSEKVGAASPYYGSPLKVILPEQK	5
CDM83069.1	Conserved hypothetical protein	-5.96702	0.00203475	-1	1	S	SVCISLLDPKRLASASYQAFRSNVSHGALVT	5
CDM83389.1	Similar to RING finger and CHY zinc finger domain-containing protein 1	-5.12977	0.0127419	-1	2	S	ATVSLKLPPPPPSPVSPTDSGVAMSPFKAEF	10
CDM83539.1	IQ calmodulin-binding region domain containing protein	-2.41697	0.0283502	-1	2	S	NEIFDCRHCHNESKNSIKIDTPTRHELPRHE	2
CDM83611.1	IQ calmodulin-binding region domain containing protein	-1.86313	0.0234819	-1	1	S	DSDLPVDKNAFTRRQSLPSAANNRAIKTEWR	3
CDM83611.1	Endonuclease/exonuclease/phosphatase domain containing protein	-1.87382	0.00268951	-1	1	S	EEPLPNGSLKTKRRSSFSNSEYPESGTKNTP	3
CDM84088.1	Senescence-associated family protein	-7.47305	0.00167923	-1	1	S	SSKKLKKTKPWKHTQSITPAQLKQMREEFWD	4
CDM84183.1	Tetratricopeptide repeat (TPR) domain containing protein, Grain size and starch qualit	-8.44646	0.00554847	-1	1	S	VAEGLRGRVTMANQLSDRQDVVSHARTLSSM	8
CDM84482.1	Similar to Calmodulin 1	-1.60897	0.0220418	-1	1;2	S	AFARLSSPTPRHSRASFESSSPFTPRRQFDS	2
CDM84808.1	BAR domain containing protein	-8.60643	0.013818	-1	1	S	STCSSTALAAASPRLSFNSPSLKDLQALLRS	2
CDM85764.1	unnamed protein product[Triticumaestivum]	-8.77512	0.0466469	-1	2	S	_MPAVMKALAAASPVSAPPSPRRSVAGSSGP	9
CDM85764.1	unnamed protein product[Triticumaestivum]	-2.50339	0.00891002	-1	1;2	S	VMKALAAASPVSAPPSPRRSVAGSSGPPCQS	13
CDM85221.1	Similar to F23M19.3	-6.60596	0.0257306	-1	2	S	KARHMQSRLIKSNSHSPSSSNRKEFLSIRSM	8
CDM85718.1	Ubiquitin-like protein SMT3	-1.1139	0.00497969	-1	1;2	S	______________MSGVTADEDKKPAGDGG	1
CDM85766.1	Similar to Mitochondrial import receptor subunit TOM20 (Translocase of outer membrane 20 kDa subunit)	-2.57336	0.0236184	-1	1	S	PELHMEIHRQIASQASQGAPSSSNARQSRKK	7
ALX19812.1	ADP-ribosylation factor GTPase-activating protein[Triticumaestivum]	-2.5212	0.0353141	-1	1;2;5	S	DEHSENRRSDGNRGGSRSPPYNESYSDRRSY	3
ALX19812.1	ADP-ribosylation factor GTPase-activating protein[Triticumaestivum]	-2.92504	0.0135833	-1	1;2	S	HSENRRSDGNRGGSRSPPYNESYSDRRSYSG	1
SPT17512.1	Similar to Potyviral helper component protease-interacting protein 2	-1.64591	0.0459716	-1	1	T	TAISKSSTKSHPRSPTTAQPPNPASAAAAAG	3
SPT18078.1	Similar to Protein kinase G11A (EC 2.7.1.-) (Fragment)	-1.90195	0.020219	-1	1;2;3	T	ASDADKISSPLVAPATPSGGGYKSPYWDLKK	10
SPT21185.1	unnamed protein product[Triticumaestivum]	-1.45693	0.0117716	-1	1	T	FYGQQQQQHLRMLGGTGGGGGQQQHSPSSLA	5
AHC04641.1	zinc-finger homeodomain1[Triticumaestivum]	-1.32856	0.0221321	-1	1;2;3;5	T	SARRSASAAASSAATTPTAPAAGGPFRLAPA	12
CDM85718.1	unnamed protein product[Triticumaestivum]	-2.0156	0.0219229	-1	2	T	___________MSGVTADEDKKPAGDGGGAH	4
SPT17653.1	unnamed protein product[Triticumaestivum]	-1.67213	0.0198114	-1	3	Y	IMYAFVMRPESLPKSYRDFIQKTGPVAEPVY	8
