# Supplementary material for: Large-scale phosphoproteome analysis in wheat seedling leaves provides evidence for extensive phosphorylation of regulatory proteins during CWMV infection
Source: BMC Plant Biol. 2023 Nov 2;23:532. doi: 10.1186/s12870-023-04559-3 (PMC10621099; doi:10.1186/s12870-023-04559-3)
Supplement: Supplementary file 5 — Additional file 5. [file 12870_2023_4559_MOESM5_ESM.xlsx]

## Sheet: Classified identified TFs
Table S3 Classification of identified transcription factors
Acession ID	Classified
AAL73486.1	NF-YB
AAS78476.1	NF-YA
AAW82475.1	B3-ARF
AAY23366.1	RB
AAY43789.1	MADS-MIKC
ABF57914.1	MADS-MIKC
ABO14802.1	C2C2-GATA
ABZ91910.1	bZIP
ACD69419.1	WRKY
ACD80358.1	WRKY
ACD80360.1	WRKY
ACD80361.1	WRKY
ACI28287.1	bZIP
ADF83495.1	bZIP
ADL14487.1	NF-YB
ADP02201.1	C3H
AEG64799.1	MYB
AEH25944.1	NF-YB
AEV91160.1	MYB
AEV91167.1	GARP-ARR-B
AEV91175.1	MYB-related
AFR67778.1	AP2/ERF-ERF
AHC04641.1	zf-HD
AHW57562.1	SBP
AHW57564.1	SBP
AHW57568.1	SBP
AHY03428.1	bZIP
AHZ44762.1	HSF
AIU41598.1	Others
AIZ68329.1	NF-YC
AIZ68336.1	NF-YB
AIZ68346.1	NF-YA
AIZ68348.1	NF-YA
AJP77026.1	WRKY
AJS09956.1	NF-YB
AJW31699.1	Others
AKM28852.1	C3H
ALC04262.1	WRKY
ALC04264.1	WRKY
ALC04270.1	WRKY
ALJ79583.1	SNF2
AMB42695.1	bZIP
AOG30088.1	GRF
AOO86837.1	TRAF
ARU77421.1	bZIP
ASB17092.1	bZIP
ASC42973.1	WRKY
AVG22580.1	NAC
AVG22584.1	NAC
AVG22586.1	NAC
AYN77136.1	SBP
AYP31241.1	bHLH
AYP31243.1	PHD
AYP31244.1	PHD
AYP31245.1	PHD
AZJ51208.1	AP2/ERF-AP2
BAA82157.1	PHD
BAF75019.1	MADS-M-type
BAG16727.1	bZIP
BAH57730.1	AP2/ERF-AP2
BAJ04684.1	HB-BELL
BAJ04685.1	HB-BELL
BAJ04686.1	HB-BELL
BBE07898.1	mTERF
CAE53907.1	bZIP
CAJ19347.1	NF-YC
CAM59073.1	MADS-MIKC
CAP72305.1	AP2/ERF-ERF
CBC54416.1	C2C2-CO-like
CBU95530.1	CSD
CBW30289.1	GRAS
CCV66772.1	HB-HD-ZIP
CDM80768.1	GeBP
CDM81193.1	GRAS
CDM81194.1	GRAS
CDM81195.1	GRAS
CDM81224.1	SNF2
CDM81605.1	C2H2
CDM81700.1	MYB-related
CDM81973.1	bZIP
CDM82019.1	zf-HD
CDM82126.1	BES1
CDM82164.1	bHLH
CDM82377.1	MYB
CDM82543.1	RWP-RK
CDM82672.1	C2C2-Dof
CDM82680.1	C3H
CDM82689.1	C3H
CDM82922.1	NF-YB
CDM82923.1	NF-YB
CDM83001.1	LUG
CDM83166.1	MYB-related
CDM83476.1	zf-HD
CDM83586.1	PHD
CDM83662.1	HMG
CDM83969.1	TUB
CDM83984.1	HB-PHD
CDM84156.1	B3
CDM84459.1	C2H2
CDM84648.1	NAC
CDM84683.1	bZIP
CDM84700.1	PHD
CDM85115.1	OFP
CDM85209.1	TRAF
CDM85278.1	bHLH
CDM85437.1	GRAS
CDM85631.1	C3H
CDM85815.1	MYB
CDM86169.1	B3
CDM87149.1	C3H
CDM87205.1	C2C2-Dof
QBC41017.1	Trihelix
QBC41018.1	Trihelix
QBG67094.1	bZIP
QBQ83003.1	Tify
QBQ83005.1	bHLH
SPT15413.1	ARID
SPT15458.1	C2H2
SPT15485.1	SET
SPT15502.1	C3H
SPT15734.1	C3H
SPT15971.1	MYB
SPT16206.1	PHD
SPT16210.1	PHD
SPT16248.1	bZIP
SPT16269.1	bZIP
SPT16329.1	B3
SPT16331.1	bZIP
SPT16553.1	SNF2
SPT16915.1	CAMTA
SPT16984.1	FAR1
SPT17025.1	NF-YB
SPT17209.1	C2H2
SPT17298.1	C3H
SPT17339.1	B3
SPT17670.1	CAMTA
SPT17698.1	PHD
SPT17765.1	PHD
SPT17793.1	ARID
SPT18119.1	Others
SPT18214.1	CAMTA
SPT18466.1	C3H
SPT18573.1	C2H2
SPT18726.1	WRKY
SPT18834.1	Trihelix
SPT18903.1	RWP-RK
SPT18986.1	AP2/ERF-AP2
SPT19377.1	AP2/ERF-ERF
SPT19400.1	HB-HD-ZIP
SPT19416.1	C2H2
SPT19419.1	SNF2
SPT19609.1	FAR1
SPT19614.1	Rcd1-like
SPT19660.1	PHD
SPT19732.1	Trihelix
SPT19760.1	GARP-G2-like
SPT20088.1	HB-HD-ZIP
SPT20233.1	C3H
SPT20247.1	WRKY
SPT20263.1	B3-ARF
SPT20952.1	NAC
sp|P40621.1|HMGL_WHEAT	HMG

## Sheet: Differently phos TFs 
Table S3 Classification of differently phos transcription factors
Accession ID	Protein	Classified	Ratio(2/1)	LogRatio	p Value	Sig(2/1)	Number of Phospho (STY)	Amino acid	Sequence window
AHC04641.1	Zinc-finger homeo domain1[Triticumaestivum]	zf-HD	0.204234	-2.29171	0.00637278	-1	1;2;3;5	S	NKHNYLGGHSARRSASAAASSAATTPTAPAA
			0.398166	-1.32856	0.0221321	-1	1;2;3;5	T	SARRSASAAASSAATTPTAPAAGGPFRLAPA
AOO86837.1	NPR1-typeprotein2[Triticumaestivum]	TRAF	4.61558	2.20651	0.0342865	1	1	S	GSSSSVEAVSLSRLSSNLERLLLDSELDCSD
CBC54416.1		C2C2-CO-like	5.11886	2.35582	0.0393173	1	1;2;3	S	SNHGYGFGATFQRSLSMSSSPDNSSTVQDVT
CDM81605.1		C2H2	0.00618007	-7.33816	0.00722619	-1	1	S	SLPGNPDPDAEVIALSPRALMATNRYVCEIC
CDM82689.1		C3H	4.95689	2.30944	0.0486312	1	1	S	SSSGLRPDYILAKDSSANQPASPGTTFGNAG
CDM85437.1		GRAS	3.83367	1.93872	0.00898098	1	1	S	SDEWADPMKDVLLATSPKESESSISCAGSNS
			3.65709	1.8707	0.0273445	1	1	S	KFGAPNSNFAARRFGSDTQLFRYGPEPFNSE
QBQ83005.1	MYC4 transcription factor[Triticumaestivum]	bHLH	0.266856	-1.90587	0.00781747	-1	3	S	APTTRPSTGTGAPAKSESDHSDLEASVREVE
			0.170234	-2.55441	0.00309011	-1	3	S	PSTGTGAPAKSESDHSDLEASVREVESSRVV
SPT16915.1		CAMTA	4.34202	2.11837	0.0318749	1	1	S	DGFAEPSSAQLSRQDSQAESLKDSLSAVRKS
SPT19732.1		Trihelix	553.9	9.11348	0.00224282	1	1	S	TERARNMQRQLLQSESGTSVKKKLKRPSGDR
