# Supplementary material for: Large-scale phosphoproteome analysis in wheat seedling leaves provides evidence for extensive phosphorylation of regulatory proteins during CWMV infection
Source: BMC Plant Biol. 2023 Nov 2;23:532. doi: 10.1186/s12870-023-04559-3 (PMC10621099; doi:10.1186/s12870-023-04559-3)
Supplement: Supplementary file 6 — Additional file 6. [file 12870_2023_4559_MOESM6_ESM.xlsx]

## Sheet: Classified identified PKs
Table S4 Classification of identified protein kinases
Acession ID	Classified
AAC28850.1	CMGC_MAPK
AAK20740.1	RLK-Pelle_LRK10L-2
AAK40359.1	RLK-Pelle_LRK10L-2
AAL51075.1	RLK-Pelle_CrRLK1L-1
AAO16559.1	WNK_NRBP
AAP80675.1	STE_STE20-Fray
AAU89661.2	TKL_CTR1-DRK-2
AAW31855.1	TLK
AAY34782.1	RLK-Pelle_WAK
ABC54583.1	TKL-Pl-4
ABC54585.1	CMGC_MAPK
ABC54587.1	CMGC_MAPK
ABC59621.1	CAMK_CDPK
ABC65849.1	CMGC_MAPK
ABC70158.1	RLK-Pelle_RLCK-VIIa-1
ABD97883.1	CMGC_MAPK
ABD98804.1	CAMK_CDPK
ABF50637.1	RLK-Pelle_RLCK-XII-1
ABG29424.1	CMGC_GSK
ABG68032.1	RLK-Pelle_RLCK-VIIa-1
ABW84007.1	CMGC_RCK
ABY59011.1	CAMK_CDPK
ABY59013.1	CAMK_CDPK
ABY59014.1	CAMK_CDPK
ABY59015.1	CAMK_CDPK
ABY59016.1	CAMK_CDPK
ACD49737.1	RLK-Pelle_LRR-II
ACO51486.1	CMGC_CDKL-Os
ADP09025.1	RLK-Pelle_RLCK-VIIa-1
AET10457.1	CMGC_MAPK
AFR54115.1	CAMK_CDPK
AFR90217.1	CAMK_CAMKL-CHK1
AGK41247.1	CMGC_GSK
AGK41248.1	CMGC_GSK
AGL91671.1	RLK-Pelle_LRR-XIIIb
AGO61959.1	CMGC_MAPK
AGR45904.1	CAMK_CAMKL-CHK1
AJA71625.1	RLK-Pelle_LRK10L-2
AJK31583.1	AGC_NDR
AJR22376.1	CAMK_CAMKL-CHK1
AJR22380.1	CAMK_CAMKL-CHK1
AJR22386.1	CAMK_CAMKL-CHK1
AJR22387.1	CAMK_CAMKL-CHK1
AJR22391.1	CAMK_CAMKL-CHK1
AKZ18233.1	CAMK_AMPK
ALA50718.1	RLK-Pelle_WAK
ALY06376.1	CAMK_CDPK
AMQ67877.1	STE_STE7
ANV77970.1	RLK-Pelle_DLSV
AUF72942.1	RLK-Pelle_LRK10L-2
CAE54268.1	CMGC_MAPK
CAJ75593.1	CMGC_CDKL-Os
CBD28734.1	RLK-Pelle_RLCK-XII-1
CBD32297.1	RLK-Pelle_LRR-V
CCG47993.1	RLK-Pelle_DLSV
CDJ26449.1	RLK-Pelle_SD-2b
CDM79995.1	RLK-Pelle_DLSV
CDM80301.1	RLK-Pelle_DLSV
CDM80302.1	RLK-Pelle_DLSV
CDM80304.1	RLK-Pelle_DLSV
CDM80305.1	RLK-Pelle_DLSV
CDM80800.1	RLK-Pelle_WAK_LRK10L-1
CDM80868.1	RLK-Pelle_LRK10L-2
CDM81501.1	RLK-Pelle_LRR-VIII-1
CDM81704.1	AGC_NDR
CDM82049.1	RLK-Pelle_SD-2b
CDM82137.1	TKL-Pl-4
CDM82151.1	CK1_CK1-Pl
CDM82387.1	RLK-Pelle_PERK-1
CDM82475.1	RLK-Pelle_RLCK-V
CDM82511.1	RLK-Pelle_LRR-XIIIa
CDM82575.1	CMGC_GSK
CDM83002.1	CAMK_CAMKL-CHK1
CDM83128.1	RLK-Pelle_RLCK-V
CDM83167.1	CK1_CK1
CDM83211.1	RLK-Pelle_RLCK-IXb
CDM83285.1	SCY1_SCYL2
CDM83446.1	CAMK_CDPK
CDM83465.1	RLK-Pelle_RLCK-V
CDM83770.1	CK1_CK1
CDM83846.1	RLK-Pelle_SD-2b
CDM83925.1	TKL_CTR1-DRK-1
CDM83979.1	TKL-Pl-5
CDM83991.1	TKL-Pl-4
CDM84047.1	CK1_CK1-Pl
CDM84262.1	RLK-Pelle_L-LEC
CDM84472.1	PEK_PEK
CDM84642.1	RLK-Pelle_LRR-I-1
CDM84792.1	TKL-Pl-3
CDM85167.1	CAMK_OST1L
CDM85216.1	AGC_PDK1
CDM85312.1	RLK-Pelle_LRR-III
CDM85449.1	RLK-Pelle_PERK-2
CDM85882.1	RLK-Pelle_DLSV
CDM85947.1	RLK-Pelle_L-LEC
CDM85961.1	RLK-Pelle_DLSV
CDM86040.1	RLK-Pelle_L-LEC
CDM86560.1	RLK-Pelle_LRK10L-2
CDM86645.1	CMGC_CDK-CRK7-CDK9
CDM86939.1	RLK-Pelle_DLSV
CDM86967.1	RLK-Pelle_LRR-I-1
CDM87048.1	RLK-Pelle_DLSV
CDM87052.1	RLK-Pelle_DLSV
CDM87080.1	RLK-Pelle_WAK
CDM87081.1	RLK-Pelle_WAK
CDM87089.1	RLK-Pelle_WAK
CDM87146.1	RLK-Pelle_RLCK-VIIa-1
QBG67137.1	RLK-Pelle_WAK
QBH75449.1	CAMK_OST1L
QCD25033.1	RLK-Pelle_LRR-XII-1
SJL82009.1	RLK-Pelle_LRK10L-2
SPT15579.1	RLK-Pelle_L-LEC
SPT15593.1	RLK-Pelle_DLSV
SPT15636.1	RLK-Pelle_DLSV
SPT15644.1	RLK-Pelle_CR4L
SPT15927.1	RLK-Pelle_CR4L
SPT15969.1	RLK-Pelle_LRR-XII-1
SPT16153.1	RLK-Pelle_L-LEC
SPT16163.1	RLK-Pelle_RLCK-VIIa-2
SPT16189.1	RLK-Pelle_DLSV
SPT16214.1	ULK_Fused
SPT16348.1	CAMK_CAMKL-CHK1
SPT16446.1	CMGC_CDK-CRK7-CDK9
SPT16610.1	RLK-Pelle_L-LEC
SPT16735.1	CAMK_CDPK
SPT16817.1	RLK-Pelle_RLCK-V
SPT16841.1	TKL-Pl-5
SPT16891.1	RLK-Pelle_LRR-III
SPT17110.1	CMGC_CDK-CRK7-CDK9
SPT17257.1	WNK_NRBP
SPT17403.1	RLK-Pelle_DLSV
SPT17466.1	RLK-Pelle_DLSV
SPT17892.1	RLK-Pelle_LRR-III
SPT17944.1	STE_STE11
SPT18078.1	AGC_RSK-2
SPT18412.1	RLK-Pelle_RLCK-V
SPT18420.1	RLK-Pelle_URK-1
SPT18460.1	STE_STE11
SPT18847.1	CMGC_CDK-PITSLRE
SPT18857.1	AGC_RSK-2
SPT18879.1	PEK_GCN2
SPT18977.1	RLK-Pelle_RLCK-IV
SPT18995.1	RLK-Pelle_LRR-XII-1
SPT19001.1	RLK-Pelle_LRR-XI-1
SPT19430.1	RLK-Pelle_RLCK-VIIa-2
SPT19727.1	CMGC_DYRK-YAK
SPT19978.1	RLK-Pelle_LRR-XII-1
SPT20433.1	RLK-Pelle_WAK
SPT20443.1	RLK-Pelle_CR4L
SPT20627.1	RLK-Pelle_LRK10L-2
SPT20684.1	RLK-Pelle_DLSV
SPT20689.1	RLK-Pelle_DLSV
SPT20987.1	RLK-Pelle_DLSV
SPT21119.1	RLK-Pelle_LRR-XII-1
SPT21178.1	RLK-Pelle_LRR-VI-2
SPT21200.1	RLK-Pelle_LRR-IX
SPT21222.1	RLK-Pelle_LRR-XII-1
sp|Q02066.1|AAIP_WHEAT	CAMK_OST1L

## Sheet: Differently Phos PKs 
Table S4 Classification of differently phos protein kinases
Accession ID	Protein description	Claccsion	Ratio(2/1)	LogRatio	p Value	Sig(2/1)	Number of Phospho (STY)	Amino acid	Sequence window
AAC28850.1		CMGC_MAPK	3.10363	1.63396	0.00865927	1	2	Y	FGLARPSSESDMMTEYVVTRWYRAPELLLNS
AAO16559.1	Mitogen-activated protein kinase[Triticumaestivum]	WNK_NRBP	5.94077	2.57065	0.0442202	1	1	S	DVSSSRAGRPRHHRGSPDAGGDEGRPRRQQG
			8.76809	3.13226	0.0327749	1	1	T	HRTLVEELNKRMFFNTVGAVENIGFRRIPGY
AAW31855.1	Tousled-like protein kinase[Triticumaestivum]	TLK	2.23859	1.16259	0.00758753	1	1	S	MSAAGEDIVQHLSSNSNPSSSKLAKLEARMA
ABC70158.1	Putative protein serine/threoninekinase[Triticumaestivum]	RLK-Pelle_RLCK-VIIa-1	0.016896	-5.88718	0.00564763	-1	1	S	QGGGGGGNGTGGRTVSAASSSGVGAREERPM
AFR54115.1	Calcium-dependent protein kinase3-like protein,partial[Triticumaestivum]	CAMK_CDPK	2.80368	1.48732	0.0453854	1	1;2;3	S	NMGVGRRTMRNSLNISMRDAPGAI_______
ALY06376.1	Calcium-dependent protein kinase CPK7-D[Triticumaestivum]	CAMK_CDPK	0.385213	-1.37627	0.0229557	-1	1	S	RERFTSLSLKLQKDGSLQITSTQ________
CBD32297.1		RLK-Pelle_LRR-V	0.335033	-1.57762	0.0214009	-1	2	S	AKIERNKSFDDDDDFSSKPVARKSSTKPIKA
CDM80800.1		RLK-Pelle_WAK_LRK10L-1	71.6794	6.16349	0.000969637	1	1	S	ELISSKPAVDMSRSHSEINLANMALNRIQNH
CDM82151.1		CK1_CK1-Pl	2.88138	1.52676	0.0406957	1	1	S	__________MDEFESGDKGIAGPAPGPGAG
CDM83925.1		TKL_CTR1-DRK-1	4.7114	2.23616	0.0246196	1	1;2	S	SQRRGVAEEPRGASSSPEHPLMRAKGRSILG
CDM83979.1		TKL-Pl-5	7.05956	2.81958	0.00940668	1	1	T	KMLKWRRKVREDKPVTSPGNACRYVAPEVLR
SPT15593.1		RLK-Pelle_DLSV	231.331	7.85381	0.013067	1	1	S	AKETLDYVHRGQGNTSFEDFRQTHIAELEEQ
SPT17466.1		RLK-Pelle_DLSV	167.095	7.38453	0.0446314	1	1;2	S	MHTDPYPGVSHSTSRSPMSPNEVSITELEPR
SPT18078.1		AGC_RSK-2	0.267582	-1.90195	0.020219	-1	1;2;3	T	ASDADKISSPLVAPATPSGGGYKSPYWDLKK
SPT18460.1		STE_STE11	2.632	1.39616	0.0454484	1	1;2;3	S	SSSPIPVRTNMSLPVSPCSSPLRQFKQSNWS
SPT19430.1		RLK-Pelle_RLCK-VIIa-2	7.09597	2.827	0.00946815	1	1	S	PMAAPKAHAAVGARRSPGSSSMSSVTTRSTS
