# Supplementary material for: Large-scale phosphoproteome analysis in wheat seedling leaves provides evidence for extensive phosphorylation of regulatory proteins during CWMV infection
Source: BMC Plant Biol. 2023 Nov 2;23:532. doi: 10.1186/s12870-023-04559-3 (PMC10621099; doi:10.1186/s12870-023-04559-3)
Supplement: Supplementary file 7 — Additional file 7. [file 12870_2023_4559_MOESM7_ESM.xlsx]

## Sheet: Sheet1
Table S5 Differentially phosphorylation of catalytic enzymes
Accession ID	Protein description	LogRatio	p Value	Sig(2/1)	Number of Phospho (STY)	Amino acid	Sequence window	Position in peptide	Position in peptide
AIG90982.1	photosystemII protein D1(chloroplast)[Triticumaestivum]	8.15511	0.00120363	1	1	S	SLVTSSLIRETTENESANEGYKFGQEEETYN	7
CAA03935.1	sucrose synthase type2[Triticumaestivum]	2.75123	0.0282582	1	1	S	FEPFNASFPRPSLSKSIGNGVQFLNRHLSSK	1
SPT17225.1	Succinyl-CoA synthetase-like domain containing protein	-7.27761	0.00475535	-1	1	S	DKIKALRDAGVTVVESPAKIGSTMFELFKQR	9
BAB82471.1	Chitinase1 [Triticumaestivum]	-1.5832	0.0412301	-1	2	S	SVITRSVYASMLPNRDNSLC	6
BAB82471.1	Chitinase1 [Triticumaestivum]	-4.68347	0.0077555	-1	1;2	S	RAIGKDLVSNPDLVSTDAVVSF	9
CAL26914.1	alkalineinvertase[Triticumaestivum]	1.04121	0.00178597	1	2	S	KPRFTLERKRSFDEQSWSDLSHRHNDGFDSV	6
BAD06322.1	putative cellulose synthase[Triticumaestivum]	-2.40971	0.00278761	-1	1	S	TGNISRRAPFPYVNHSPNPSREFSGSIGNVA	9
BAD06322.1	putative cellulose synthase[Triticumaestivum]	-2.99705	0.0085122	-1	1	S	______MDGDADALKSGRHGAGDVCQICADG	10
CBD32908.1	Secondary wall-specific cellulose synthase, Secondary cell wall formatio	-1.13179	0.011229	-1	1;2	S	QKWRSGGPAMSSFGGSVAGKELEAEREMEGS	12
CBD24095.1	Leucine carboxyl methyltransferase family protein	5.34732	0.00753384	1	1	S	EPAEVEAGGGIAAARSSPAAVQATNDDAAAS	1
AAX35536.1	delta-1-pyrroline-5-carboxylate synthase	2.00921	0.000665377	1	2;3;4	Y	____________MALYDMLFTQLDVSSSQLLVTDSDFDNS	4
AAX35536.1	delta-1-pyrroline-5-carboxylate synthase	2.164	0.00525732	1	1;2;3;4	S	____________LDVSSSQLLVTDSDFDNSNFRERLR	4
AAX35536.1	delta-1-pyrroline-5-carboxylate synthase	1.49402	0.0015493	1	1;2;3;4	S	____________LDVSSSQLLVTDSDFDNSNFRERLRETV	5
AAX35536.1	delta-1-pyrroline-5-carboxylate synthase	2.68183	0.0359394	1	1;2;3;4	S	____________LDVSSSQLLVTDSDFDNSNF	11
AAQ14552.1	sucrose-phosphate synthase[Triticumaestivum]	1.67487	0.0438639	1	1;2;3	S	PHQRLRVPGVPAASASMGGDDSLSDSLRGLS	10
CDM81749.1	Similar to oxidoreductase	2.35588	0.0238217	1	1	S	GLIYTRVLGEGDDPSSPIGRGWQSTFLTKDK	10
CDM82971.1	Similar to S-adenosylmethionine synthase 2	7.19782	0.000826457	1	1	S	SADHRLLPSFPSSAPSPSKKPKLAPLLPTAP	11
CDM84159.1	Similar to Cellulose synthase (Fragment)	8.42073	0.0049388	1	1;2	S	RRSLAATSNVVSGAVSKRYGESAGEATGDAF	14
CDM85013.1	Similar to Delta 1-pyrroline-5-carboxylate synthetase (P5CS)	5.85759	2.28129e-05	1	1	S	GVGRQRLKYRKLINSSFADLQNPQLDLDGKA	5
