# Supplementary material for: Large-scale phosphoproteome analysis in wheat seedling leaves provides evidence for extensive phosphorylation of regulatory proteins during CWMV infection
Source: BMC Plant Biol. 2023 Nov 2;23:532. doi: 10.1186/s12870-023-04559-3 (PMC10621099; doi:10.1186/s12870-023-04559-3)
Supplement: Supplementary file 8 — Additional file 8. [file 12870_2023_4559_MOESM8_ESM.xlsx]

## Sheet: Network table
Table S6 Analyses of protein-protein interaction network
#node1	node2	node1_string_id	node2_string_id	neighborhood_on_chromosome	gene_fusion	phylogenetic_cooccurrence	homology	coexpression	experimentally_determined_interaction	database_annotated	automated_textmining	combined_score
AAC28850.1	QBQ83005.1	4565.Traes_4BL_2CEFDE904.1	4565.Traes_1BL_F0A02AA02.1	0	0	0	0	0	0.078	0.412	0.525	0.719
AAC28850.1	sp|P83970.1|PMA1_WHEAT	4565.Traes_4BL_2CEFDE904.1	4565.Traes_2AL_2C50DEE4C.1	0	0	0	0	0.049	0.057	0.369	0.343	0.578
AAC28850.1	ABC70158.1	4565.Traes_4BL_2CEFDE904.1	4565.Traes_2AL_E5FE0C513.1	0	0	0.369	0.59	0	0.094	0.426	0.563	0.637
AAC28850.1	SPT17147.1	4565.Traes_4BL_2CEFDE904.1	4565.Traes_2AS_505DF386F.1	0	0	0	0	0	0.077	0.393	0.178	0.499
AAC28850.1	SPT18278.1	4565.Traes_4BL_2CEFDE904.1	4565.Traes_2BL_58357578A.2	0	0	0	0	0	0.493	0.426	0.063	0.703
AAC28850.1	SPT18460.1	4565.Traes_4BL_2CEFDE904.1	4565.Traes_2BL_78B69AD87.2	0	0	0	0.672	0	0.696	0.369	0.608	0.838
AAC28850.1	SPT18366.1	4565.Traes_4BL_2CEFDE904.1	4565.Traes_2BL_A115DFB91.1	0	0	0	0	0	0	0.434	0.337	0.608
AAC28850.1	SPT19430.1	4565.Traes_4BL_2CEFDE904.1	4565.Traes_2BL_BFCED1004.2	0	0	0.386	0.58	0.06	0.094	0.426	0.406	0.62
AAC28850.1	SPT17466.1	4565.Traes_4BL_2CEFDE904.1	4565.Traes_2BS_29FB79919.2	0	0	0	0.602	0.049	0.094	0.426	0.2	0.497
AAC28850.1	ALY06376.1	4565.Traes_4BL_2CEFDE904.1	4565.Traes_2BS_4F489C2B9.1	0	0	0.386	0.658	0.103	0.643	0.53	0.309	0.87
AAC28850.1	SPT15593.1	4565.Traes_4BL_2CEFDE904.1	4565.Traes_2BS_9931EE821.7	0	0	0	0.573	0.049	0.094	0.426	0.2	0.5
AAC28850.1	SPT18759.1	4565.Traes_4BL_2CEFDE904.1	4565.Traes_2DL_3D83B32F9.1	0	0	0	0	0	0.058	0.416	0	0.426
AAC28850.1	AOO86837.1	4565.Traes_4BL_2CEFDE904.1	4565.Traes_3AL_56B05D87C.1	0	0	0	0	0.107	0.136	0.431	0.555	0.778
AAC28850.1	CDM80751.1	4565.Traes_4BL_2CEFDE904.1	4565.Traes_3B_41EE9C1AA.1	0	0	0	0	0.049	0.205	0.369	0.237	0.587
AAC28850.1	CDM82689.1	4565.Traes_4BL_2CEFDE904.1	4565.Traes_3B_45F1B4533.1	0	0	0	0	0	0.655	0	0.19	0.708
AAC28850.1	CDM82151.1	4565.Traes_4BL_2CEFDE904.1	4565.Traes_3B_74E0B009F.1	0	0	0	0	0	0.065	0.577	0.203	0.657
AAC28850.1	CDM80643.1	4565.Traes_4BL_2CEFDE904.1	4565.Traes_3B_792DBD958.2	0	0	0	0	0	0.073	0.577	0	0.591
AAC28850.1	CDM84638.1	4565.Traes_4BL_2CEFDE904.1	4565.Traes_3B_ACE7EBF29.2	0	0	0	0	0.069	0.205	0.369	0.332	0.646
AAC28850.1	CDM80800.1	4565.Traes_4BL_2CEFDE904.1	4565.Traes_3B_B991D1B1A.1	0	0	0	0.58	0.054	0.094	0.426	0	0.465
AAC28850.1	CDM81605.1	4565.Traes_4BL_2CEFDE904.1	4565.Traes_3B_CC1C6055C.1	0	0	0	0	0	0.533	0.388	0.228	0.76
AAC28850.1	CDM83925.1	4565.Traes_4BL_2CEFDE904.1	4565.Traes_3DL_1AECDB6ED.1	0	0	0	0.595	0	0.094	0.518	0.227	0.58
AAC28850.1	CDM83979.1	4565.Traes_4BL_2CEFDE904.1	4565.Traes_3DL_AB617A475.2	0	0	0.42	0.585	0.055	0.094	0.518	0.227	0.655
AAC28850.1	AAS17949.1	4565.Traes_4BL_2CEFDE904.1	4565.Traes_4AS_46D587139.2	0	0	0	0	0	0.083	0.383	0.209	0.513
AAC28850.1	CBC54416.1	4565.Traes_4BL_2CEFDE904.1	4565.Traes_5BL_DB6E9FDB9.2	0	0	0	0	0	0.066	0.301	0.225	0.449
AAC28850.1	CDM81357.1	4565.Traes_4BL_2CEFDE904.1	4565.Traes_5DS_DAE813B5B1.1	0	0	0	0	0	0	0.57	0.041	0.57
AAC28850.1	ALI88575.1	4565.Traes_4BL_2CEFDE904.1	4565.Traes_5DS_91270F128.1	0	0	0	0	0	0.081	0.575	0.432	0.758
AAC28850.1	ABB18390.1	4565.Traes_4BL_2CEFDE904.1	4565.Traes_6AL_116E0BA24.1	0	0	0	0	0	0.702	0	0.256	0.768
AAC28850.1	AFR54115.1	4565.Traes_4BL_2CEFDE904.1	4565.Traes_6DL_8828FB150.1	0	0	0.302	0.599	0.048	0.643	0.53	0.462	0.872
AAC28850.1	AGA84103.1	4565.Traes_4BL_2CEFDE904.1	4565.Traes_4DS_8D47B4C37.1	0	0	0	0	0	0.692	0.568	0.238	0.889
AAC28850.1	AVK60242.2	4565.Traes_4BL_2CEFDE904.1	4565.Traes_5DS_9AC2C8FFE1.1	0	0	0	0	0	0.717	0.581	0.315	0.911
AAM77679.2	CBD32908.1	4565.Traes_2DS_22500FA4F.1	4565.Traes_1AL_F420A1BBE.1	0.047	0	0	0	0.049	0	0.472	0.063	0.491
AAM77679.2	sp|P83970.1|PMA1_WHEAT	4565.Traes_2DS_22500FA4F.1	4565.Traes_2AL_2C50DEE4C.1	0.048	0	0	0	0	0.075	0.426	0	0.45
AAM77679.2	BAD06322.1	4565.Traes_2DS_22500FA4F.1	4565.Traes_2AS_665AF9500.1	0.047	0	0	0	0.052	0	0.472	0.234	0.585
AAM77679.2	SPT20281.1	4565.Traes_2DS_22500FA4F.1	4565.Traes_2BL_2825A3D0F.1	0.087	0	0	0	0	0.15	0	0.464	0.547
AAM77679.2	CDM84808.1	4565.Traes_2DS_22500FA4F.1	4565.Traes_3B_E4B5A1FEF.2	0.045	0	0	0	0	0.054	0.383	0.064	0.408
AAM77679.2	CDM85799.1	4565.Traes_2DS_22500FA4F.1	4565.Traes_3B_478FC7C87.1	0	0	0	0	0.05	0	0.308	0.183	0.415
AAM77679.2	AVK60242.2	4565.Traes_2DS_22500FA4F.1	4565.Traes_5DS_9AC2C8FFE1.1	0.185	0	0	0	0	0.08	0.314	0	0.44
AAM77679.2	CDM84183.1	4565.Traes_2DS_22500FA4F.1	4565.Traes_3DL_B2FD2FBFA.1	0.047	0	0	0	0.049	0	0.472	0.174	0.551
AAM77679.2	CDM85718.1	4565.Traes_2DS_22500FA4F.1	4565.Traes_3B_E077414F2.1	0	0	0	0	0	0.649	0	0	0.649
AAM77679.2	CDM80448.1	4565.Traes_2DS_22500FA4F.1	4565.Traes_3B_B96A4CFA6.2	0	0	0	0	0.135	0.051	0.56	0.299	0.712
AAM77679.2	CDM84309.1	4565.Traes_2DS_22500FA4F.1	4565.Traes_3B_E6FADD994.1	0.123	0	0	0	0.064	0.081	0.587	0.248	0.722
AAM77679.2	CAV23144.1	4565.Traes_2DS_22500FA4F.1	4565.Traes_6AL_AC87E1B0B.1	0.202	0	0	0	0.062	0.06	0.632	0.303	0.786
AAM77679.2	SPT17225.1	4565.Traes_2DS_22500FA4F.1	4565.Traes_2DS_3AC11B9D8.1	0.218	0	0	0	0.112	0.047	0.632	0.338	0.809
AAM77679.2	CDM85013.1	4565.Traes_2DS_22500FA4F.1	4565.Traes_3B_C4683D0FA.2	0.218	0	0	0	0	0	0.895	0.711	0.974
AAM77679.2	CAY37266.1	4565.Traes_2DS_22500FA4F.1	4565.Traes_7DS_42F8FD2BD.1	0.113	0	0	0	0.12	0.689	0.966	0.46	0.994
AAM77679.2	CBV23310.1	4565.Traes_2DS_22500FA4F.1	4565.Traes_3DS_9C173AB38.1	0.18	0	0	0	0.049	0.711	0.963	0.624	0.996
AAO16559.1	ABO15892.1	4565.Traes_5DL_9824E97A8.2	4565.Traes_6BS_404C2652F.2	0	0	0	0	0.052	0	0	0.616	0.62
AAQ14552.1	CBD32908.1	4565.Traes_4BS_D4D9B5E3E.1	4565.Traes_1AL_F420A1BBE.1	0.18	0	0	0	0.06	0	0.449	0.07	0.552
AAQ14552.1	BAD06322.1	4565.Traes_4BS_D4D9B5E3E.1	4565.Traes_2AS_665AF9500.1	0.18	0	0	0	0.06	0	0.449	0.46	0.739
AAQ14552.1	CAA03935.1	4565.Traes_4BS_D4D9B5E3E.1	4565.Traes_2BS_96ECE84C2.1	0	0	0.397	0.589	0	0	0.938	0.682	0.961
AAQ14552.1	CDM85799.1	4565.Traes_4BS_D4D9B5E3E.1	4565.Traes_3B_478FC7C87.1	0.059	0	0	0	0.097	0	0.375	0.154	0.49
AAQ14552.1	CDM85013.1	4565.Traes_4BS_D4D9B5E3E.1	4565.Traes_3B_C4683D0FA.2	0.189	0	0	0	0	0	0.629	0.315	0.775
AAQ14552.1	CDM81605.1	4565.Traes_4BS_D4D9B5E3E.1	4565.Traes_3B_CC1C6055C.1	0	0	0	0	0.047	0.052	0	0.524	0.532
AAQ14552.1	CDM84183.1	4565.Traes_4BS_D4D9B5E3E.1	4565.Traes_3DL_B2FD2FBFA.1	0.18	0	0	0	0.06	0	0.449	0.543	0.779
AAQ14552.1	AVK60242.2	4565.Traes_4BS_D4D9B5E3E.1	4565.Traes_5DS_9AC2C8FFE1.1	0.077	0	0	0	0	0.7	0.373	0.054	0.813
AAR27052.1	CBV23310.1	4565.Traes_2BL_F1A254464.1	4565.Traes_3DS_9C173AB38.1	0.215	0	0	0	0	0	0	0.292	0.42
AAR27052.1	CDM85013.1	4565.Traes_2BL_F1A254464.1	4565.Traes_3B_C4683D0FA.2	0.218	0	0	0	0	0	0	0.31	0.437
AAR27052.1	CDM82689.1	4565.Traes_2BL_F1A254464.1	4565.Traes_3B_45F1B4533.1	0	0	0	0	0	0	0	0.602	0.602
AAS17949.1	sp|P83970.1|PMA1_WHEAT	4565.Traes_4AS_46D587139.2	4565.Traes_2AL_2C50DEE4C.1	0.08	0	0	0	0	0.1	0	0.342	0.408
AAS17949.1	AYN44142.1	4565.Traes_4AS_46D587139.2	4565.Traes_2BL_D0C7517E1.2	0.043	0	0	0	0	0	0	0.522	0.522
AAS17949.1	SPT18485.1	4565.Traes_4AS_46D587139.2	4565.Traes_2DL_2924C6399.1	0.213	0	0	0	0.05	0	0	0.33	0.455
AAS17949.1	CDM80751.1	4565.Traes_4AS_46D587139.2	4565.Traes_3B_41EE9C1AA.1	0	0	0	0	0	0.095	0.431	0.066	0.477
AAS17949.1	CDM84638.1	4565.Traes_4AS_46D587139.2	4565.Traes_3B_ACE7EBF29.2	0	0	0	0	0	0.095	0.431	0.068	0.478
AAS17949.1	CDM85013.1	4565.Traes_4AS_46D587139.2	4565.Traes_3B_C4683D0FA.2	0.225	0	0	0	0.049	0	0	0.395	0.515
AAS17949.1	QBC16609.1	4565.Traes_4AS_46D587139.2	4565.Traes_7BS_55CB27B54.1	0.045	0	0	0	0.108	0	0	0.521	0.556
AAY84882.1	SPT18460.1	4565.Traes_1DS_32958E4C2.1	4565.Traes_2BL_78B69AD87.2	0	0	0	0	0	0	0	0.403	0.403
AAY84882.1	SPT20033.1	4565.Traes_1DS_32958E4C2.1	4565.Traes_2DL_28DFAC79D.2	0	0	0	0	0.05	0	0	0.408	0.413
AAY84882.1	CDM82632.1	4565.Traes_1DS_32958E4C2.1	4565.Traes_3B_5AAD28F95.1	0	0	0	0	0.049	0	0.58	0	0.583
AAY84882.1	AWO67474.1	4565.Traes_1DS_32958E4C2.1	4565.Traes_7AL_C817A0712.1	0	0	0	0	0.049	0	0.58	0	0.583
AAY84882.1	AGI04359.1	4565.Traes_1DS_32958E4C2.1	4565.Traes_5BS_8ECE54AC4.1	0	0	0	0	0.051	0.085	0.426	0.295	0.601
AAY84882.1	ACO71288.1	4565.Traes_1DS_32958E4C2.1	4565.Traes_5BL_87B2B02B0.1	0	0	0	0	0.051	0.085	0.426	0.295	0.601
AAY84882.1	CDM82093.1	4565.Traes_1DS_32958E4C2.1	4565.Traes_3B_950BA20A7.1	0	0	0	0	0.114	0	0.649	0	0.675
AAY84882.1	SPT16697.1	4565.Traes_1DS_32958E4C2.1	4565.Traes_2AS_BD2ACFBAC.1	0	0	0	0	0.062	0.74	0	0.323	0.82
AAY84882.1	CDM81595.1	4565.Traes_1DS_32958E4C2.1	4565.Traes_3B_BBC80EE2E.2	0	0	0	0	0.049	0.689	0.563	0.331	0.901
AAY84882.1	AIG56841.1	4565.Traes_1DS_32958E4C2.1	4565.Traes_5DL_BFB4552D3.1	0	0	0	0	0.049	0.689	0.563	0.331	0.901
AAY84882.1	SPT15508.1	4565.Traes_1DS_32958E4C2.1	4565.Traes_2AS_D2FB48992.2	0	0	0	0	0.114	0.647	0.647	0.464	0.932
AAY84882.1	CDM85602.1	4565.Traes_1DS_32958E4C2.1	4565.Traes_3B_637E6E81C.2	0	0	0	0	0.049	0.689	0.563	0.603	0.941
ABB18390.1	CAV24951.1	4565.Traes_6AL_116E0BA24.1	4565.Traes_1AL_B649BCDF6.1	0	0	0	0	0	0.567	0	0.18	0.629
ABB18390.1	SPT20229.1	4565.Traes_6AL_116E0BA24.1	4565.Traes_2AL_7725A4802.1	0	0	0	0	0	0.409	0	0.062	0.421
ABB18390.1	ABC70158.1	4565.Traes_6AL_116E0BA24.1	4565.Traes_2AL_E5FE0C513.1	0	0	0	0	0	0.569	0.561	0	0.802
ABB18390.1	SPT16921.1	4565.Traes_6AL_116E0BA24.1	4565.Traes_2AS_17AD96CEE.2	0	0	0	0	0	0	0	0.535	0.535
ABB18390.1	SPT19768.1	4565.Traes_6AL_116E0BA24.1	4565.Traes_2BL_623825FC7.1	0	0	0	0	0	0	0	0.454	0.454
ABB18390.1	SPT18460.1	4565.Traes_6AL_116E0BA24.1	4565.Traes_2BL_78B69AD87.2	0	0	0	0	0.049	0.134	0.646	0.291	0.765
ABB18390.1	SPT19430.1	4565.Traes_6AL_116E0BA24.1	4565.Traes_2BL_BFCED1004.2	0	0	0	0	0	0.569	0.561	0	0.802
ABB18390.1	SPT16541.1	4565.Traes_6AL_116E0BA24.1	4565.Traes_2BS_0A777D375.1	0	0	0	0	0.279	0.228	0	0.407	0.641
ABB18390.1	SPT17466.1	4565.Traes_6AL_116E0BA24.1	4565.Traes_2BS_29FB79919.2	0	0	0	0	0	0.569	0.429	0	0.743
ABB18390.1	SPT15593.1	4565.Traes_6AL_116E0BA24.1	4565.Traes_2BS_9931EE821.7	0	0	0	0	0	0.569	0.429	0	0.743
ABB18390.1	SPT15423.1	4565.Traes_6AL_116E0BA24.1	4565.Traes_2DS_57FEA8C69.2	0	0	0	0	0.137	0	0	0.682	0.713
ABB18390.1	AOO86837.1	4565.Traes_6AL_116E0BA24.1	4565.Traes_3AL_56B05D87C.1	0	0	0	0	0	0.075	0.575	0.066	0.6
ABB18390.1	CDM80800.1	4565.Traes_6AL_116E0BA24.1	4565.Traes_3B_B991D1B1A.1	0	0	0	0	0	0.569	0.561	0	0.802
ABB18390.1	CDM80957.1	4565.Traes_6AL_116E0BA24.1	4565.Traes_3B_BEE568AA6.2	0	0	0	0	0.049	0	0	0.622	0.625
ABB18390.1	CDM85718.1	4565.Traes_6AL_116E0BA24.1	4565.Traes_3B_E077414F2.1	0	0	0	0	0	0	0	0.411	0.41
ABB18390.1	CDM83925.1	4565.Traes_6AL_116E0BA24.1	4565.Traes_3DL_1AECDB6ED.1	0	0	0	0	0	0.569	0.429	0.068	0.75
ABB18390.1	CDM83979.1	4565.Traes_6AL_116E0BA24.1	4565.Traes_3DL_AB617A475.2	0	0	0	0	0	0.569	0.429	0.068	0.75
ABB18390.1	AGW81803.1	4565.Traes_6AL_116E0BA24.1	4565.Traes_4AL_4B23E74CF.2	0	0	0	0	0	0	0	0.589	0.589
ABB18390.1	AGA84103.1	4565.Traes_6AL_116E0BA24.1	4565.Traes_4DS_8D47B4C37.1	0	0	0	0	0	0.631	0	0.244	0.709
ABB18390.1	AIT97055.1	4565.Traes_6AL_116E0BA24.1	4565.Traes_5BL_1A6FFA35C.1	0	0	0	0	0	0.415	0	0.228	0.529
ABB18390.1	AIZ95473.1	4565.Traes_6AL_116E0BA24.1	4565.Traes_5BL_B35A2E6B2.1	0	0	0	0	0	0.415	0	0.228	0.529
ABB18390.1	CBC54416.1	4565.Traes_6AL_116E0BA24.1	4565.Traes_5BL_DB6E9FDB9.2	0	0	0	0	0.077	0.057	0.402	0.066	0.448
ABC70158.1	SPT20229.1	4565.Traes_2AL_E5FE0C513.1	4565.Traes_2AL_7725A4802.1	0	0	0	0	0	0.193	0.436	0	0.525
ABC70158.1	CDM81605.1	4565.Traes_2AL_E5FE0C513.1	4565.Traes_3B_CC1C6055C.1	0	0	0	0	0.042	0.076	0.384	0	0.407
ABC70158.1	SPT17345.1	4565.Traes_2AL_E5FE0C513.1	4565.Traes_2DS_18DAEBA49.1	0	0	0	0	0	0.076	0.391	0	0.413
ABC70158.1	ALX19812.1	4565.Traes_2AL_E5FE0C513.1	4565.Traes_6AS_2409DD2E9.1	0	0	0	0	0	0.076	0.391	0	0.413
ABC70158.1	AFR54115.1	4565.Traes_2AL_E5FE0C513.1	4565.Traes_6DL_8828FB150.1	0	0	0.362	0	0	0.057	0.046	0.115	0.424
ABC70158.1	CDM82689.1	4565.Traes_2AL_E5FE0C513.1	4565.Traes_3B_45F1B4533.1	0	0	0	0	0	0.055	0.426	0	0.434
ABC70158.1	CDM84638.1	4565.Traes_2AL_E5FE0C513.1	4565.Traes_3B_ACE7EBF29.2	0	0	0	0	0	0.077	0.415	0	0.436
ABC70158.1	ALY06376.1	4565.Traes_2AL_E5FE0C513.1	4565.Traes_2BS_4F489C2B9.1	0	0	0.413	0	0	0.057	0.046	0.063	0.438
ABC70158.1	SPT16541.1	4565.Traes_2AL_E5FE0C513.1	4565.Traes_2BS_0A777D375.1	0	0	0	0	0.047	0.065	0.426	0	0.443
ABC70158.1	CDM82151.1	4565.Traes_2AL_E5FE0C513.1	4565.Traes_3B_74E0B009F.1	0	0	0	0	0	0.077	0.426	0	0.447
ABC70158.1	SPT18460.1	4565.Traes_2AL_E5FE0C513.1	4565.Traes_2BL_78B69AD87.2	0	0	0	0.585	0.054	0.076	0.42	0	0.448
ABC70158.1	CDM83925.1	4565.Traes_2AL_E5FE0C513.1	4565.Traes_3DL_1AECDB6ED.1	0	0	0	0.621	0	0.084	0.426	0	0.451
ABC70158.1	CDM85718.1	4565.Traes_2AL_E5FE0C513.1	4565.Traes_3B_E077414F2.1	0	0	0	0	0	0.049	0.426	0.105	0.468
ABC70158.1	ALI88575.1	4565.Traes_2AL_E5FE0C513.1	4565.Traes_5DS_91270F128.1	0	0	0	0	0.056	0.095	0.426	0.059	0.476
ABC70158.1	CDM80751.1	4565.Traes_2AL_E5FE0C513.1	4565.Traes_3B_41EE9C1AA.1	0	0	0	0	0	0.077	0.415	0.176	0.516
ABC70158.1	CDM83979.1	4565.Traes_2AL_E5FE0C513.1	4565.Traes_3DL_AB617A475.2	0	0	0.453	0.654	0	0.084	0.426	0	0.533
ABC70158.1	AGA84103.1	4565.Traes_2AL_E5FE0C513.1	4565.Traes_4DS_8D47B4C37.1	0	0	0	0	0	0.25	0.427	0	0.551
ABC70158.1	AOO86837.1	4565.Traes_2AL_E5FE0C513.1	4565.Traes_3AL_56B05D87C.1	0.046	0	0	0	0	0.08	0.426	0.309	0.605
ABC70158.1	AIZ95473.1	4565.Traes_2AL_E5FE0C513.1	4565.Traes_5BL_B35A2E6B2.1	0	0	0	0	0	0.413	0.426	0.068	0.658
ABC70158.1	AIT97055.1	4565.Traes_2AL_E5FE0C513.1	4565.Traes_5BL_1A6FFA35C.1	0	0	0	0	0	0.413	0.426	0.068	0.658
ABC70158.1	AVK60242.2	4565.Traes_2AL_E5FE0C513.1	4565.Traes_5DS_9AC2C8FFE1.1	0.081	0	0	0	0	0.508	0.434	0	0.721
ABO15892.1	AFK26594.1	4565.Traes_6BS_404C2652F.2	4565.Traes_1AL_3D34ABA52.1	0	0	0	0	0.585	0.062	0	0	0.594
ABO15892.1	SPT16921.1	4565.Traes_6BS_404C2652F.2	4565.Traes_2AS_17AD96CEE.2	0	0	0	0	0.439	0.716	0.636	0.237	0.949
ABO15892.1	SPT15508.1	4565.Traes_6BS_404C2652F.2	4565.Traes_2AS_D2FB48992.2	0	0	0	0	0.046	0	0.425	0.188	0.515
ABO15892.1	sp|G5CEW6.1|IF4G_WHEAT	4565.Traes_6BS_404C2652F.2	4565.Traes_2BS_80474BB5B.1	0	0	0	0	0.435	0.714	0.619	0.59	0.971
ABO15892.1	SPT17383.1	4565.Traes_6BS_404C2652F.2	4565.Traes_2DS_1A728B7C8.1	0	0	0	0	0.435	0.714	0.619	0.59	0.971
ABO15892.1	CDM85602.1	4565.Traes_6BS_404C2652F.2	4565.Traes_3B_637E6E81C.2	0	0	0	0	0.107	0.099	0.434	0.16	0.566
ABO15892.1	CDM83539.1	4565.Traes_6BS_404C2652F.2	4565.Traes_3B_6D66B909C.5	0	0	0	0	0.053	0	0	0.408	0.415
ABO15892.1	CDM81595.1	4565.Traes_6BS_404C2652F.2	4565.Traes_3B_BBC80EE2E.2	0	0	0	0	0.107	0.099	0.434	0.16	0.566
ABO15892.1	ACO71288.1	4565.Traes_6BS_404C2652F.2	4565.Traes_5BL_87B2B02B0.1	0	0	0	0	0.09	0.082	0.509	0.254	0.653
ABO15892.1	AGI04359.1	4565.Traes_6BS_404C2652F.2	4565.Traes_5BS_8ECE54AC4.1	0	0	0	0	0.09	0.082	0.509	0.254	0.653
ABO15892.1	AIG56841.1	4565.Traes_6BS_404C2652F.2	4565.Traes_5DL_BFB4552D3.1	0	0	0	0	0.107	0.099	0.434	0.16	0.566
ABO15892.1	AVK60242.2	4565.Traes_6BS_404C2652F.2	4565.Traes_5DS_9AC2C8FFE1.1	0	0	0	0	0.049	0.151	0	0.327	0.409
ABO69708.1	ALY06376.1	4565.Traes_5DL_F17F78F73.1	4565.Traes_2BS_4F489C2B9.1	0	0	0	0	0	0	0.517	0.061	0.527
ABO69708.1	CDM81605.1	4565.Traes_5DL_F17F78F73.1	4565.Traes_3B_CC1C6055C.1	0	0	0	0	0	0.155	0.524	0	0.58
ABO69708.1	AKR53707.1	4565.Traes_5DL_F17F78F73.1	4565.Traes_4AL_3E9AE242D.2	0	0	0	0	0	0	0	0.424	0.424
ABO69708.1	AFR54115.1	4565.Traes_5DL_F17F78F73.1	4565.Traes_6DL_8828FB150.1	0	0	0	0	0	0	0.517	0.061	0.527
ABO69708.1	CDM81357.1	4565.Traes_5DL_F17F78F73.1	4565.Traes_5DS_DAE813B5B1.1	0	0	0	0	0	0.077	0.579	0	0.594
ABO69708.1	AMD40026.1	4565.Traes_5DL_F17F78F73.1	4565.Traes_5DS_438FF99FC.2	0	0	0	0	0	0	0	0.601	0.601
ACO71288.1	AIG90994.1	4565.Traes_5BL_87B2B02B0.1	4565.EPlTAEP00000010025	0	0	0	0	0.049	0.077	0.427	0	0.453
ACO71288.1	AFK26594.1	4565.Traes_5BL_87B2B02B0.1	4565.Traes_1AL_3D34ABA52.1	0	0	0	0	0.053	0.659	0	0.261	0.74
ACO71288.1	SPT16921.1	4565.Traes_5BL_87B2B02B0.1	4565.Traes_2AS_17AD96CEE.2	0	0	0	0	0.086	0.051	0.578	0.248	0.687
ACO71288.1	SPT16697.1	4565.Traes_5BL_87B2B02B0.1	4565.Traes_2AS_BD2ACFBAC.1	0	0	0	0	0.052	0.711	0	0.256	0.778
ACO71288.1	SPT15508.1	4565.Traes_5BL_87B2B02B0.1	4565.Traes_2AS_D2FB48992.2	0	0	0	0	0.065	0.711	0.576	0.304	0.909
ACO71288.1	sp|G5CEW6.1|IF4G_WHEAT	4565.Traes_5BL_87B2B02B0.1	4565.Traes_2BS_80474BB5B.1	0	0	0	0	0.111	0.607	0.579	0.307	0.884
ACO71288.1	SPT19277.1	4565.Traes_5BL_87B2B02B0.1	4565.Traes_2DL_7679795E3.2	0	0	0	0.632	0.049	0.414	0.575	0.249	0.763
ACO71288.1	SPT17383.1	4565.Traes_5BL_87B2B02B0.1	4565.Traes_2DS_1A728B7C8.1	0	0	0	0	0.111	0.607	0.579	0.307	0.884
ACO71288.1	SPT17225.1	4565.Traes_5BL_87B2B02B0.1	4565.Traes_2DS_3AC11B9D8.1	0	0	0	0	0.061	0	0.391	0.064	0.418
ACO71288.1	AOO86837.1	4565.Traes_5BL_87B2B02B0.1	4565.Traes_3AL_56B05D87C.1	0	0	0	0	0.049	0.053	0.426	0	0.437
ACO71288.1	CDM82632.1	4565.Traes_5BL_87B2B02B0.1	4565.Traes_3B_5AAD28F95.1	0	0	0	0	0	0.052	0.524	0	0.529
ACO71288.1	CDM85602.1	4565.Traes_5BL_87B2B02B0.1	4565.Traes_3B_637E6E81C.2	0	0	0	0	0.138	0.624	0.539	0.183	0.861
ACO71288.1	CDM82093.1	4565.Traes_5BL_87B2B02B0.1	4565.Traes_3B_950BA20A7.1	0	0	0	0	0	0	0.577	0.066	0.588
ACO71288.1	CDM81595.1	4565.Traes_5BL_87B2B02B0.1	4565.Traes_3B_BBC80EE2E.2	0	0	0	0	0.138	0.624	0.539	0.183	0.861
ACO71288.1	CDM85718.1	4565.Traes_5BL_87B2B02B0.1	4565.Traes_3B_E077414F2.1	0	0	0	0	0.049	0.644	0.579	0	0.845
ACO71288.1	CDM84977.1	4565.Traes_5BL_87B2B02B0.1	4565.Traes_3DL_11FA9C395.1	0	0	0	0	0.049	0.474	0	0.264	0.599
ACO71288.1	AWO67474.1	4565.Traes_5BL_87B2B02B0.1	4565.Traes_7AL_C817A0712.1	0	0	0	0	0	0.052	0.524	0	0.529
ACO71288.1	AIG56841.1	4565.Traes_5BL_87B2B02B0.1	4565.Traes_5DL_BFB4552D3.1	0	0	0	0	0.499	0.624	0.539	0.183	0.919
ADK98522.1	CDM85603.1	4565.Traes_2BL_BF713EB9C.2	4565.Traes_3B_AB16D33F6.1	0	0	0	0	0.436	0	0	0	0.436
AFK26594.1	AIG90994.1	4565.Traes_1AL_3D34ABA52.1	4565.EPlTAEP00000010025	0	0	0	0	0.047	0	0.573	0	0.575
AFK26594.1	SPT15508.1	4565.Traes_1AL_3D34ABA52.1	4565.Traes_2AS_D2FB48992.2	0	0	0	0	0.135	0.074	0	0.315	0.403
AFK26594.1	CDM80448.1	4565.Traes_1AL_3D34ABA52.1	4565.Traes_3B_B96A4CFA6.2	0	0	0	0	0.42	0	0	0	0.42
AFK26594.1	SPT16541.1	4565.Traes_1AL_3D34ABA52.1	4565.Traes_2BS_0A777D375.1	0	0	0	0	0.283	0	0	0.232	0.425
AFK26594.1	SPT16921.1	4565.Traes_1AL_3D34ABA52.1	4565.Traes_2AS_17AD96CEE.2	0	0	0	0	0.436	0	0	0	0.436
AFK26594.1	CDM83018.1	4565.Traes_1AL_3D34ABA52.1	4565.Traes_3B_E1172F889.2	0	0	0	0	0.45	0	0	0	0.45
AFK26594.1	SPT17629.1	4565.Traes_1AL_3D34ABA52.1	4565.Traes_2BS_68CA27524.2	0	0	0	0	0	0	0	0.452	0.452
AFK26594.1	CDM84638.1	4565.Traes_1AL_3D34ABA52.1	4565.Traes_3B_ACE7EBF29.2	0	0	0.321	0	0.063	0	0	0.292	0.51
AFK26594.1	CDM81605.1	4565.Traes_1AL_3D34ABA52.1	4565.Traes_3B_CC1C6055C.1	0	0	0	0	0	0.061	0.553	0	0.562
AFK26594.1	CDM81357.1	4565.Traes_1AL_3D34ABA52.1	4565.Traes_5DS_DAE813B5B1.1	0	0	0	0	0.054	0.047	0.583	0	0.591
AFK26594.1	SPT20281.1	4565.Traes_1AL_3D34ABA52.1	4565.Traes_2BL_2825A3D0F.1	0	0	0	0	0.588	0	0	0.102	0.614
AFK26594.1	CBV23310.1	4565.Traes_1AL_3D34ABA52.1	4565.Traes_3DS_9C173AB38.1	0	0	0	0	0.591	0.047	0	0.11	0.622
AFK26594.1	AGB34310.1	4565.Traes_1AL_3D34ABA52.1	4565.Traes_7DS_4D01B6175.1	0	0	0	0	0	0.059	0.583	0.27	0.688
AFK26594.1	AGA84103.1	4565.Traes_1AL_3D34ABA52.1	4565.Traes_4DS_8D47B4C37.1	0	0	0	0	0.432	0.142	0.429	0.124	0.723
AFK26594.1	CDM82093.1	4565.Traes_1AL_3D34ABA52.1	4565.Traes_3B_950BA20A7.1	0	0	0	0	0.183	0	0.651	0.152	0.737
AFK26594.1	AGI04359.1	4565.Traes_1AL_3D34ABA52.1	4565.Traes_5BS_8ECE54AC4.1	0	0	0	0	0.053	0.659	0	0.261	0.74
AFK26594.1	AWO67474.1	4565.Traes_1AL_3D34ABA52.1	4565.Traes_7AL_C817A0712.1	0	0	0	0	0.105	0.471	0.584	0.048	0.787
AFK26594.1	CDM82632.1	4565.Traes_1AL_3D34ABA52.1	4565.Traes_3B_5AAD28F95.1	0	0	0	0	0.105	0.471	0.584	0.048	0.787
AFK26594.1	CDM85013.1	4565.Traes_1AL_3D34ABA52.1	4565.Traes_3B_C4683D0FA.2	0	0	0	0	0	0.801	0	0	0.801
AFK26594.1	CDM85718.1	4565.Traes_1AL_3D34ABA52.1	4565.Traes_3B_E077414F2.1	0	0	0	0	0.676	0.091	0.747	0.335	0.943
AFR54115.1	SPT17345.1	4565.Traes_6DL_8828FB150.1	4565.Traes_2DS_18DAEBA49.1	0	0	0	0	0.052	0.075	0.426	0.065	0.466
AFR54115.1	CDM80751.1	4565.Traes_6DL_8828FB150.1	4565.Traes_3B_41EE9C1AA.1	0	0	0	0	0	0.533	0.538	0.229	0.819
AFR54115.1	CDM82151.1	4565.Traes_6DL_8828FB150.1	4565.Traes_3B_74E0B009F.1	0	0	0	0	0	0.068	0.368	0.169	0.467
AFR54115.1	CDM84638.1	4565.Traes_6DL_8828FB150.1	4565.Traes_3B_ACE7EBF29.2	0	0	0	0.81	0	0.533	0.538	0.229	0.783
AFR54115.1	AGA84103.1	4565.Traes_6DL_8828FB150.1	4565.Traes_4DS_8D47B4C37.1	0	0	0	0	0	0.41	0.187	0.216	0.591
AFR54115.1	AVK60242.2	4565.Traes_6DL_8828FB150.1	4565.Traes_5DS_9AC2C8FFE1.1	0	0	0	0	0.049	0.512	0.307	0.315	0.75
AFR54115.1	ALX19812.1	4565.Traes_6DL_8828FB150.1	4565.Traes_6AS_2409DD2E9.1	0	0	0	0	0	0.075	0.426	0	0.446
AGA84103.1	sp|P83970.1|PMA1_WHEAT	4565.Traes_4DS_8D47B4C37.1	4565.Traes_2AL_2C50DEE4C.1	0	0	0	0	0	0.714	0	0.402	0.821
AGA84103.1	SPT20229.1	4565.Traes_4DS_8D47B4C37.1	4565.Traes_2AL_7725A4802.1	0	0	0	0	0.05	0.716	0.578	0.042	0.876
AGA84103.1	SPT19889.1	4565.Traes_4DS_8D47B4C37.1	4565.Traes_2AL_9C8ACA6B9.1	0	0	0	0	0	0.417	0	0.068	0.433
AGA84103.1	SPT18003.1	4565.Traes_4DS_8D47B4C37.1	4565.Traes_2AL_B13B82BAF.1	0	0	0	0	0	0.702	0.531	0.061	0.857
AGA84103.1	SPT18460.1	4565.Traes_4DS_8D47B4C37.1	4565.Traes_2BL_78B69AD87.2	0	0	0	0	0	0.651	0	0.323	0.753
AGA84103.1	SPT19010.1	4565.Traes_4DS_8D47B4C37.1	4565.Traes_2BL_8F3F35C0D.2	0	0	0	0	0	0.064	0.549	0	0.559
AGA84103.1	SPT18078.1	4565.Traes_4DS_8D47B4C37.1	4565.Traes_2BL_A687959FB.2	0	0	0	0	0	0.237	0	0.321	0.459
AGA84103.1	SPT19430.1	4565.Traes_4DS_8D47B4C37.1	4565.Traes_2BL_BFCED1004.2	0	0	0	0	0	0.185	0.427	0	0.513
AGA84103.1	SPT16541.1	4565.Traes_4DS_8D47B4C37.1	4565.Traes_2BS_0A777D375.1	0	0	0	0	0	0.492	0	0	0.491
AGA84103.1	SPT17466.1	4565.Traes_4DS_8D47B4C37.1	4565.Traes_2BS_29FB79919.2	0	0	0	0	0	0.185	0.427	0	0.513
AGA84103.1	ALY06376.1	4565.Traes_4DS_8D47B4C37.1	4565.Traes_2BS_4F489C2B9.1	0	0	0	0	0	0.41	0.187	0.288	0.628
AGA84103.1	sp|G5CEW6.1|IF4G_WHEAT	4565.Traes_4DS_8D47B4C37.1	4565.Traes_2BS_80474BB5B.1	0	0	0	0	0	0.706	0	0.051	0.709
AGA84103.1	SPT15593.1	4565.Traes_4DS_8D47B4C37.1	4565.Traes_2BS_9931EE821.7	0	0	0	0	0	0.185	0.427	0	0.513
AGA84103.1	SPT18759.1	4565.Traes_4DS_8D47B4C37.1	4565.Traes_2DL_3D83B32F9.1	0	0	0	0	0	0.52	0.549	0	0.774
AGA84103.1	SPT17383.1	4565.Traes_4DS_8D47B4C37.1	4565.Traes_2DS_1A728B7C8.1	0	0	0	0	0	0.706	0	0.051	0.709
AGA84103.1	AOO86837.1	4565.Traes_4DS_8D47B4C37.1	4565.Traes_3AL_56B05D87C.1	0	0	0	0	0	0.416	0.151	0.041	0.482
AGA84103.1	CDM80751.1	4565.Traes_4DS_8D47B4C37.1	4565.Traes_3B_41EE9C1AA.1	0	0	0	0	0.053	0.08	0.546	0.28	0.677
AGA84103.1	CDM82689.1	4565.Traes_4DS_8D47B4C37.1	4565.Traes_3B_45F1B4533.1	0	0	0	0	0	0.155	0.577	0.192	0.685
AGA84103.1	CDM85602.1	4565.Traes_4DS_8D47B4C37.1	4565.Traes_3B_637E6E81C.2	0	0	0	0	0	0.544	0	0.063	0.554
AGA84103.1	CDM82151.1	4565.Traes_4DS_8D47B4C37.1	4565.Traes_3B_74E0B009F.1	0	0	0	0	0.063	0.078	0.578	0.218	0.676
AGA84103.1	CDM84638.1	4565.Traes_4DS_8D47B4C37.1	4565.Traes_3B_ACE7EBF29.2	0	0	0	0	0.053	0.08	0.546	0.33	0.699
AGA84103.1	CDM80800.1	4565.Traes_4DS_8D47B4C37.1	4565.Traes_3B_B991D1B1A.1	0	0	0	0	0	0.185	0.427	0	0.513
AGA84103.1	CDM81595.1	4565.Traes_4DS_8D47B4C37.1	4565.Traes_3B_BBC80EE2E.2	0	0	0	0	0	0.544	0	0.063	0.554
AGA84103.1	CDM81605.1	4565.Traes_4DS_8D47B4C37.1	4565.Traes_3B_CC1C6055C.1	0	0	0	0	0	0.41	0	0.166	0.486
AGA84103.1	CDM83018.1	4565.Traes_4DS_8D47B4C37.1	4565.Traes_3B_E1172F889.2	0	0	0	0	0.234	0.08	0	0.31	0.471
AGA84103.1	CDM84977.1	4565.Traes_4DS_8D47B4C37.1	4565.Traes_3DL_11FA9C395.1	0	0	0	0	0.049	0.655	0	0	0.657
AGA84103.1	CDM83925.1	4565.Traes_4DS_8D47B4C37.1	4565.Traes_3DL_1AECDB6ED.1	0	0	0	0	0	0.45	0.561	0	0.748
AGA84103.1	CDM83979.1	4565.Traes_4DS_8D47B4C37.1	4565.Traes_3DL_AB617A475.2	0	0	0	0	0	0.45	0.561	0	0.748
AGA84103.1	CBV23310.1	4565.Traes_4DS_8D47B4C37.1	4565.Traes_3DS_9C173AB38.1	0	0	0	0	0.072	0.716	0	0.365	0.818
AGA84103.1	CAL26914.1	4565.Traes_4DS_8D47B4C37.1	4565.Traes_4DS_598A04600.2	0	0	0	0	0	0.611	0	0	0.611
AGA84103.1	AGB34310.1	4565.Traes_4DS_8D47B4C37.1	4565.Traes_7DS_4D01B6175.1	0	0	0	0	0	0.432	0	0.042	0.432
AGA84103.1	CAY37266.1	4565.Traes_4DS_8D47B4C37.1	4565.Traes_7DS_42F8FD2BD.1	0	0	0	0	0.054	0.103	0.401	0.07	0.464
AGA84103.1	AIZ95473.1	4565.Traes_4DS_8D47B4C37.1	4565.Traes_5BL_B35A2E6B2.1	0	0	0	0	0.101	0.243	0	0.323	0.499
AGA84103.1	AIT97055.1	4565.Traes_4DS_8D47B4C37.1	4565.Traes_5BL_1A6FFA35C.1	0	0	0	0	0.101	0.243	0	0.323	0.499
AGA84103.1	AIG56841.1	4565.Traes_4DS_8D47B4C37.1	4565.Traes_5DL_BFB4552D3.1	0	0	0	0	0	0.544	0	0.063	0.554
AGA84103.1	ALI88575.1	4565.Traes_4DS_8D47B4C37.1	4565.Traes_5DS_91270F128.1	0	0	0	0	0	0.098	0.575	0.059	0.607
AGA84103.1	AVK60242.2	4565.Traes_4DS_8D47B4C37.1	4565.Traes_5DS_9AC2C8FFE1.1	0	0	0	0	0.1	0.873	0.581	0.335	0.963
AGB34310.1	AIG90994.1	4565.Traes_7DS_4D01B6175.1	4565.EPlTAEP00000010025	0	0	0	0	0	0.376	0.432	0	0.63
AGB34310.1	sp|G5CEW6.1|IF4G_WHEAT	4565.Traes_7DS_4D01B6175.1	4565.Traes_2BS_80474BB5B.1	0	0	0	0	0.047	0.221	0	0.329	0.458
AGB34310.1	SPT17383.1	4565.Traes_7DS_4D01B6175.1	4565.Traes_2DS_1A728B7C8.1	0	0	0	0	0.047	0.221	0	0.329	0.458
AGB34310.1	CDM82093.1	4565.Traes_7DS_4D01B6175.1	4565.Traes_3B_950BA20A7.1	0	0	0	0	0.049	0	0.582	0	0.585
AGB34310.1	CDM81605.1	4565.Traes_7DS_4D01B6175.1	4565.Traes_3B_CC1C6055C.1	0	0	0	0	0	0.073	0.433	0.069	0.467
AGB34310.1	CDM84977.1	4565.Traes_7DS_4D01B6175.1	4565.Traes_3DL_11FA9C395.1	0	0	0	0	0.236	0.365	0	0.257	0.608
AGB34310.1	CBC54416.1	4565.Traes_7DS_4D01B6175.1	4565.Traes_5BL_DB6E9FDB9.2	0	0	0	0	0.05	0.054	0.426	0	0.439
AGB34310.1	CDM81357.1	4565.Traes_7DS_4D01B6175.1	4565.Traes_5DS_DAE813B5B1.1	0	0	0	0	0	0.051	0.548	0	0.552
AGI04359.1	AIG90994.1	4565.Traes_5BS_8ECE54AC4.1	4565.EPlTAEP00000010025	0	0	0	0	0.049	0.077	0.427	0	0.453
AGI04359.1	SPT16921.1	4565.Traes_5BS_8ECE54AC4.1	4565.Traes_2AS_17AD96CEE.2	0	0	0	0	0.094	0.051	0.578	0.248	0.69
AGI04359.1	SPT16697.1	4565.Traes_5BS_8ECE54AC4.1	4565.Traes_2AS_BD2ACFBAC.1	0	0	0	0	0.052	0.711	0	0.256	0.778
AGI04359.1	SPT15508.1	4565.Traes_5BS_8ECE54AC4.1	4565.Traes_2AS_D2FB48992.2	0	0	0	0	0.065	0.711	0.576	0.304	0.909
AGI04359.1	SPT17277.1	4565.Traes_5BS_8ECE54AC4.1	4565.Traes_2BS_5497C0A63.2	0	0	0	0	0	0	0	0.425	0.424
AGI04359.1	sp|G5CEW6.1|IF4G_WHEAT	4565.Traes_5BS_8ECE54AC4.1	4565.Traes_2BS_80474BB5B.1	0	0	0	0	0.111	0.607	0.579	0.307	0.884
AGI04359.1	SPT19277.1	4565.Traes_5BS_8ECE54AC4.1	4565.Traes_2DL_7679795E3.2	0	0	0	0	0.049	0.414	0.575	0.249	0.798
AGI04359.1	SPT17383.1	4565.Traes_5BS_8ECE54AC4.1	4565.Traes_2DS_1A728B7C8.1	0	0	0	0	0.111	0.607	0.579	0.307	0.884
AGI04359.1	SPT17225.1	4565.Traes_5BS_8ECE54AC4.1	4565.Traes_2DS_3AC11B9D8.1	0	0	0	0	0.061	0	0.391	0.064	0.418
AGI04359.1	AOO86837.1	4565.Traes_5BS_8ECE54AC4.1	4565.Traes_3AL_56B05D87C.1	0	0	0	0	0.049	0.053	0.426	0	0.437
AGI04359.1	CDM82632.1	4565.Traes_5BS_8ECE54AC4.1	4565.Traes_3B_5AAD28F95.1	0	0	0	0	0	0.052	0.524	0	0.529
AGI04359.1	CDM85602.1	4565.Traes_5BS_8ECE54AC4.1	4565.Traes_3B_637E6E81C.2	0	0	0	0	0.138	0.624	0.539	0.183	0.861
AGI04359.1	CDM82093.1	4565.Traes_5BS_8ECE54AC4.1	4565.Traes_3B_950BA20A7.1	0	0	0	0	0	0	0.577	0.066	0.588
AGI04359.1	CDM81595.1	4565.Traes_5BS_8ECE54AC4.1	4565.Traes_3B_BBC80EE2E.2	0	0	0	0	0.138	0.624	0.539	0.183	0.861
AGI04359.1	CDM85718.1	4565.Traes_5BS_8ECE54AC4.1	4565.Traes_3B_E077414F2.1	0	0	0	0	0.049	0.644	0.579	0	0.845
AGI04359.1	CDM84977.1	4565.Traes_5BS_8ECE54AC4.1	4565.Traes_3DL_11FA9C395.1	0	0	0	0	0.049	0.474	0	0.264	0.599
AGI04359.1	CAY37266.1	4565.Traes_5BS_8ECE54AC4.1	4565.Traes_7DS_42F8FD2BD.1	0	0	0	0	0	0.235	0	0.301	0.442
AGI04359.1	AWO67474.1	4565.Traes_5BS_8ECE54AC4.1	4565.Traes_7AL_C817A0712.1	0	0	0	0	0	0.052	0.524	0	0.529
AGI04359.1	AIG56841.1	4565.Traes_5BS_8ECE54AC4.1	4565.Traes_5DL_BFB4552D3.1	0	0	0	0	0.138	0.624	0.539	0.183	0.861
AGW81803.1	AVK60242.2	4565.Traes_4AL_4B23E74CF.2	4565.Traes_5DS_9AC2C8FFE1.1	0	0	0	0	0.111	0.056	0.393	0	0.446
AHC04641.1	CDM81605.1	4565.Traes_5BL_B53DA57D4.2	4565.Traes_3B_CC1C6055C.1	0	0	0	0	0	0	0	0.526	0.526
AIG56841.1	AIG90994.1	4565.Traes_5DL_BFB4552D3.1	4565.EPlTAEP00000010025	0.047	0	0	0	0.054	0.098	0.428	0	0.472
AIG56841.1	SPT20229.1	4565.Traes_5DL_BFB4552D3.1	4565.Traes_2AL_7725A4802.1	0	0	0	0	0	0.093	0.426	0	0.457
AIG56841.1	SPT18003.1	4565.Traes_5DL_BFB4552D3.1	4565.Traes_2AL_B13B82BAF.1	0.044	0	0	0	0.106	0.079	0.426	0	0.487
AIG56841.1	SPT16921.1	4565.Traes_5DL_BFB4552D3.1	4565.Traes_2AS_17AD96CEE.2	0	0	0	0	0.288	0.149	0.555	0.109	0.727
AIG56841.1	SPT15508.1	4565.Traes_5DL_BFB4552D3.1	4565.Traes_2AS_D2FB48992.2	0.182	0	0	0	0.061	0.14	0.509	0.289	0.727
AIG56841.1	sp|G5CEW6.1|IF4G_WHEAT	4565.Traes_5DL_BFB4552D3.1	4565.Traes_2BS_80474BB5B.1	0	0	0	0	0.571	0.657	0.557	0.284	0.947
AIG56841.1	SPT18759.1	4565.Traes_5DL_BFB4552D3.1	4565.Traes_2DL_3D83B32F9.1	0.044	0	0	0	0	0.079	0.426	0	0.45
AIG56841.1	SPT19277.1	4565.Traes_5DL_BFB4552D3.1	4565.Traes_2DL_7679795E3.2	0	0	0	0	0.051	0.712	0.578	0	0.874
AIG56841.1	SPT17383.1	4565.Traes_5DL_BFB4552D3.1	4565.Traes_2DS_1A728B7C8.1	0	0	0	0	0.571	0.657	0.557	0.284	0.947
AIG56841.1	SPT17225.1	4565.Traes_5DL_BFB4552D3.1	4565.Traes_2DS_3AC11B9D8.1	0	0	0	0	0.168	0.054	0.367	0	0.458
AIG56841.1	AOO86837.1	4565.Traes_5DL_BFB4552D3.1	4565.Traes_3AL_56B05D87C.1	0	0	0	0	0	0.079	0.435	0	0.457
AIG56841.1	CDM82632.1	4565.Traes_5DL_BFB4552D3.1	4565.Traes_3B_5AAD28F95.1	0	0	0	0	0	0.053	0.432	0	0.439
AIG56841.1	CDM84009.1	4565.Traes_5DL_BFB4552D3.1	4565.Traes_3B_85933437D.1	0	0	0	0	0.68	0.134	0	0	0.711
AIG56841.1	CDM82971.1	4565.Traes_5DL_BFB4552D3.1	4565.Traes_3B_C9D29B5C4.1	0	0	0	0	0	0.077	0.576	0	0.591
AIG56841.1	CDM85718.1	4565.Traes_5DL_BFB4552D3.1	4565.Traes_3B_E077414F2.1	0	0	0	0	0.046	0.601	0.585	0	0.828
AIG56841.1	CBV23310.1	4565.Traes_5DL_BFB4552D3.1	4565.Traes_3DS_9C173AB38.1	0.179	0	0	0	0	0	0.355	0	0.447
AIG56841.1	AWO67474.1	4565.Traes_5DL_BFB4552D3.1	4565.Traes_7AL_C817A0712.1	0	0	0	0	0	0.053	0.432	0	0.439
AIG56841.1	CDM81357.1	4565.Traes_5DL_BFB4552D3.1	4565.Traes_5DS_DAE813B5B1.1	0	0	0	0	0	0.059	0.554	0	0.562
AIG90435.1	AIG90994.1	4565.Traes_7AL_45DF415001.1	4565.EPlTAEP00000010025	0.047	0	0	0	0.278	0.061	0.043	0.395	0.558
AIG90435.1	AIG90982.1	4565.Traes_7AL_45DF415001.1	4565.EPlTAEP00000010044	0	0	0	0	0.111	0	0	0.633	0.66
AIG90435.1	ASD46070.1	4565.Traes_7AL_45DF415001.1	4565.EPlTAEP00000010048	0	0	0	0	0.822	0	0	0.713	0.946
AIG90435.1	sp|P83970.1|PMA1_WHEAT	4565.Traes_7AL_45DF415001.1	4565.Traes_2AL_2C50DEE4C.1	0.046	0	0	0	0	0	0.395	0.235	0.519
AIG90435.1	SPT16921.1	4565.Traes_7AL_45DF415001.1	4565.Traes_2AS_17AD96CEE.2	0	0	0	0	0.436	0	0	0	0.436
AIG90435.1	SPT20281.1	4565.Traes_7AL_45DF415001.1	4565.Traes_2BL_2825A3D0F.1	0.056	0	0	0	0.433	0.051	0	0.292	0.592
AIG90435.1	SPT17225.1	4565.Traes_7AL_45DF415001.1	4565.Traes_2DS_3AC11B9D8.1	0.208	0	0	0	0.761	0.643	0	0.333	0.948
AIG90435.1	CDM82632.1	4565.Traes_7AL_45DF415001.1	4565.Traes_3B_5AAD28F95.1	0	0	0	0	0	0.237	0.381	0.064	0.519
AIG90435.1	CDM81605.1	4565.Traes_7AL_45DF415001.1	4565.Traes_3B_CC1C6055C.1	0	0	0	0	0	0.389	0.426	0	0.634
AIG90435.1	CBV23310.1	4565.Traes_7AL_45DF415001.1	4565.Traes_3DS_9C173AB38.1	0.099	0	0	0	0.114	0	0	0.331	0.419
AIG90435.1	AIG91010.1	4565.Traes_7AL_45DF415001.1	4565.Traes_6DS_577BE9937.2	0	0	0	0	0.293	0	0	0.45	0.595
AIG90435.1	AWO67474.1	4565.Traes_7AL_45DF415001.1	4565.Traes_7AL_C817A0712.1	0	0	0	0	0	0.237	0.381	0.064	0.519
AIG90982.1	AIG90994.1	4565.EPlTAEP00000010044	4565.EPlTAEP00000010025	0	0	0	0	0.063	0	0	0.546	0.556
AIG90982.1	ALS03823.1	4565.EPlTAEP00000010044	4565.Traes_2DS_FA532168A.2	0	0	0	0	0	0	0	0.421	0.42
AIG90982.1	AIG91010.1	4565.EPlTAEP00000010044	4565.Traes_6DS_577BE9937.2	0	0	0	0	0.435	0	0	0.666	0.803
AIG90982.1	CDM82351.1	4565.EPlTAEP00000010044	4565.Traes_5DS_CBE009155.1	0	0	0.363	0	0	0	0.541	0.513	0.845
AIG90982.1	ARQ82872.1	4565.EPlTAEP00000010044	4565.Traes_2BL_4B8B77E73.1	0	0	0	0	0	0.878	0	0.649	0.955
AIG90982.1	ASD46070.1	4565.EPlTAEP00000010044	4565.EPlTAEP00000010048	0	0	0.376	0	0.677	0	0	0.912	0.98
AIG90994.1	AIG91010.1	4565.EPlTAEP00000010025	4565.Traes_6DS_577BE9937.2	0	0	0	0	0.099	0	0	0.397	0.433
AIG90994.1	SPT19277.1	4565.EPlTAEP00000010025	4565.Traes_2DL_7679795E3.2	0	0	0	0	0	0.049	0.431	0	0.435
AIG90994.1	SPT20229.1	4565.EPlTAEP00000010025	4565.Traes_2AL_7725A4802.1	0	0	0	0	0	0.076	0.426	0	0.446
AIG90994.1	CDM81605.1	4565.EPlTAEP00000010025	4565.Traes_3B_CC1C6055C.1	0	0	0	0	0	0.074	0.43	0	0.449
AIG90994.1	CDM81357.1	4565.EPlTAEP00000010025	4565.Traes_5DS_DAE813B5B1.1	0	0	0	0	0	0.083	0.434	0	0.458
AIG90994.1	CDM85602.1	4565.EPlTAEP00000010025	4565.Traes_3B_637E6E81C.2	0.047	0	0	0	0.054	0.098	0.428	0	0.472
AIG90994.1	CDM81595.1	4565.EPlTAEP00000010025	4565.Traes_3B_BBC80EE2E.2	0.047	0	0	0	0.054	0.098	0.428	0	0.472
AIG90994.1	CDM80744.1	4565.EPlTAEP00000010025	4565.Traes_3B_8AA3F1388.3	0	0	0	0	0.108	0.054	0.427	0	0.474
AIG90994.1	sp|G5CEW6.1|IF4G_WHEAT	4565.EPlTAEP00000010025	4565.Traes_2BS_80474BB5B.1	0	0	0	0	0.439	0.056	0	0.201	0.539
AIG90994.1	SPT17383.1	4565.EPlTAEP00000010025	4565.Traes_2DS_1A728B7C8.1	0	0	0	0	0.439	0.056	0	0.201	0.539
AIG90994.1	SPT15508.1	4565.EPlTAEP00000010025	4565.Traes_2AS_D2FB48992.2	0	0	0	0	0.049	0.147	0.506	0.046	0.566
AIG90994.1	SPT16541.1	4565.EPlTAEP00000010025	4565.Traes_2BS_0A777D375.1	0	0	0	0	0.092	0.556	0	0.214	0.655
AIG90994.1	SPT16697.1	4565.EPlTAEP00000010025	4565.Traes_2AS_BD2ACFBAC.1	0	0	0	0	0.063	0.09	0.57	0.181	0.659
AIG90994.1	AVK60242.2	4565.EPlTAEP00000010025	4565.Traes_5DS_9AC2C8FFE1.1	0	0	0	0	0	0.661	0	0	0.661
AIG90994.1	ASD46070.1	4565.EPlTAEP00000010025	4565.EPlTAEP00000010048	0	0	0	0	0.436	0	0	0.653	0.796
AIG90994.1	SPT17991.1	4565.EPlTAEP00000010025	4565.Traes_2DL_9A5596BB0.1	0	0	0	0	0	0.63	0.576	0.197	0.863
AIG91010.1	ASD46070.1	4565.Traes_6DS_577BE9937.2	4565.EPlTAEP00000010048	0	0	0	0	0.571	0	0	0.69	0.861
AIG91010.1	ALS03823.1	4565.Traes_6DS_577BE9937.2	4565.Traes_2DS_FA532168A.2	0.214	0	0.461	0	0	0.705	0.63	0.251	0.959
AIG91010.1	CDM85799.1	4565.Traes_6DS_577BE9937.2	4565.Traes_3B_478FC7C87.1	0.046	0	0	0	0	0	0.629	0	0.63
AIG91010.1	CBV23310.1	4565.Traes_6DS_577BE9937.2	4565.Traes_3DS_9C173AB38.1	0.215	0	0	0	0	0	0.629	0.241	0.759
AIT97055.1	SPT16921.1	4565.Traes_5BL_1A6FFA35C.1	4565.Traes_2AS_17AD96CEE.2	0	0	0	0	0.561	0	0	0.192	0.63
AIT97055.1	SPT20281.1	4565.Traes_5BL_1A6FFA35C.1	4565.Traes_2BL_2825A3D0F.1	0	0	0	0	0	0.416	0	0	0.416
AIT97055.1	SPT19430.1	4565.Traes_5BL_1A6FFA35C.1	4565.Traes_2BL_BFCED1004.2	0	0	0	0	0	0.413	0.426	0.068	0.658
AIT97055.1	CDM80800.1	4565.Traes_5BL_1A6FFA35C.1	4565.Traes_3B_B991D1B1A.1	0	0	0	0	0	0.413	0.426	0.068	0.658
AIZ95473.1	SPT16921.1	4565.Traes_5BL_B35A2E6B2.1	4565.Traes_2AS_17AD96CEE.2	0	0	0	0	0.561	0	0	0.192	0.63
AIZ95473.1	SPT20281.1	4565.Traes_5BL_B35A2E6B2.1	4565.Traes_2BL_2825A3D0F.1	0	0	0	0	0	0.416	0	0	0.416
AIZ95473.1	SPT19430.1	4565.Traes_5BL_B35A2E6B2.1	4565.Traes_2BL_BFCED1004.2	0	0	0	0	0	0.413	0.426	0.068	0.658
AIZ95473.1	CDM80800.1	4565.Traes_5BL_B35A2E6B2.1	4565.Traes_3B_B991D1B1A.1	0	0	0	0	0	0.413	0.426	0.068	0.658
AKR53707.1	SPT16697.1	4565.Traes_4AL_3E9AE242D.2	4565.Traes_2AS_BD2ACFBAC.1	0	0	0	0	0.115	0	0.654	0.445	0.815
ALI88575.1	SPT18460.1	4565.Traes_5DS_91270F128.1	4565.Traes_2BL_78B69AD87.2	0	0	0	0	0.118	0.159	0	0.266	0.407
ALI88575.1	SPT19430.1	4565.Traes_5DS_91270F128.1	4565.Traes_2BL_BFCED1004.2	0	0	0	0	0.056	0.095	0.426	0	0.466
ALI88575.1	SPT17466.1	4565.Traes_5DS_91270F128.1	4565.Traes_2BS_29FB79919.2	0	0	0	0	0.056	0.095	0.426	0	0.466
ALI88575.1	SPT15593.1	4565.Traes_5DS_91270F128.1	4565.Traes_2BS_9931EE821.7	0	0	0	0	0.056	0.095	0.426	0	0.466
ALI88575.1	SPT17225.1	4565.Traes_5DS_91270F128.1	4565.Traes_2DS_3AC11B9D8.1	0.056	0	0	0	0	0.693	0	0.398	0.81
ALI88575.1	CDM80800.1	4565.Traes_5DS_91270F128.1	4565.Traes_3B_B991D1B1A.1	0	0	0	0	0.056	0.095	0.426	0.227	0.57
ALI88575.1	CDM85718.1	4565.Traes_5DS_91270F128.1	4565.Traes_3B_E077414F2.1	0	0	0	0	0	0.646	0	0	0.646
ALI88575.1	CDM83925.1	4565.Traes_5DS_91270F128.1	4565.Traes_3DL_1AECDB6ED.1	0	0	0	0	0.056	0.095	0.426	0.079	0.487
ALI88575.1	CDM83979.1	4565.Traes_5DS_91270F128.1	4565.Traes_3DL_AB617A475.2	0	0	0	0	0.056	0.095	0.426	0.079	0.487
ALI88575.1	CAY37266.1	4565.Traes_5DS_91270F128.1	4565.Traes_7DS_42F8FD2BD.1	0	0	0	0	0	0	0.63	0.053	0.634
ALJ79592.1	CBC54416.1	4565.Traes_1AL_52C5531A4.1	4565.Traes_5BL_DB6E9FDB9.2	0	0	0	0	0	0.161	0	0.482	0.546
ALJ79592.1	SPT19768.1	4565.Traes_1AL_52C5531A4.1	4565.Traes_2BL_623825FC7.1	0	0	0	0	0	0	0	0.724	0.724
ALJ79592.1	CDM83021.1	4565.Traes_1AL_52C5531A4.1	4565.Traes_3B_FA483CD24.1	0	0	0	0	0	0	0	0.727	0.727
ALJ79592.1	CDM82151.1	4565.Traes_1AL_52C5531A4.1	4565.Traes_3B_74E0B009F.1	0	0	0	0	0	0.51	0	0.622	0.806
ALJ79592.1	SPT17277.1	4565.Traes_1AL_52C5531A4.1	4565.Traes_2BS_5497C0A63.2	0	0	0	0	0	0.911	0	0.619	0.964
ALS03823.1	ARQ82872.1	4565.Traes_2DS_FA532168A.2	4565.Traes_2BL_4B8B77E73.1	0	0	0	0	0.52	0	0	0.385	0.692
ALS03823.1	CAY37266.1	4565.Traes_2DS_FA532168A.2	4565.Traes_7DS_42F8FD2BD.1	0.216	0	0	0	0.049	0	0	0.289	0.423
ALX19812.1	SPT20229.1	4565.Traes_6AS_2409DD2E9.1	4565.Traes_2AL_7725A4802.1	0	0	0	0	0	0.437	0.104	0	0.473
ALX19812.1	SPT19768.1	4565.Traes_6AS_2409DD2E9.1	4565.Traes_2BL_623825FC7.1	0	0	0	0	0.061	0.054	0.367	0.241	0.516
ALX19812.1	SPT18078.1	4565.Traes_6AS_2409DD2E9.1	4565.Traes_2BL_A687959FB.2	0	0	0	0	0	0	0	0.474	0.474
ALX19812.1	SPT19430.1	4565.Traes_6AS_2409DD2E9.1	4565.Traes_2BL_BFCED1004.2	0	0	0	0	0	0.076	0.391	0	0.413
ALX19812.1	SPT17466.1	4565.Traes_6AS_2409DD2E9.1	4565.Traes_2BS_29FB79919.2	0	0	0	0	0	0.076	0.391	0	0.413
ALX19812.1	ALY06376.1	4565.Traes_6AS_2409DD2E9.1	4565.Traes_2BS_4F489C2B9.1	0	0	0	0	0	0.075	0.426	0	0.446
ALX19812.1	SPT15593.1	4565.Traes_6AS_2409DD2E9.1	4565.Traes_2BS_9931EE821.7	0	0	0	0	0	0.076	0.391	0	0.413
ALX19812.1	AOO86837.1	4565.Traes_6AS_2409DD2E9.1	4565.Traes_3AL_56B05D87C.1	0	0	0	0	0	0.095	0.427	0	0.459
ALX19812.1	CDM83615.1	4565.Traes_6AS_2409DD2E9.1	4565.Traes_3B_7575EF313.1	0	0	0	0	0	0.454	0.425	0.081	0.686
ALX19812.1	CDM80800.1	4565.Traes_6AS_2409DD2E9.1	4565.Traes_3B_B991D1B1A.1	0	0	0	0	0	0.076	0.391	0	0.413
ALX19812.1	CDM83925.1	4565.Traes_6AS_2409DD2E9.1	4565.Traes_3DL_1AECDB6ED.1	0	0	0	0	0	0.076	0.391	0	0.413
ALX19812.1	CDM83979.1	4565.Traes_6AS_2409DD2E9.1	4565.Traes_3DL_AB617A475.2	0	0	0	0	0	0.076	0.391	0	0.413
ALX19812.1	AVK60242.2	4565.Traes_6AS_2409DD2E9.1	4565.Traes_5DS_9AC2C8FFE1.1	0	0	0	0	0.059	0.505	0	0	0.514
ALY06376.1	SPT18003.1	4565.Traes_2BS_4F489C2B9.1	4565.Traes_2AL_B13B82BAF.1	0	0	0	0	0	0.053	0	0.617	0.621
ALY06376.1	SPT18278.1	4565.Traes_2BS_4F489C2B9.1	4565.Traes_2BL_58357578A.2	0	0	0	0	0.109	0.073	0.324	0.281	0.544
ALY06376.1	SPT18460.1	4565.Traes_2BS_4F489C2B9.1	4565.Traes_2BL_78B69AD87.2	0	0	0	0.596	0.105	0.051	0.299	0.386	0.446
ALY06376.1	SPT19430.1	4565.Traes_2BS_4F489C2B9.1	4565.Traes_2BL_BFCED1004.2	0	0	0.384	0	0	0.057	0.046	0.31	0.566
ALY06376.1	SPT17345.1	4565.Traes_2BS_4F489C2B9.1	4565.Traes_2DS_18DAEBA49.1	0	0	0	0	0.052	0.075	0.426	0.065	0.466
ALY06376.1	CDM82151.1	4565.Traes_2BS_4F489C2B9.1	4565.Traes_3B_74E0B009F.1	0	0	0	0	0	0.093	0.368	0.169	0.482
ALY06376.1	AVK60242.2	4565.Traes_2BS_4F489C2B9.1	4565.Traes_5DS_9AC2C8FFE1.1	0	0	0	0	0.049	0.512	0.307	0.315	0.75
ALY06376.1	CDM84638.1	4565.Traes_2BS_4F489C2B9.1	4565.Traes_3B_ACE7EBF29.2	0	0	0	0.812	0	0.533	0.538	0.229	0.783
ALY06376.1	CDM80751.1	4565.Traes_2BS_4F489C2B9.1	4565.Traes_3B_41EE9C1AA.1	0	0	0	0	0	0.533	0.538	0.229	0.819
AOO86837.1	QBQ83005.1	4565.Traes_3AL_56B05D87C.1	4565.Traes_1BL_F0A02AA02.1	0	0	0	0	0	0	0	0.605	0.605
AOO86837.1	SPT20229.1	4565.Traes_3AL_56B05D87C.1	4565.Traes_2AL_7725A4802.1	0	0	0	0	0	0.689	0.425	0.29	0.861
AOO86837.1	SPT19889.1	4565.Traes_3AL_56B05D87C.1	4565.Traes_2AL_9C8ACA6B9.1	0.046	0	0	0	0	0.06	0.426	0	0.44
AOO86837.1	SPT17147.1	4565.Traes_3AL_56B05D87C.1	4565.Traes_2AS_505DF386F.1	0	0	0	0	0.108	0.062	0.426	0	0.477
AOO86837.1	SPT18460.1	4565.Traes_3AL_56B05D87C.1	4565.Traes_2BL_78B69AD87.2	0	0	0	0	0.067	0.079	0.434	0	0.471
AOO86837.1	SPT19430.1	4565.Traes_3AL_56B05D87C.1	4565.Traes_2BL_BFCED1004.2	0.046	0	0	0	0	0.08	0.426	0	0.452
AOO86837.1	SPT16541.1	4565.Traes_3AL_56B05D87C.1	4565.Traes_2BS_0A777D375.1	0	0	0	0	0.062	0.087	0.427	0.149	0.526
AOO86837.1	SPT17345.1	4565.Traes_3AL_56B05D87C.1	4565.Traes_2DS_18DAEBA49.1	0	0	0	0	0.056	0.095	0.427	0	0.467
AOO86837.1	CDM80751.1	4565.Traes_3AL_56B05D87C.1	4565.Traes_3B_41EE9C1AA.1	0.042	0	0	0	0.042	0.078	0.401	0	0.425
AOO86837.1	CDM83925.1	4565.Traes_3AL_56B05D87C.1	4565.Traes_3DL_1AECDB6ED.1	0.046	0	0	0	0	0.08	0.425	0	0.451
AOO86837.1	CDM80800.1	4565.Traes_3AL_56B05D87C.1	4565.Traes_3B_B991D1B1A.1	0.046	0	0	0	0	0.08	0.426	0	0.452
AOO86837.1	CDM83979.1	4565.Traes_3AL_56B05D87C.1	4565.Traes_3DL_AB617A475.2	0.046	0	0	0	0.049	0.08	0.425	0	0.455
AOO86837.1	CDM81595.1	4565.Traes_3AL_56B05D87C.1	4565.Traes_3B_BBC80EE2E.2	0	0	0	0	0	0.079	0.435	0	0.457
AOO86837.1	CDM85013.1	4565.Traes_3AL_56B05D87C.1	4565.Traes_3B_C4683D0FA.2	0.215	0	0	0	0	0.057	0.381	0	0.501
AOO86837.1	CDM81605.1	4565.Traes_3AL_56B05D87C.1	4565.Traes_3B_CC1C6055C.1	0	0	0	0	0.057	0.157	0.431	0	0.508
AOO86837.1	CDM84638.1	4565.Traes_3AL_56B05D87C.1	4565.Traes_3B_ACE7EBF29.2	0.042	0	0	0	0.042	0.078	0.401	0.185	0.511
AOO86837.1	CDM85602.1	4565.Traes_3AL_56B05D87C.1	4565.Traes_3B_637E6E81C.2	0	0	0	0	0	0.079	0.435	0.247	0.573
AOO86837.1	CDM83069.1	4565.Traes_3AL_56B05D87C.1	4565.Traes_3B_2FC80349F.1	0	0	0	0	0.049	0.099	0.579	0	0.607
AOO86837.1	CDM85718.1	4565.Traes_3AL_56B05D87C.1	4565.Traes_3B_E077414F2.1	0	0	0	0	0.05	0.473	0.576	0.044	0.769
AOO86837.1	AVK60242.2	4565.Traes_3AL_56B05D87C.1	4565.Traes_5DS_9AC2C8FFE1.1	0.065	0	0	0	0.047	0.542	0.543	0	0.788
ARQ82872.1	ASD46070.1	4565.Traes_2BL_4B8B77E73.1	4565.EPlTAEP00000010048	0	0	0	0	0	0	0	0.661	0.661
ARQ82872.1	CDM85764.1	4565.Traes_2BL_4B8B77E73.1	4565.Traes_3B_DCADC5DB7.1	0	0	0.435	0	0.182	0	0	0.545	0.771
ASD46070.1	CDM85764.1	4565.EPlTAEP00000010048	4565.Traes_3B_DCADC5DB7.1	0	0	0	0	0	0	0	0.413	0.412
ASD46070.1	CAV23144.1	4565.EPlTAEP00000010048	4565.Traes_6AL_AC87E1B0B.1	0	0	0	0	0	0	0	0.623	0.623
AVK60242.2	SPT20229.1	4565.Traes_5DS_9AC2C8FFE1.1	4565.Traes_2AL_7725A4802.1	0	0	0	0	0.297	0.815	0.566	0.233	0.95
AVK60242.2	SPT18003.1	4565.Traes_5DS_9AC2C8FFE1.1	4565.Traes_2AL_B13B82BAF.1	0.044	0	0	0	0.048	0.714	0.426	0.39	0.892
AVK60242.2	SPT16921.1	4565.Traes_5DS_9AC2C8FFE1.1	4565.Traes_2AS_17AD96CEE.2	0	0	0	0	0.049	0.456	0	0	0.46
AVK60242.2	SPT17147.1	4565.Traes_5DS_9AC2C8FFE1.1	4565.Traes_2AS_505DF386F.1	0	0	0	0	0.08	0.664	0.516	0.32	0.884
AVK60242.2	SPT15508.1	4565.Traes_5DS_9AC2C8FFE1.1	4565.Traes_2AS_D2FB48992.2	0	0	0	0	0	0.705	0	0	0.705
AVK60242.2	SPT19768.1	4565.Traes_5DS_9AC2C8FFE1.1	4565.Traes_2BL_623825FC7.1	0	0	0	0	0.049	0	0.541	0.249	0.643
AVK60242.2	SPT19430.1	4565.Traes_5DS_9AC2C8FFE1.1	4565.Traes_2BL_BFCED1004.2	0.081	0	0	0	0	0.508	0.434	0	0.721
AVK60242.2	SPT17466.1	4565.Traes_5DS_9AC2C8FFE1.1	4565.Traes_2BS_29FB79919.2	0.081	0	0	0	0	0.508	0.434	0	0.721
AVK60242.2	sp|G5CEW6.1|IF4G_WHEAT	4565.Traes_5DS_9AC2C8FFE1.1	4565.Traes_2BS_80474BB5B.1	0	0	0	0	0.116	0.149	0.575	0.333	0.758
AVK60242.2	CAA03935.1	4565.Traes_5DS_9AC2C8FFE1.1	4565.Traes_2BS_96ECE84C2.1	0.077	0	0	0	0	0.7	0.373	0.054	0.813
AVK60242.2	SPT15593.1	4565.Traes_5DS_9AC2C8FFE1.1	4565.Traes_2BS_9931EE821.7	0.081	0	0	0	0	0.508	0.434	0	0.721
AVK60242.2	SPT18759.1	4565.Traes_5DS_9AC2C8FFE1.1	4565.Traes_2DL_3D83B32F9.1	0.044	0	0	0	0.049	0.164	0.519	0.059	0.593
AVK60242.2	SPT17345.1	4565.Traes_5DS_9AC2C8FFE1.1	4565.Traes_2DS_18DAEBA49.1	0	0	0	0	0.063	0.505	0	0	0.516
AVK60242.2	SPT17383.1	4565.Traes_5DS_9AC2C8FFE1.1	4565.Traes_2DS_1A728B7C8.1	0	0	0	0	0.116	0.149	0.575	0.333	0.758
AVK60242.2	CDM83069.1	4565.Traes_5DS_9AC2C8FFE1.1	4565.Traes_3B_2FC80349F.1	0	0	0	0	0.098	0.729	0.577	0.332	0.921
AVK60242.2	CDM80751.1	4565.Traes_5DS_9AC2C8FFE1.1	4565.Traes_3B_41EE9C1AA.1	0	0	0	0	0	0.692	0.435	0.304	0.868
AVK60242.2	CDM85799.1	4565.Traes_5DS_9AC2C8FFE1.1	4565.Traes_3B_478FC7C87.1	0.084	0	0	0	0	0.496	0.267	0.085	0.648
AVK60242.2	CDM82151.1	4565.Traes_5DS_9AC2C8FFE1.1	4565.Traes_3B_74E0B009F.1	0	0	0	0	0.104	0.714	0.537	0.237	0.897
AVK60242.2	CDM82093.1	4565.Traes_5DS_9AC2C8FFE1.1	4565.Traes_3B_950BA20A7.1	0	0	0	0	0.045	0	0	0.593	0.594
AVK60242.2	CDM84638.1	4565.Traes_5DS_9AC2C8FFE1.1	4565.Traes_3B_ACE7EBF29.2	0	0	0	0	0	0.692	0.435	0.304	0.868
AVK60242.2	CDM80800.1	4565.Traes_5DS_9AC2C8FFE1.1	4565.Traes_3B_B991D1B1A.1	0.081	0	0	0	0	0.508	0.434	0	0.721
AVK60242.2	CDM81605.1	4565.Traes_5DS_9AC2C8FFE1.1	4565.Traes_3B_CC1C6055C.1	0	0	0	0	0.05	0.169	0.426	0.219	0.598
AVK60242.2	CDM85718.1	4565.Traes_5DS_9AC2C8FFE1.1	4565.Traes_3B_E077414F2.1	0	0	0	0	0.05	0.689	0.577	0	0.864
AVK60242.2	CDM84977.1	4565.Traes_5DS_9AC2C8FFE1.1	4565.Traes_3DL_11FA9C395.1	0	0	0	0	0.047	0.714	0	0	0.715
AVK60242.2	CDM83925.1	4565.Traes_5DS_9AC2C8FFE1.1	4565.Traes_3DL_1AECDB6ED.1	0.081	0	0	0	0	0.508	0.434	0	0.721
AVK60242.2	CDM83979.1	4565.Traes_5DS_9AC2C8FFE1.1	4565.Traes_3DL_AB617A475.2	0.081	0	0	0	0	0.508	0.434	0	0.721
AVK60242.2	CDM81357.1	4565.Traes_5DS_9AC2C8FFE1.1	4565.Traes_5DS_DAE813B5B1.1	0	0	0	0	0.049	0.083	0.514	0.07	0.553
AVK60242.2	CBD24095.1	4565.Traes_5DS_9AC2C8FFE1.1	4565.Traes_7AS_29C776EEE.1	0	0	0	0	0.049	0.707	0.58	0.475	0.93
AWO67474.1	QBQ83005.1	4565.Traes_7AL_C817A0712.1	4565.Traes_1BL_F0A02AA02.1	0	0	0	0	0	0	0	0.609	0.609
AWO67474.1	SPT20229.1	4565.Traes_7AL_C817A0712.1	4565.Traes_2AL_7725A4802.1	0	0	0	0	0.078	0.054	0.425	0.382	0.648
AWO67474.1	SPT18003.1	4565.Traes_7AL_C817A0712.1	4565.Traes_2AL_B13B82BAF.1	0	0	0	0	0	0.057	0.425	0.236	0.549
AWO67474.1	sp|B1B5D5.1|NNJA3_WHEAT	4565.Traes_7AL_C817A0712.1	4565.Traes_2AS_1F9C19808.1	0	0	0	0	0	0.708	0	0.296	0.785
AWO67474.1	CDM85602.1	4565.Traes_7AL_C817A0712.1	4565.Traes_3B_637E6E81C.2	0	0	0	0	0.078	0.053	0.432	0	0.46
AWO67474.1	CDM82093.1	4565.Traes_7AL_C817A0712.1	4565.Traes_3B_950BA20A7.1	0	0	0	0	0.083	0	0.58	0.312	0.711
AWO67474.1	CDM81595.1	4565.Traes_7AL_C817A0712.1	4565.Traes_3B_BBC80EE2E.2	0	0	0	0	0	0.053	0.432	0	0.439
AWO67474.1	CDM81605.1	4565.Traes_7AL_C817A0712.1	4565.Traes_3B_CC1C6055C.1	0	0	0	0	0	0.161	0.426	0.221	0.592
AWO67474.1	CDM85718.1	4565.Traes_7AL_C817A0712.1	4565.Traes_3B_E077414F2.1	0	0	0	0	0	0.691	0.583	0.184	0.885
AWO67474.1	CBC54416.1	4565.Traes_7AL_C817A0712.1	4565.Traes_5BL_DB6E9FDB9.2	0	0	0	0	0	0.177	0.523	0.176	0.648
AWO67474.1	CDM81357.1	4565.Traes_7AL_C817A0712.1	4565.Traes_5DS_DAE813B5B1.1	0	0	0	0	0	0.076	0.55	0.128	0.605
AYN44142.1	CDM85013.1	4565.Traes_2BL_D0C7517E1.2	4565.Traes_3B_C4683D0FA.2	0.195	0	0	0	0	0	0	0.317	0.426
AYN44142.1	CBC56521.1	4565.Traes_2BL_D0C7517E1.2	4565.Traes_6DS_293B9631C.1	0	0	0	0	0	0	0	0.466	0.465
BAD06322.1	CBD32908.1	4565.Traes_2AS_665AF9500.1	4565.Traes_1AL_F420A1BBE.1	0	0	0	0.969	0.125	0.534	0	0.753	0.584
BAD06322.1	SPT19691.1	4565.Traes_2AS_665AF9500.1	4565.Traes_2DL_489652871.1	0	0	0	0	0.447	0	0	0	0.447
BAD06322.1	CAA03935.1	4565.Traes_2AS_665AF9500.1	4565.Traes_2BS_96ECE84C2.1	0.18	0	0	0	0.06	0	0.449	0.214	0.621
BAD06322.1	QBC16609.1	4565.Traes_2AS_665AF9500.1	4565.Traes_7BS_55CB27B54.1	0	0	0	0	0.687	0	0	0	0.687
BAD06322.1	SPT21085.1	4565.Traes_2AS_665AF9500.1	4565.Traes_2BL_573FB3223.2	0	0	0	0	0.82	0	0	0	0.82
BAD06322.1	CDM84183.1	4565.Traes_2AS_665AF9500.1	4565.Traes_3DL_B2FD2FBFA.1	0	0	0	0.973	0.682	0.534	0	0.754	0.848
BAN63108.1	sp|B1B5D5.1|NNJA3_WHEAT	4565.Traes_3B_E8C1C95A7.2	4565.Traes_2AS_1F9C19808.1	0	0	0	0	0	0	0	0.571	0.571
BAN63108.1	CDM85221.1	4565.Traes_3B_E8C1C95A7.2	4565.Traes_3B_1E4F66912.2	0	0	0	0	0	0	0	0.728	0.728
BAN63108.1	CDM80751.1	4565.Traes_3B_E8C1C95A7.2	4565.Traes_3B_41EE9C1AA.1	0	0	0	0	0	0	0	0.417	0.416
CAA03935.1	CAV24951.1	4565.Traes_2BS_96ECE84C2.1	4565.Traes_1AL_B649BCDF6.1	0	0	0	0	0	0.615	0	0	0.615
CAA03935.1	CBD32908.1	4565.Traes_2BS_96ECE84C2.1	4565.Traes_1AL_F420A1BBE.1	0.18	0	0	0	0.06	0	0.449	0.07	0.552
CAA03935.1	CAV23144.1	4565.Traes_2BS_96ECE84C2.1	4565.Traes_6AL_AC87E1B0B.1	0	0	0	0	0.056	0	0	0.466	0.474
CAA03935.1	CDM85799.1	4565.Traes_2BS_96ECE84C2.1	4565.Traes_3B_478FC7C87.1	0.059	0	0	0	0.097	0	0.375	0.154	0.49
CAA03935.1	CAL26914.1	4565.Traes_2BS_96ECE84C2.1	4565.Traes_4DS_598A04600.2	0	0	0.397	0	0	0	0	0.299	0.559
CAA03935.1	CDM84183.1	4565.Traes_2BS_96ECE84C2.1	4565.Traes_3DL_B2FD2FBFA.1	0.18	0	0	0	0.06	0	0.449	0.125	0.578
CAA03935.1	CDM85013.1	4565.Traes_2BS_96ECE84C2.1	4565.Traes_3B_C4683D0FA.2	0.189	0	0	0	0	0	0.629	0.521	0.843
CAL26914.1	CDM82151.1	4565.Traes_4DS_598A04600.2	4565.Traes_3B_74E0B009F.1	0	0	0	0	0	0	0	0.417	0.416
CAV23144.1	SPT20281.1	4565.Traes_6AL_AC87E1B0B.1	4565.Traes_2BL_2825A3D0F.1	0	0	0	0	0.058	0.713	0	0.279	0.788
CAV23144.1	CDM85013.1	4565.Traes_6AL_AC87E1B0B.1	4565.Traes_3B_C4683D0FA.2	0	0	0	0	0	0	0.63	0.317	0.736
CAV23144.1	CDM84808.1	4565.Traes_6AL_AC87E1B0B.1	4565.Traes_3B_E4B5A1FEF.2	0.107	0	0	0	0.048	0	0.378	0.052	0.431
CAV23144.1	CDM84309.1	4565.Traes_6AL_AC87E1B0B.1	4565.Traes_3B_E6FADD994.1	0.047	0	0	0	0.051	0.076	0.455	0.239	0.59
CAV24951.1	CDM85013.1	4565.Traes_1AL_B649BCDF6.1	4565.Traes_3B_C4683D0FA.2	0.227	0	0	0	0.054	0	0	0.324	0.462
CAV24951.1	CBV23310.1	4565.Traes_1AL_B649BCDF6.1	4565.Traes_3DS_9C173AB38.1	0.168	0	0	0	0.092	0	0.366	0.064	0.491
CAV24951.1	CBC54416.1	4565.Traes_1AL_B649BCDF6.1	4565.Traes_5BL_DB6E9FDB9.2	0	0	0	0	0	0.531	0	0.233	0.624
CAV24951.1	CDM84977.1	4565.Traes_1AL_B649BCDF6.1	4565.Traes_3DL_11FA9C395.1	0	0	0	0	0	0.65	0	0.069	0.66
CAV24951.1	SPT20033.1	4565.Traes_1AL_B649BCDF6.1	4565.Traes_2DL_28DFAC79D.2	0	0	0	0	0	0	0	0.699	0.699
CAY37266.1	SPT20281.1	4565.Traes_7DS_42F8FD2BD.1	4565.Traes_2BL_2825A3D0F.1	0.218	0	0	0	0.354	0.431	0	0.117	0.712
CAY37266.1	SPT15423.1	4565.Traes_7DS_42F8FD2BD.1	4565.Traes_2DS_57FEA8C69.2	0.095	0	0	0	0	0	0.386	0	0.42
CAY37266.1	CDM85013.1	4565.Traes_7DS_42F8FD2BD.1	4565.Traes_3B_C4683D0FA.2	0.23	0	0	0	0.045	0	0	0.471	0.577
CAY37266.1	CDM83018.1	4565.Traes_7DS_42F8FD2BD.1	4565.Traes_3B_E1172F889.2	0.217	0	0	0	0.053	0.05	0	0.311	0.449
CAY37266.1	CBV23310.1	4565.Traes_7DS_42F8FD2BD.1	4565.Traes_3DS_9C173AB38.1	0.218	0	0	0	0.061	0.733	0.966	0.602	0.996
CAY37266.1	CBC69040.1	4565.Traes_7DS_42F8FD2BD.1	4565.Traes_5BL_5A648D29D.1	0.095	0	0	0	0	0	0.386	0	0.42
CBC54416.1	QBQ83005.1	4565.Traes_5BL_DB6E9FDB9.2	4565.Traes_1BL_F0A02AA02.1	0	0	0	0	0	0.075	0	0.581	0.595
CBC54416.1	CDM80751.1	4565.Traes_5BL_DB6E9FDB9.2	4565.Traes_3B_41EE9C1AA.1	0	0	0	0	0	0.055	0.427	0.045	0.437
CBC54416.1	CDM82632.1	4565.Traes_5BL_DB6E9FDB9.2	4565.Traes_3B_5AAD28F95.1	0	0	0	0	0	0.177	0.523	0.176	0.648
CBC54416.1	CDM85602.1	4565.Traes_5BL_DB6E9FDB9.2	4565.Traes_3B_637E6E81C.2	0	0	0	0	0.049	0	0.549	0	0.552
CBC54416.1	CDM85603.1	4565.Traes_5BL_DB6E9FDB9.2	4565.Traes_3B_AB16D33F6.1	0	0	0	0	0	0	0	0.493	0.493
CBC54416.1	CDM84638.1	4565.Traes_5BL_DB6E9FDB9.2	4565.Traes_3B_ACE7EBF29.2	0	0	0	0	0	0.055	0.427	0.045	0.437
CBC54416.1	CDM81605.1	4565.Traes_5BL_DB6E9FDB9.2	4565.Traes_3B_CC1C6055C.1	0	0	0	0	0	0.151	0.434	0.163	0.562
CBC54416.1	CDM81357.1	4565.Traes_5BL_DB6E9FDB9.2	4565.Traes_5DS_DAE813B5B1.1	0	0	0	0	0	0.061	0.539	0	0.548
CBC56521.1	SPT19889.1	4565.Traes_6DS_293B9631C.1	4565.Traes_2AL_9C8ACA6B9.1	0	0	0	0	0	0.054	0.433	0	0.44
CBD24095.1	SPT17629.1	4565.Traes_7AS_29C776EEE.1	4565.Traes_2BS_68CA27524.2	0	0	0	0	0	0	0	0.517	0.517
CBD24095.1	CDM83069.1	4565.Traes_7AS_29C776EEE.1	4565.Traes_3B_2FC80349F.1	0	0	0	0	0	0.049	0	0.542	0.545
CBD32297.1	CDM84183.1	4565.Traes_4AS_F54BA27F7.1	4565.Traes_3DL_B2FD2FBFA.1	0	0	0	0	0.55	0	0	0	0.55
CBD32908.1	SPT17214.1	4565.Traes_1AL_F420A1BBE.1	4565.Traes_2BS_0D6AD06DA.1	0	0	0	0	0.119	0.047	0	0.463	0.509
CBD32908.1	CDM84183.1	4565.Traes_1AL_F420A1BBE.1	4565.Traes_3DL_B2FD2FBFA.1	0	0	0	0.972	0.851	0.716	0	0.699	0.956
CBH32667.1	SPT18962.1	4565.Traes_3B_0282F1C9B.1	4565.Traes_2DL_CA10E09CD.1	0	0	0	0	0.054	0	0	0.41	0.417
CBV23310.1	SPT20281.1	4565.Traes_3DS_9C173AB38.1	4565.Traes_2BL_2825A3D0F.1	0.047	0	0	0	0.437	0.412	0	0.405	0.787
CBV23310.1	SPT17225.1	4565.Traes_3DS_9C173AB38.1	4565.Traes_2DS_3AC11B9D8.1	0.066	0	0	0	0.301	0	0	0.625	0.733
CBV23310.1	CDM85799.1	4565.Traes_3DS_9C173AB38.1	4565.Traes_3B_478FC7C87.1	0.181	0	0	0	0	0	0	0.299	0.401
CBV23310.1	CDM85602.1	4565.Traes_3DS_9C173AB38.1	4565.Traes_3B_637E6E81C.2	0.179	0	0	0	0	0	0.355	0	0.447
CBV23310.1	CDM85766.1	4565.Traes_3DS_9C173AB38.1	4565.Traes_3B_B5966F991.1	0	0	0	0	0.061	0	0	0.59	0.598
CBV23310.1	CDM81595.1	4565.Traes_3DS_9C173AB38.1	4565.Traes_3B_BBC80EE2E.2	0.179	0	0	0	0	0	0.355	0	0.447
CBV23310.1	CDM85013.1	4565.Traes_3DS_9C173AB38.1	4565.Traes_3B_C4683D0FA.2	0.202	0	0	0	0	0	0	0.287	0.406
CBV23310.1	CDM83018.1	4565.Traes_3DS_9C173AB38.1	4565.Traes_3B_E1172F889.2	0.219	0	0	0	0.073	0	0	0.337	0.478
CBV23310.1	CDM84309.1	4565.Traes_3DS_9C173AB38.1	4565.Traes_3B_E6FADD994.1	0.046	0	0	0	0.047	0.079	0.385	0.235	0.534
CDJ26323.1	CDM85718.1	4565.Traes_3B_4B725888A.1	4565.Traes_3B_E077414F2.1	0	0	0	0	0	0.533	0	0	0.533
CDM80448.1	SPT17225.1	4565.Traes_3B_B96A4CFA6.2	4565.Traes_2DS_3AC11B9D8.1	0	0	0	0	0.074	0	0.417	0.236	0.551
CDM80448.1	CDM85799.1	4565.Traes_3B_B96A4CFA6.2	4565.Traes_3B_478FC7C87.1	0.047	0	0	0	0.439	0	0	0	0.442
CDM80448.1	CDM85013.1	4565.Traes_3B_B96A4CFA6.2	4565.Traes_3B_C4683D0FA.2	0.225	0	0	0	0	0	0.962	0.375	0.979
CDM80744.1	SPT16921.1	4565.Traes_3B_8AA3F1388.3	4565.Traes_2AS_17AD96CEE.2	0	0	0	0	0.047	0.694	0	0.349	0.793
CDM80744.1	SPT16541.1	4565.Traes_3B_8AA3F1388.3	4565.Traes_2BS_0A777D375.1	0	0	0	0	0.062	0.708	0	0	0.714
CDM80744.1	sp|G5CEW6.1|IF4G_WHEAT	4565.Traes_3B_8AA3F1388.3	4565.Traes_2BS_80474BB5B.1	0	0	0	0	0.45	0.715	0	0.454	0.906
CDM80744.1	SPT19277.1	4565.Traes_3B_8AA3F1388.3	4565.Traes_2DL_7679795E3.2	0	0	0	0	0.053	0.697	0	0.062	0.707
CDM80744.1	SPT17383.1	4565.Traes_3B_8AA3F1388.3	4565.Traes_2DS_1A728B7C8.1	0	0	0	0	0.45	0.715	0	0.454	0.906
CDM80744.1	CDM85718.1	4565.Traes_3B_8AA3F1388.3	4565.Traes_3B_E077414F2.1	0	0	0	0	0	0.635	0	0	0.635
CDM80751.1	SPT20229.1	4565.Traes_3B_41EE9C1AA.1	4565.Traes_2AL_7725A4802.1	0	0	0	0	0	0.735	0.577	0.454	0.933
CDM80751.1	SPT17147.1	4565.Traes_3B_41EE9C1AA.1	4565.Traes_2AS_505DF386F.1	0	0	0	0	0	0.1	0.408	0.202	0.537
CDM80751.1	SPT19010.1	4565.Traes_3B_41EE9C1AA.1	4565.Traes_2BL_8F3F35C0D.2	0	0	0	0	0	0.06	0.425	0	0.436
CDM80751.1	SPT19430.1	4565.Traes_3B_41EE9C1AA.1	4565.Traes_2BL_BFCED1004.2	0	0	0	0	0	0.077	0.415	0	0.436
CDM80751.1	SPT17466.1	4565.Traes_3B_41EE9C1AA.1	4565.Traes_2BS_29FB79919.2	0	0	0	0	0	0.077	0.415	0	0.436
CDM80751.1	SPT15593.1	4565.Traes_3B_41EE9C1AA.1	4565.Traes_2BS_9931EE821.7	0	0	0	0	0	0.077	0.415	0	0.436
CDM80751.1	SPT19277.1	4565.Traes_3B_41EE9C1AA.1	4565.Traes_2DL_7679795E3.2	0	0	0	0	0	0.493	0	0	0.493
CDM80751.1	SPT19402.1	4565.Traes_3B_41EE9C1AA.1	4565.Traes_6AL_C2DD751E4.1	0	0	0	0	0	0.055	0.426	0	0.434
CDM80751.1	CDM80800.1	4565.Traes_3B_41EE9C1AA.1	4565.Traes_3B_B991D1B1A.1	0	0	0	0	0	0.077	0.415	0	0.436
CDM80751.1	CDM83925.1	4565.Traes_3B_41EE9C1AA.1	4565.Traes_3DL_1AECDB6ED.1	0	0	0	0	0	0.077	0.426	0	0.447
CDM80751.1	CDM83979.1	4565.Traes_3B_41EE9C1AA.1	4565.Traes_3DL_AB617A475.2	0	0	0	0	0	0.077	0.426	0	0.447
CDM80751.1	CDM82151.1	4565.Traes_3B_41EE9C1AA.1	4565.Traes_3B_74E0B009F.1	0	0	0	0	0.052	0.074	0.339	0.2	0.473
CDM80751.1	CDM81605.1	4565.Traes_3B_41EE9C1AA.1	4565.Traes_3B_CC1C6055C.1	0	0	0	0	0	0.079	0.429	0.166	0.523
CDM80751.1	CDM85013.1	4565.Traes_3B_41EE9C1AA.1	4565.Traes_3B_C4683D0FA.2	0	0	0	0	0	0	0.368	0.287	0.53
CDM80751.1	CDM85718.1	4565.Traes_3B_41EE9C1AA.1	4565.Traes_3B_E077414F2.1	0	0	0	0	0.055	0.057	0.565	0.064	0.588
CDM80800.1	SPT20229.1	4565.Traes_3B_B991D1B1A.1	4565.Traes_2AL_7725A4802.1	0	0	0	0	0	0.193	0.436	0	0.525
CDM80800.1	SPT18460.1	4565.Traes_3B_B991D1B1A.1	4565.Traes_2BL_78B69AD87.2	0	0	0	0.565	0.054	0.076	0.42	0	0.448
CDM80800.1	SPT16541.1	4565.Traes_3B_B991D1B1A.1	4565.Traes_2BS_0A777D375.1	0	0	0	0	0.047	0.065	0.426	0	0.443
CDM80800.1	SPT17345.1	4565.Traes_3B_B991D1B1A.1	4565.Traes_2DS_18DAEBA49.1	0	0	0	0	0	0.076	0.391	0	0.413
CDM80800.1	CDM82689.1	4565.Traes_3B_B991D1B1A.1	4565.Traes_3B_45F1B4533.1	0	0	0	0	0	0.055	0.426	0	0.434
CDM80800.1	CDM82151.1	4565.Traes_3B_B991D1B1A.1	4565.Traes_3B_74E0B009F.1	0	0	0	0	0	0.077	0.426	0	0.447
CDM80800.1	CDM84638.1	4565.Traes_3B_B991D1B1A.1	4565.Traes_3B_ACE7EBF29.2	0	0	0	0	0	0.077	0.415	0	0.436
CDM80800.1	CDM81605.1	4565.Traes_3B_B991D1B1A.1	4565.Traes_3B_CC1C6055C.1	0	0	0	0	0.042	0.076	0.384	0	0.407
CDM80800.1	CDM85718.1	4565.Traes_3B_B991D1B1A.1	4565.Traes_3B_E077414F2.1	0	0	0	0	0	0.049	0.426	0	0.43
CDM80800.1	CDM83925.1	4565.Traes_3B_B991D1B1A.1	4565.Traes_3DL_1AECDB6ED.1	0	0	0	0.582	0	0.084	0.426	0	0.451
CDM80800.1	CDM83979.1	4565.Traes_3B_B991D1B1A.1	4565.Traes_3DL_AB617A475.2	0	0	0	0.661	0.047	0.084	0.426	0	0.455
CDM80957.1	CDM85799.1	4565.Traes_3B_BEE568AA6.2	4565.Traes_3B_478FC7C87.1	0	0	0	0	0	0	0	0.586	0.586
CDM81357.1	SPT20229.1	4565.Traes_5DS_DAE813B5B1.1	4565.Traes_2AL_7725A4802.1	0	0	0	0	0	0.074	0.426	0	0.445
CDM81357.1	SPT16541.1	4565.Traes_5DS_DAE813B5B1.1	4565.Traes_2BS_0A777D375.1	0	0	0	0	0.056	0.443	0.122	0.239	0.601
CDM81357.1	SPT17991.1	4565.Traes_5DS_DAE813B5B1.1	4565.Traes_2DL_9A5596BB0.1	0	0	0	0	0	0	0.581	0.279	0.684
CDM81357.1	CDM82632.1	4565.Traes_5DS_DAE813B5B1.1	4565.Traes_3B_5AAD28F95.1	0	0	0	0	0	0.076	0.55	0.262	0.666
CDM81357.1	CDM85602.1	4565.Traes_5DS_DAE813B5B1.1	4565.Traes_3B_637E6E81C.2	0	0	0	0	0	0.059	0.554	0	0.562
CDM81357.1	CDM81595.1	4565.Traes_5DS_DAE813B5B1.1	4565.Traes_3B_BBC80EE2E.2	0	0	0	0	0	0.059	0.554	0	0.562
CDM81357.1	CDM81605.1	4565.Traes_5DS_DAE813B5B1.1	4565.Traes_3B_CC1C6055C.1	0	0	0	0	0	0.062	0.543	0	0.553
CDM81357.1	CDM85718.1	4565.Traes_5DS_DAE813B5B1.1	4565.Traes_3B_E077414F2.1	0	0	0	0	0.057	0.078	0.582	0.176	0.66
CDM81595.1	SPT20229.1	4565.Traes_3B_BBC80EE2E.2	4565.Traes_2AL_7725A4802.1	0	0	0	0	0	0.093	0.426	0	0.457
CDM81595.1	SPT18003.1	4565.Traes_3B_BBC80EE2E.2	4565.Traes_2AL_B13B82BAF.1	0.044	0	0	0	0.106	0.079	0.426	0	0.487
CDM81595.1	SPT16921.1	4565.Traes_3B_BBC80EE2E.2	4565.Traes_2AS_17AD96CEE.2	0	0	0	0	0.288	0.149	0.555	0.109	0.727
CDM81595.1	SPT15508.1	4565.Traes_3B_BBC80EE2E.2	4565.Traes_2AS_D2FB48992.2	0.182	0	0	0	0.061	0.14	0.509	0.289	0.727
CDM81595.1	sp|G5CEW6.1|IF4G_WHEAT	4565.Traes_3B_BBC80EE2E.2	4565.Traes_2BS_80474BB5B.1	0	0	0	0	0.571	0.657	0.557	0.284	0.947
CDM81595.1	SPT18759.1	4565.Traes_3B_BBC80EE2E.2	4565.Traes_2DL_3D83B32F9.1	0.044	0	0	0	0	0.079	0.426	0	0.45
CDM81595.1	SPT19277.1	4565.Traes_3B_BBC80EE2E.2	4565.Traes_2DL_7679795E3.2	0	0	0	0	0.051	0.712	0.578	0	0.874
CDM81595.1	SPT17383.1	4565.Traes_3B_BBC80EE2E.2	4565.Traes_2DS_1A728B7C8.1	0	0	0	0	0.571	0.657	0.557	0.284	0.947
CDM81595.1	SPT17225.1	4565.Traes_3B_BBC80EE2E.2	4565.Traes_2DS_3AC11B9D8.1	0	0	0	0	0.168	0.054	0.367	0	0.458
CDM81595.1	CDM82632.1	4565.Traes_3B_BBC80EE2E.2	4565.Traes_3B_5AAD28F95.1	0	0	0	0	0	0.053	0.432	0	0.439
CDM81595.1	CDM85602.1	4565.Traes_3B_BBC80EE2E.2	4565.Traes_3B_637E6E81C.2	0	0	0.479	0.942	0.049	0	0.435	0	0.454
CDM81595.1	CDM84009.1	4565.Traes_3B_BBC80EE2E.2	4565.Traes_3B_85933437D.1	0	0	0	0	0.68	0.134	0	0	0.711
CDM81595.1	CDM82093.1	4565.Traes_3B_BBC80EE2E.2	4565.Traes_3B_950BA20A7.1	0	0	0	0	0.106	0	0.562	0	0.591
CDM81595.1	CDM82971.1	4565.Traes_3B_BBC80EE2E.2	4565.Traes_3B_C9D29B5C4.1	0	0	0	0	0	0.077	0.576	0	0.591
CDM81595.1	CDM85718.1	4565.Traes_3B_BBC80EE2E.2	4565.Traes_3B_E077414F2.1	0	0	0	0	0.046	0.601	0.585	0	0.828
CDM81605.1	SPT20229.1	4565.Traes_3B_CC1C6055C.1	4565.Traes_2AL_7725A4802.1	0	0	0	0	0.049	0.252	0.428	0.048	0.56
CDM81605.1	SPT19430.1	4565.Traes_3B_CC1C6055C.1	4565.Traes_2BL_BFCED1004.2	0	0	0	0	0.042	0.076	0.384	0	0.407
CDM81605.1	SPT17466.1	4565.Traes_3B_CC1C6055C.1	4565.Traes_2BS_29FB79919.2	0	0	0	0	0.042	0.076	0.384	0	0.407
CDM81605.1	SPT15593.1	4565.Traes_3B_CC1C6055C.1	4565.Traes_2BS_9931EE821.7	0	0	0	0	0.042	0.076	0.384	0	0.407
CDM81605.1	SPT18759.1	4565.Traes_3B_CC1C6055C.1	4565.Traes_2DL_3D83B32F9.1	0	0	0	0	0	0.075	0.426	0.049	0.45
CDM81605.1	CDM82632.1	4565.Traes_3B_CC1C6055C.1	4565.Traes_3B_5AAD28F95.1	0	0	0	0	0	0.161	0.426	0.221	0.592
CDM81605.1	CDM82151.1	4565.Traes_3B_CC1C6055C.1	4565.Traes_3B_74E0B009F.1	0	0	0	0	0.043	0.152	0.435	0.064	0.513
CDM81605.1	CDM84638.1	4565.Traes_3B_CC1C6055C.1	4565.Traes_3B_ACE7EBF29.2	0	0	0	0	0	0.079	0.429	0.166	0.523
CDM81605.1	CDM83925.1	4565.Traes_3B_CC1C6055C.1	4565.Traes_3DL_1AECDB6ED.1	0	0	0	0	0.042	0.097	0.384	0	0.42
CDM81605.1	CDM83979.1	4565.Traes_3B_CC1C6055C.1	4565.Traes_3DL_AB617A475.2	0	0	0	0	0.042	0.097	0.384	0	0.42
CDM81605.1	CDM85718.1	4565.Traes_3B_CC1C6055C.1	4565.Traes_3B_E077414F2.1	0	0	0	0	0	0.699	0.58	0	0.868
CDM81756.1	SPT16915.1	4565.Traes_3B_46009F47C.1	4565.Traes_2DS_D05DC56BD.2	0	0	0	0	0	0.715	0	0.227	0.77
CDM82093.1	SPT17879.1	4565.Traes_3B_950BA20A7.1	4565.Traes_2AL_B325711E2.1	0	0	0	0	0.686	0	0	0	0.686
CDM82093.1	CDM82632.1	4565.Traes_3B_950BA20A7.1	4565.Traes_3B_5AAD28F95.1	0	0	0	0	0.083	0	0.58	0.312	0.711
CDM82093.1	CDM84309.1	4565.Traes_3B_950BA20A7.1	4565.Traes_3B_E6FADD994.1	0	0	0	0	0	0.415	0	0	0.414
CDM82093.1	CDM85718.1	4565.Traes_3B_950BA20A7.1	4565.Traes_3B_E077414F2.1	0	0	0	0	0.049	0	0.648	0	0.65
CDM82093.1	CDM85766.1	4565.Traes_3B_950BA20A7.1	4565.Traes_3B_B5966F991.1	0	0	0	0	0	0.835	0	0	0.835
CDM82151.1	SPT20229.1	4565.Traes_3B_74E0B009F.1	4565.Traes_2AL_7725A4802.1	0	0	0	0	0.298	0.075	0.582	0	0.704
CDM82151.1	SPT18003.1	4565.Traes_3B_74E0B009F.1	4565.Traes_2AL_B13B82BAF.1	0	0	0	0	0	0.148	0.426	0.158	0.552
CDM82151.1	SPT16921.1	4565.Traes_3B_74E0B009F.1	4565.Traes_2AS_17AD96CEE.2	0	0	0	0	0.057	0.057	0.584	0	0.597
CDM82151.1	SPT19768.1	4565.Traes_3B_74E0B009F.1	4565.Traes_2BL_623825FC7.1	0	0	0	0	0.071	0	0	0.599	0.611
CDM82151.1	SPT19430.1	4565.Traes_3B_74E0B009F.1	4565.Traes_2BL_BFCED1004.2	0	0	0	0	0	0.077	0.426	0.29	0.59
CDM82151.1	SPT17466.1	4565.Traes_3B_74E0B009F.1	4565.Traes_2BS_29FB79919.2	0	0	0	0	0	0.077	0.426	0.046	0.45
CDM82151.1	SPT15593.1	4565.Traes_3B_74E0B009F.1	4565.Traes_2BS_9931EE821.7	0	0	0	0	0	0.077	0.426	0.046	0.45
CDM82151.1	CDM82632.1	4565.Traes_3B_74E0B009F.1	4565.Traes_3B_5AAD28F95.1	0	0	0	0	0.053	0.162	0.289	0.124	0.439
CDM82151.1	CDM84638.1	4565.Traes_3B_74E0B009F.1	4565.Traes_3B_ACE7EBF29.2	0	0	0	0	0.052	0.074	0.339	0.2	0.473
CDM82151.1	CDM83979.1	4565.Traes_3B_74E0B009F.1	4565.Traes_3DL_AB617A475.2	0	0	0	0	0	0.079	0.426	0.213	0.547
CDM82151.1	CDM83925.1	4565.Traes_3B_74E0B009F.1	4565.Traes_3DL_1AECDB6ED.1	0	0	0	0	0	0.079	0.426	0.213	0.547
CDM82632.1	SPT20229.1	4565.Traes_3B_5AAD28F95.1	4565.Traes_2AL_7725A4802.1	0	0	0	0	0.078	0.054	0.425	0.382	0.648
CDM82632.1	SPT18003.1	4565.Traes_3B_5AAD28F95.1	4565.Traes_2AL_B13B82BAF.1	0	0	0	0	0	0.057	0.425	0.236	0.549
CDM82632.1	sp|B1B5D5.1|NNJA3_WHEAT	4565.Traes_3B_5AAD28F95.1	4565.Traes_2AS_1F9C19808.1	0	0	0	0	0	0.186	0	0.324	0.426
CDM82632.1	CDM85602.1	4565.Traes_3B_5AAD28F95.1	4565.Traes_3B_637E6E81C.2	0	0	0	0	0.064	0.053	0.432	0	0.452
CDM82632.1	CDM85718.1	4565.Traes_3B_5AAD28F95.1	4565.Traes_3B_E077414F2.1	0	0	0	0	0	0.691	0.583	0.184	0.885
CDM82689.1	SPT19430.1	4565.Traes_3B_45F1B4533.1	4565.Traes_2BL_BFCED1004.2	0	0	0	0	0	0.055	0.426	0	0.434
CDM82689.1	SPT17466.1	4565.Traes_3B_45F1B4533.1	4565.Traes_2BS_29FB79919.2	0	0	0	0	0	0.055	0.426	0	0.434
CDM82689.1	SPT15593.1	4565.Traes_3B_45F1B4533.1	4565.Traes_2BS_9931EE821.7	0	0	0	0	0	0.055	0.426	0	0.434
CDM82689.1	CDM83925.1	4565.Traes_3B_45F1B4533.1	4565.Traes_3DL_1AECDB6ED.1	0	0	0	0	0.043	0.055	0.426	0	0.435
CDM82689.1	CDM83979.1	4565.Traes_3B_45F1B4533.1	4565.Traes_3DL_AB617A475.2	0	0	0	0	0.043	0.055	0.426	0	0.435
CDM82971.1	sp|G5CEW6.1|IF4G_WHEAT	4565.Traes_3B_C9D29B5C4.1	4565.Traes_2BS_80474BB5B.1	0	0	0	0	0.057	0.201	0.374	0.058	0.496
CDM82971.1	SPT17383.1	4565.Traes_3B_C9D29B5C4.1	4565.Traes_2DS_1A728B7C8.1	0	0	0	0	0.057	0.201	0.374	0.058	0.496
CDM82971.1	CDM85602.1	4565.Traes_3B_C9D29B5C4.1	4565.Traes_3B_637E6E81C.2	0	0	0	0	0	0.077	0.576	0	0.591
CDM82971.1	CDM85013.1	4565.Traes_3B_C9D29B5C4.1	4565.Traes_3B_C4683D0FA.2	0	0	0	0	0	0.508	0	0	0.508
CDM82971.1	CDM85718.1	4565.Traes_3B_C9D29B5C4.1	4565.Traes_3B_E077414F2.1	0	0	0	0	0.049	0.735	0.586	0.464	0.936
CDM83018.1	SPT20281.1	4565.Traes_3B_E1172F889.2	4565.Traes_2BL_2825A3D0F.1	0.218	0	0	0	0.742	0.705	0	0.538	0.968
CDM83021.1	SPT18962.1	4565.Traes_3B_FA483CD24.1	4565.Traes_2DL_CA10E09CD.1	0	0	0	0	0	0	0	0.463	0.463
CDM83069.1	SPT16697.1	4565.Traes_3B_2FC80349F.1	4565.Traes_2AS_BD2ACFBAC.1	0	0	0	0	0.579	0	0	0	0.579
CDM83069.1	SPT16541.1	4565.Traes_3B_2FC80349F.1	4565.Traes_2BS_0A777D375.1	0	0	0	0	0.3	0.714	0	0.051	0.793
CDM83069.1	SPT18962.1	4565.Traes_3B_2FC80349F.1	4565.Traes_2DL_CA10E09CD.1	0	0	0	0	0.056	0	0	0.694	0.698
CDM83069.1	CDM85799.1	4565.Traes_3B_2FC80349F.1	4565.Traes_3B_478FC7C87.1	0	0	0	0	0	0.527	0	0	0.527
CDM83389.1	SPT19768.1	4565.Traes_3B_C307C1503.2	4565.Traes_2BL_623825FC7.1	0	0	0	0	0	0.628	0.642	0	0.861
CDM83389.1	CDM83615.1	4565.Traes_3B_C307C1503.2	4565.Traes_3B_7575EF313.1	0	0	0	0	0	0.074	0.582	0	0.596
CDM83539.1	SPT18759.1	4565.Traes_3B_6D66B909C.5	4565.Traes_2DL_3D83B32F9.1	0	0	0	0	0	0	0	0.622	0.622
CDM83539.1	QBG67113.1	4565.Traes_3B_6D66B909C.5	4565.Traes_4BS_A53FF3236.2	0	0	0	0	0.09	0	0	0.588	0.609
CDM83539.1	CDM83611.1	4565.Traes_3B_6D66B909C.5	4565.Traes_3B_B5E1FEE43.2	0	0	0	0	0	0	0	0.678	0.678
CDM83615.1	SPT19768.1	4565.Traes_3B_7575EF313.1	4565.Traes_2BL_623825FC7.1	0	0	0	0	0.049	0.069	0.573	0.223	0.666
CDM83615.1	SPT17629.1	4565.Traes_3B_7575EF313.1	4565.Traes_2BS_68CA27524.2	0	0	0	0	0.049	0.079	0.436	0.044	0.464
CDM83615.1	SPT17345.1	4565.Traes_3B_7575EF313.1	4565.Traes_2DS_18DAEBA49.1	0	0	0	0	0	0.454	0.425	0.193	0.724
CDM83615.1	CDM85013.1	4565.Traes_3B_7575EF313.1	4565.Traes_3B_C4683D0FA.2	0	0	0	0	0	0	0	0.449	0.449
CDM83783.1	SPT18078.1	4565.Traes_3B_1E49D8C82.1	4565.Traes_2BL_A687959FB.2	0	0	0	0	0	0	0	0.46	0.459
CDM83925.1	SPT20229.1	4565.Traes_3DL_1AECDB6ED.1	4565.Traes_2AL_7725A4802.1	0	0	0	0	0.053	0.193	0.436	0	0.531
CDM83925.1	SPT18460.1	4565.Traes_3DL_1AECDB6ED.1	4565.Traes_2BL_78B69AD87.2	0	0	0	0.577	0.054	0.077	0.42	0.334	0.52
CDM83925.1	SPT19430.1	4565.Traes_3DL_1AECDB6ED.1	4565.Traes_2BL_BFCED1004.2	0	0	0	0.635	0	0.084	0.426	0	0.451
CDM83925.1	SPT16541.1	4565.Traes_3DL_1AECDB6ED.1	4565.Traes_2BS_0A777D375.1	0	0	0	0	0.047	0.076	0.562	0	0.58
CDM83925.1	SPT17345.1	4565.Traes_3DL_1AECDB6ED.1	4565.Traes_2DS_18DAEBA49.1	0	0	0	0	0.049	0.076	0.391	0	0.418
CDM83925.1	CDM84638.1	4565.Traes_3DL_1AECDB6ED.1	4565.Traes_3B_ACE7EBF29.2	0	0	0	0	0	0.077	0.426	0	0.447
CDM83925.1	CDM85718.1	4565.Traes_3DL_1AECDB6ED.1	4565.Traes_3B_E077414F2.1	0	0	0	0	0	0.051	0.426	0	0.431
CDM83925.1	CDM84309.1	4565.Traes_3DL_1AECDB6ED.1	4565.Traes_3B_E6FADD994.1	0.047	0	0	0	0	0.048	0	0.593	0.598
CDM83979.1	SPT20229.1	4565.Traes_3DL_AB617A475.2	4565.Traes_2AL_7725A4802.1	0	0	0	0	0.053	0.193	0.436	0	0.531
CDM83979.1	SPT18460.1	4565.Traes_3DL_AB617A475.2	4565.Traes_2BL_78B69AD87.2	0	0	0	0.654	0.054	0.077	0.42	0.467	0.533
CDM83979.1	SPT19430.1	4565.Traes_3DL_AB617A475.2	4565.Traes_2BL_BFCED1004.2	0	0	0.468	0.683	0.049	0.084	0.426	0	0.533
CDM83979.1	SPT16541.1	4565.Traes_3DL_AB617A475.2	4565.Traes_2BS_0A777D375.1	0	0	0	0	0.047	0.076	0.562	0	0.58
CDM83979.1	SPT17345.1	4565.Traes_3DL_AB617A475.2	4565.Traes_2DS_18DAEBA49.1	0	0	0	0	0.049	0.076	0.391	0	0.418
CDM83979.1	CDM84638.1	4565.Traes_3DL_AB617A475.2	4565.Traes_3B_ACE7EBF29.2	0	0	0	0	0	0.077	0.426	0	0.447
CDM83979.1	CDM85718.1	4565.Traes_3DL_AB617A475.2	4565.Traes_3B_E077414F2.1	0	0	0	0	0	0.051	0.426	0	0.431
CDM84009.1	sp|G5CEW6.1|IF4G_WHEAT	4565.Traes_3B_85933437D.1	4565.Traes_2BS_80474BB5B.1	0	0	0	0	0.581	0	0	0	0.581
CDM84009.1	SPT17383.1	4565.Traes_3B_85933437D.1	4565.Traes_2DS_1A728B7C8.1	0	0	0	0	0.581	0	0	0	0.581
CDM84009.1	CDM85602.1	4565.Traes_3B_85933437D.1	4565.Traes_3B_637E6E81C.2	0	0	0	0	0.68	0.134	0	0	0.711
CDM84009.1	QBG67113.1	4565.Traes_3B_85933437D.1	4565.Traes_4BS_A53FF3236.2	0	0	0	0	0.049	0	0	0.539	0.542
CDM84009.1	SPT19402.1	4565.Traes_3B_85933437D.1	4565.Traes_6AL_C2DD751E4.1	0	0	0	0	0	0	0	0.605	0.605
CDM84183.1	SPT19691.1	4565.Traes_3DL_B2FD2FBFA.1	4565.Traes_2DL_489652871.1	0	0	0	0	0.685	0	0	0	0.685
CDM84277.1	sp|G5CEW6.1|IF4G_WHEAT	4565.Traes_3AL_78D302B33.1	4565.Traes_2BS_80474BB5B.1	0	0	0	0	0.437	0	0	0	0.437
CDM84277.1	SPT17991.1	4565.Traes_3AL_78D302B33.1	4565.Traes_2DL_9A5596BB0.1	0	0	0	0	0	0.533	0	0	0.533
CDM84277.1	SPT17383.1	4565.Traes_3AL_78D302B33.1	4565.Traes_2DS_1A728B7C8.1	0	0	0	0	0.437	0	0	0	0.437
CDM84277.1	CDM84977.1	4565.Traes_3AL_78D302B33.1	4565.Traes_3DL_11FA9C395.1	0	0	0	0	0	0.652	0	0.069	0.662
CDM84309.1	CDM85013.1	4565.Traes_3B_E6FADD994.1	4565.Traes_3B_C4683D0FA.2	0.176	0	0	0	0	0.056	0	0.513	0.588
CDM84638.1	SPT20229.1	4565.Traes_3B_ACE7EBF29.2	4565.Traes_2AL_7725A4802.1	0	0	0	0	0	0.735	0.577	0.559	0.946
CDM84638.1	SPT17147.1	4565.Traes_3B_ACE7EBF29.2	4565.Traes_2AS_505DF386F.1	0	0	0	0	0	0.1	0.408	0.202	0.537
CDM84638.1	SPT18460.1	4565.Traes_3B_ACE7EBF29.2	4565.Traes_2BL_78B69AD87.2	0	0	0	0	0	0.062	0	0.693	0.699
CDM84638.1	SPT19010.1	4565.Traes_3B_ACE7EBF29.2	4565.Traes_2BL_8F3F35C0D.2	0	0	0	0	0	0.06	0.425	0	0.436
CDM84638.1	SPT19430.1	4565.Traes_3B_ACE7EBF29.2	4565.Traes_2BL_BFCED1004.2	0	0	0	0	0	0.077	0.415	0	0.436
CDM84638.1	SPT17466.1	4565.Traes_3B_ACE7EBF29.2	4565.Traes_2BS_29FB79919.2	0	0	0	0	0	0.077	0.415	0	0.436
CDM84638.1	SPT17629.1	4565.Traes_3B_ACE7EBF29.2	4565.Traes_2BS_68CA27524.2	0	0	0	0	0	0.075	0	0.666	0.677
CDM84638.1	SPT15593.1	4565.Traes_3B_ACE7EBF29.2	4565.Traes_2BS_9931EE821.7	0	0	0	0	0	0.077	0.415	0	0.436
CDM84638.1	SPT19277.1	4565.Traes_3B_ACE7EBF29.2	4565.Traes_2DL_7679795E3.2	0	0	0	0	0	0.493	0	0	0.493
CDM84638.1	SPT16915.1	4565.Traes_3B_ACE7EBF29.2	4565.Traes_2DS_D05DC56BD.2	0	0	0	0	0	0.061	0	0.524	0.533
CDM84638.1	SPT19402.1	4565.Traes_3B_ACE7EBF29.2	4565.Traes_6AL_C2DD751E4.1	0	0	0	0	0	0.055	0.426	0	0.434
CDM84638.1	CDM85013.1	4565.Traes_3B_ACE7EBF29.2	4565.Traes_3B_C4683D0FA.2	0	0	0	0	0	0	0.368	0.263	0.514
CDM84638.1	CDM85718.1	4565.Traes_3B_ACE7EBF29.2	4565.Traes_3B_E077414F2.1	0	0	0	0	0.055	0.057	0.565	0.18	0.639
CDM84896.1	SPT20033.1	4565.Traes_3B_FC51F6386.2	4565.Traes_2DL_28DFAC79D.2	0	0	0	0	0	0	0	0.462	0.461
CDM84977.1	SPT20281.1	4565.Traes_3DL_11FA9C395.1	4565.Traes_2BL_2825A3D0F.1	0	0	0	0	0.05	0.641	0	0	0.644
CDM84977.1	SPT16541.1	4565.Traes_3DL_11FA9C395.1	4565.Traes_2BS_0A777D375.1	0	0	0	0	0.591	0.688	0	0	0.866
CDM84977.1	sp|G5CEW6.1|IF4G_WHEAT	4565.Traes_3DL_11FA9C395.1	4565.Traes_2BS_80474BB5B.1	0	0	0	0	0.283	0.412	0	0.347	0.7
CDM84977.1	SPT17383.1	4565.Traes_3DL_11FA9C395.1	4565.Traes_2DS_1A728B7C8.1	0	0	0	0	0.283	0.412	0	0.347	0.7
CDM85013.1	sp|P83970.1|PMA1_WHEAT	4565.Traes_3B_C4683D0FA.2	4565.Traes_2AL_2C50DEE4C.1	0.19	0	0	0	0	0	0	0.333	0.436
CDM85013.1	SPT20281.1	4565.Traes_3B_C4683D0FA.2	4565.Traes_2BL_2825A3D0F.1	0.188	0	0	0	0.048	0	0	0.515	0.592
CDM85013.1	SPT18278.1	4565.Traes_3B_C4683D0FA.2	4565.Traes_2BL_58357578A.2	0.223	0	0	0	0	0.225	0	0.278	0.527
CDM85013.1	SPT17225.1	4565.Traes_3B_C4683D0FA.2	4565.Traes_2DS_3AC11B9D8.1	0.222	0	0	0	0	0	0	0.313	0.442
CDM85013.1	CDM85718.1	4565.Traes_3B_C4683D0FA.2	4565.Traes_3B_E077414F2.1	0	0	0	0	0.046	0.713	0	0.047	0.716
CDM85602.1	SPT20229.1	4565.Traes_3B_637E6E81C.2	4565.Traes_2AL_7725A4802.1	0	0	0	0	0	0.093	0.426	0	0.457
CDM85602.1	SPT18003.1	4565.Traes_3B_637E6E81C.2	4565.Traes_2AL_B13B82BAF.1	0.044	0	0	0	0.106	0.079	0.426	0	0.487
CDM85602.1	SPT16921.1	4565.Traes_3B_637E6E81C.2	4565.Traes_2AS_17AD96CEE.2	0	0	0	0	0.288	0.149	0.555	0.109	0.727
CDM85602.1	SPT15508.1	4565.Traes_3B_637E6E81C.2	4565.Traes_2AS_D2FB48992.2	0.182	0	0	0	0.061	0.14	0.509	0.289	0.727
CDM85602.1	sp|G5CEW6.1|IF4G_WHEAT	4565.Traes_3B_637E6E81C.2	4565.Traes_2BS_80474BB5B.1	0	0	0	0	0.571	0.657	0.557	0.284	0.947
CDM85602.1	SPT18759.1	4565.Traes_3B_637E6E81C.2	4565.Traes_2DL_3D83B32F9.1	0.044	0	0	0	0	0.079	0.426	0	0.45
CDM85602.1	SPT19277.1	4565.Traes_3B_637E6E81C.2	4565.Traes_2DL_7679795E3.2	0	0	0	0	0.059	0.712	0.578	0	0.875
CDM85602.1	SPT17383.1	4565.Traes_3B_637E6E81C.2	4565.Traes_2DS_1A728B7C8.1	0	0	0	0	0.571	0.657	0.557	0.284	0.947
CDM85602.1	SPT17225.1	4565.Traes_3B_637E6E81C.2	4565.Traes_2DS_3AC11B9D8.1	0	0	0	0	0.168	0.054	0.367	0	0.458
CDM85602.1	CDM85718.1	4565.Traes_3B_637E6E81C.2	4565.Traes_3B_E077414F2.1	0	0	0	0	0.046	0.601	0.585	0	0.828
CDM85718.1	SPT20229.1	4565.Traes_3B_E077414F2.1	4565.Traes_2AL_7725A4802.1	0	0	0	0	0.051	0.489	0	0.06	0.504
CDM85718.1	SPT20281.1	4565.Traes_3B_E077414F2.1	4565.Traes_2BL_2825A3D0F.1	0	0	0	0	0.433	0.059	0	0	0.443
CDM85718.1	SPT19430.1	4565.Traes_3B_E077414F2.1	4565.Traes_2BL_BFCED1004.2	0	0	0	0	0	0.049	0.426	0	0.43
CDM85718.1	SPT16541.1	4565.Traes_3B_E077414F2.1	4565.Traes_2BS_0A777D375.1	0	0	0	0	0.048	0.054	0	0.595	0.603
CDM85718.1	SPT17466.1	4565.Traes_3B_E077414F2.1	4565.Traes_2BS_29FB79919.2	0	0	0	0	0	0.049	0.426	0	0.43
CDM85718.1	SPT17277.1	4565.Traes_3B_E077414F2.1	4565.Traes_2BS_5497C0A63.2	0	0	0	0	0	0.518	0	0	0.518
CDM85718.1	sp|G5CEW6.1|IF4G_WHEAT	4565.Traes_3B_E077414F2.1	4565.Traes_2BS_80474BB5B.1	0	0	0	0	0.05	0.734	0	0	0.736
CDM85718.1	SPT15593.1	4565.Traes_3B_E077414F2.1	4565.Traes_2BS_9931EE821.7	0	0	0	0	0	0.049	0.426	0	0.43
CDM85718.1	SPT17383.1	4565.Traes_3B_E077414F2.1	4565.Traes_2DS_1A728B7C8.1	0	0	0	0	0.05	0.734	0	0	0.736
CDM85718.1	SPT19402.1	4565.Traes_3B_E077414F2.1	4565.Traes_6AL_C2DD751E4.1	0	0	0	0	0	0.077	0.575	0.307	0.704
CDM85799.1	sp|P83970.1|PMA1_WHEAT	4565.Traes_3B_478FC7C87.1	4565.Traes_2AL_2C50DEE4C.1	0.159	0	0	0	0	0.047	0.366	0	0.447
CDM85799.1	SPT20281.1	4565.Traes_3B_478FC7C87.1	4565.Traes_2BL_2825A3D0F.1	0.047	0	0	0	0	0	0.631	0	0.633
CDM85799.1	SPT18278.1	4565.Traes_3B_478FC7C87.1	4565.Traes_2BL_58357578A.2	0.047	0	0	0	0.093	0	0.434	0	0.468
CDM85799.1	SPT17225.1	4565.Traes_3B_478FC7C87.1	4565.Traes_2DS_3AC11B9D8.1	0.181	0	0	0	0.042	0.061	0.632	0.297	0.774
QBC16609.1	SPT15508.1	4565.Traes_7BS_55CB27B54.1	4565.Traes_2AS_D2FB48992.2	0	0	0	0	0	0	0	0.532	0.532
QBG67113.1	SPT15508.1	4565.Traes_4BS_A53FF3236.2	4565.Traes_2AS_D2FB48992.2	0	0	0	0	0	0	0	0.459	0.459
QBG67113.1	SPT18759.1	4565.Traes_4BS_A53FF3236.2	4565.Traes_2DL_3D83B32F9.1	0	0	0	0	0	0	0	0.694	0.694
QBQ83005.1	SPT17277.1	4565.Traes_1BL_F0A02AA02.1	4565.Traes_2BS_5497C0A63.2	0	0	0	0	0	0.175	0	0.406	0.488
SPT15508.1	SPT16921.1	4565.Traes_2AS_D2FB48992.2	4565.Traes_2AS_17AD96CEE.2	0	0	0	0	0.43	0.047	0.426	0.235	0.729
SPT15508.1	SPT19768.1	4565.Traes_2AS_D2FB48992.2	4565.Traes_2BL_623825FC7.1	0	0	0	0	0.046	0.074	0.397	0	0.42
SPT15508.1	SPT17991.1	4565.Traes_2AS_D2FB48992.2	4565.Traes_2DL_9A5596BB0.1	0	0	0	0	0	0.603	0	0.046	0.605
SPT15508.1	SPT19277.1	4565.Traes_2AS_D2FB48992.2	4565.Traes_2DL_7679795E3.2	0	0	0	0	0.068	0.151	0.575	0.311	0.737
SPT15508.1	SPT17383.1	4565.Traes_2AS_D2FB48992.2	4565.Traes_2DS_1A728B7C8.1	0	0	0	0	0.062	0.705	0	0.521	0.855
SPT15508.1	sp|G5CEW6.1|IF4G_WHEAT	4565.Traes_2AS_D2FB48992.2	4565.Traes_2BS_80474BB5B.1	0	0	0	0	0.062	0.705	0	0.521	0.855
SPT15593.1	SPT20229.1	4565.Traes_2BS_9931EE821.7	4565.Traes_2AL_7725A4802.1	0	0	0	0	0	0.193	0.436	0	0.525
SPT15593.1	SPT18460.1	4565.Traes_2BS_9931EE821.7	4565.Traes_2BL_78B69AD87.2	0	0	0	0.55	0.054	0.076	0.42	0.204	0.49
SPT15593.1	SPT16541.1	4565.Traes_2BS_9931EE821.7	4565.Traes_2BS_0A777D375.1	0	0	0	0	0.047	0.065	0.426	0	0.443
SPT15593.1	SPT17345.1	4565.Traes_2BS_9931EE821.7	4565.Traes_2DS_18DAEBA49.1	0	0	0	0	0	0.076	0.391	0	0.413
SPT16541.1	SPT17907.1	4565.Traes_2BS_0A777D375.1	4565.Traes_2AL_5D3FC9DDB.2	0	0	0	0	0.67	0	0	0	0.67
SPT16541.1	SPT19889.1	4565.Traes_2BS_0A777D375.1	4565.Traes_2AL_9C8ACA6B9.1	0	0	0	0	0	0.56	0.548	0	0.792
SPT16541.1	SPT16697.1	4565.Traes_2BS_0A777D375.1	4565.Traes_2AS_BD2ACFBAC.1	0	0	0	0	0.638	0	0	0	0.638
SPT16541.1	SPT18278.1	4565.Traes_2BS_0A777D375.1	4565.Traes_2BL_58357578A.2	0	0	0	0	0.052	0.048	0.433	0	0.443
SPT16541.1	SPT19430.1	4565.Traes_2BS_0A777D375.1	4565.Traes_2BL_BFCED1004.2	0	0	0	0	0.047	0.065	0.426	0	0.443
SPT16541.1	SPT17466.1	4565.Traes_2BS_0A777D375.1	4565.Traes_2BS_29FB79919.2	0	0	0	0	0.047	0.065	0.426	0	0.443
SPT16541.1	SPT17383.1	4565.Traes_2BS_0A777D375.1	4565.Traes_2DS_1A728B7C8.1	0	0	0	0	0.592	0.715	0	0.28	0.908
SPT16541.1	sp|G5CEW6.1|IF4G_WHEAT	4565.Traes_2BS_0A777D375.1	4565.Traes_2BS_80474BB5B.1	0	0	0	0	0.592	0.715	0	0.28	0.908
SPT16697.1	SPT18003.1	4565.Traes_2AS_BD2ACFBAC.1	4565.Traes_2AL_B13B82BAF.1	0	0	0	0	0	0.523	0	0.064	0.534
SPT16697.1	SPT18759.1	4565.Traes_2AS_BD2ACFBAC.1	4565.Traes_2DL_3D83B32F9.1	0	0	0	0	0	0.523	0	0.064	0.534
SPT16921.1	SPT17383.1	4565.Traes_2AS_17AD96CEE.2	4565.Traes_2DS_1A728B7C8.1	0	0	0	0	0.119	0.705	0.582	0.525	0.941
SPT16921.1	sp|G5CEW6.1|IF4G_WHEAT	4565.Traes_2AS_17AD96CEE.2	4565.Traes_2BS_80474BB5B.1	0	0	0	0	0.119	0.705	0.582	0.525	0.941
SPT17147.1	SPT20229.1	4565.Traes_2AS_505DF386F.1	4565.Traes_2AL_7725A4802.1	0	0	0	0	0.135	0.712	0.428	0.278	0.883
SPT17225.1	SPT20281.1	4565.Traes_2DS_3AC11B9D8.1	4565.Traes_2BL_2825A3D0F.1	0.14	0	0	0	0.695	0	0	0.462	0.846
SPT17277.1	SPT18078.1	4565.Traes_2BS_5497C0A63.2	4565.Traes_2BL_A687959FB.2	0	0	0	0	0	0	0	0.415	0.414
SPT17345.1	SPT20229.1	4565.Traes_2DS_18DAEBA49.1	4565.Traes_2AL_7725A4802.1	0	0	0	0	0.097	0.437	0.104	0	0.504
SPT17345.1	SPT19768.1	4565.Traes_2DS_18DAEBA49.1	4565.Traes_2BL_623825FC7.1	0	0	0	0	0.054	0.058	0.499	0.282	0.636
SPT17345.1	SPT19430.1	4565.Traes_2DS_18DAEBA49.1	4565.Traes_2BL_BFCED1004.2	0	0	0	0	0	0.076	0.391	0	0.413
SPT17345.1	SPT17466.1	4565.Traes_2DS_18DAEBA49.1	4565.Traes_2BS_29FB79919.2	0	0	0	0	0	0.076	0.391	0	0.413
SPT17383.1	SPT17907.1	4565.Traes_2DS_1A728B7C8.1	4565.Traes_2AL_5D3FC9DDB.2	0	0	0	0	0.687	0	0	0.586	0.864
SPT17466.1	SPT20229.1	4565.Traes_2BS_29FB79919.2	4565.Traes_2AL_7725A4802.1	0	0	0	0	0	0.193	0.436	0	0.525
SPT17466.1	SPT18460.1	4565.Traes_2BS_29FB79919.2	4565.Traes_2BL_78B69AD87.2	0	0	0	0.556	0.054	0.076	0.42	0.204	0.49
SPT17512.1	SPT19010.1	4565.Traes_2BS_A90182710.2	4565.Traes_2BL_8F3F35C0D.2	0	0	0	0	0	0	0	0.612	0.612
SPT17629.1	SPT20229.1	4565.Traes_2BS_68CA27524.2	4565.Traes_2AL_7725A4802.1	0	0	0	0	0.052	0	0.425	0	0.431
SPT17907.1	sp|G5CEW6.1|IF4G_WHEAT	4565.Traes_2AL_5D3FC9DDB.2	4565.Traes_2BS_80474BB5B.1	0	0	0	0	0.687	0	0	0.586	0.864
SPT18003.1	SPT20229.1	4565.Traes_2AL_B13B82BAF.1	4565.Traes_2AL_7725A4802.1	0	0	0	0	0.049	0.663	0.428	0.462	0.888
SPT18003.1	SPT20281.1	4565.Traes_2AL_B13B82BAF.1	4565.Traes_2BL_2825A3D0F.1	0	0	0	0	0	0.047	0.392	0.065	0.41
SPT18003.1	SPT18460.1	4565.Traes_2AL_B13B82BAF.1	4565.Traes_2BL_78B69AD87.2	0	0	0	0	0.052	0.698	0.4	0.234	0.85
SPT18078.1	SPT20229.1	4565.Traes_2BL_A687959FB.2	4565.Traes_2AL_7725A4802.1	0	0	0	0	0	0.551	0	0.296	0.67
SPT18278.1	SPT19768.1	4565.Traes_2BL_58357578A.2	4565.Traes_2BL_623825FC7.1	0	0	0	0	0.417	0	0	0	0.416
SPT18278.1	SPT18460.1	4565.Traes_2BL_58357578A.2	4565.Traes_2BL_78B69AD87.2	0	0	0	0	0.261	0.08	0.304	0	0.485
SPT18460.1	SPT20229.1	4565.Traes_2BL_78B69AD87.2	4565.Traes_2AL_7725A4802.1	0	0	0	0	0.042	0.51	0	0.233	0.608
SPT18460.1	SPT20033.1	4565.Traes_2BL_78B69AD87.2	4565.Traes_2DL_28DFAC79D.2	0	0	0	0	0.049	0	0	0.45	0.454
SPT18460.1	SPT19430.1	4565.Traes_2BL_78B69AD87.2	4565.Traes_2BL_BFCED1004.2	0	0	0	0.607	0.054	0.076	0.42	0.341	0.516
SPT18759.1	SPT20229.1	4565.Traes_2DL_3D83B32F9.1	4565.Traes_2AL_7725A4802.1	0	0	0	0	0	0.323	0.428	0	0.596
SPT18884.1	SPT19889.1	4565.Traes_2BL_175C78599.1	4565.Traes_2AL_9C8ACA6B9.1	0	0	0	0	0	0.054	0.433	0	0.44
SPT18962.1	SPT20229.1	4565.Traes_2DL_CA10E09CD.1	4565.Traes_2AL_7725A4802.1	0	0	0	0	0.434	0.049	0	0.065	0.452
SPT19010.1	SPT20229.1	4565.Traes_2BL_8F3F35C0D.2	4565.Traes_2AL_7725A4802.1	0	0	0	0	0.061	0.101	0.573	0.491	0.791
SPT19430.1	SPT20229.1	4565.Traes_2BL_BFCED1004.2	4565.Traes_2AL_7725A4802.1	0	0	0	0	0	0.193	0.436	0	0.525

## Sheet: Node table
Table S6 Analyses of protein-protein interaction network
Regulated Type	Expression	Name	p-Value	Type
up	7.85381	SPT15593.1	0.013067	1
up	1.52676	CDM82151.1	0.0406957	1
up	6.16349	CDM80800.1	0.000969637	1
up	2.23616	CDM83925.1	0.0246196	1
up	2.81958	CDM83979.1	0.00940668	1
up	2.57065	AAO16559.1	0.0442202	1
up	2.20651	AOO86837.1	0.0342865	2
up	2.30944	CDM82689.1	0.0486312	2
down	-7.33816	CDM81605.1	0.00722619	2
up	2.35582	CBC54416.1	0.0393173	2
up	2.11837	SPT16915.1	0.0318749	2
up	1.63396	AAC28850.1	0.00865927	3
down	-5.88718	ABC70158.1	0.00564763	3
up	2.14309	SPT18366.1	0.0391493	3
down	-1.37627	ALY06376.1	0.0229557	3
up	1.0784	CDM80751.1	0.0124958	3
up	2.1241	CDM84638.1	0.0388411	3
up	1.37449	ALI88575.1	0.00335446	3
up	1.48732	AFR54115.1	0.0453854	3
down	-1.90587	QBQ83005.1	0.00781747	4
up	7.20047	SPT17147.1	1.5559e-06	4
up	9.05761	SPT18278.1	0.000268988	4
up	1.39616	SPT18460.1	0.0454484	4
up	2.827	SPT19430.1	0.00946815	4
up	7.38453	SPT17466.1	0.0446314	4
up	7.86034	SPT18759.1	0.0118476	4
down	-1.13179	CBD32908.1	0.011229	4
down	-8.44646	CDM84183.1	0.00554847	4
up	2.00921	CDM80448.1	0.000665377	4
up	5.67668	CDM84309.1	8.45579e-05	4
down	-7.27761	SPT17225.1	0.00475535	4
up	8.95782	AYN44142.1	0.00591973	4
down	-3.3561	QBC16609.1	0.00593929	4
down	-1.20348	SPT16697.1	0.0380889	4
down	-1.63965	SPT16921.1	0.0492661	4
up	1.08651	AGW81803.1	0.0412226	4
up	3.70592	SPT17383.1	0.0115109	4
down	-2.41697	CDM83539.1	0.0283502	4
up	2.12846	AKR53707.1	0.0272608	4
down	-1.79834	CDM83018.1	0.0192952	4
up	1.46791	SPT17629.1	0.00129364	4
up	7.05177	SPT19010.1	0.042107	4
down	-1.90195	SPT18078.1	0.020219	4
up	1.04121	CAL26914.1	0.00178597	4
up	2.0001	SPT17277.1	0.0467451	4
down	-2.29171	AHC04641.1	0.00637278	4
down	-1.66634	ASD46070.1	0.030529	4
up	2.01727	ALS03823.1	0.01147	4
down	-7.48165	ARQ82872.1	0.017986	4
down	-1.81087	CDM83021.1	0.0351332	4
up	5.34732	CBD24095.1	0.00753384	4
up	1.15752	CBC56521.1	0.0418997	4
down	-1.57762	CBD32297.1	0.0214009	4
down	-7.00866	CBH32667.1	0.00187723	4
up	1.87012	SPT18962.1	0.0273112	4
up	8.81662	CDJ26323.1	0.00116038	4
up	2.80913	QBG67113.1	0.0251189	4
up	9.18089	CDM83783.1	0.0103278	4
up	7.9513	CDM84896.1	1.46449e-06	4
up	1.28785	SPT17907.1	0.0274293	4
up	9.43533	SPT18884.1	0.0214285	4
up	9.61233	AAS17949.1	0.00264788	5
up	3.90722	ABB18390.1	0.00389265	5
up	1.37408	AGA84103.1	0.0345204	5
up	2.6333	AVK60242.2	0.0412182	5
down	-7.02693	AAM77679.2	0.000238996	5
down	-2.40971	BAD06322.1	0.00278761	5
up	1.11931	SPT20281.1	0.0073453	5
up	9.63839	CAV23144.1	0.00267259	5
up	1.68739	CAY37266.1	0.042328	5
up	2.19786	CBV23310.1	0.0353313	5
up	2.65388	ABO15892.1	0.0133124	5
up	1.67487	AAQ14552.1	0.0438639	5
up	2.75123	CAA03935.1	0.0282582	5
up	1.4082	AAR27052.1	0.00909069	5
up	8.24755	SPT18485.1	0.00102701	5
up	2.45391	AAY84882.1	0.0399512	5
up	1.29161	SPT20033.1	0.0103923	5
up	7.73132	AWO67474.1	0.000110155	5
down	-2.05337	AGI04359.1	0.0422443	5
up	8.76053	ACO71288.1	0.00415736	5
down	-10.31	AIG56841.1	3.68614e-05	5
up	1.0967	SPT15508.1	0.0106988	5
up	2.46129	CAV24951.1	0.0345584	5
down	-3.12974	SPT20229.1	0.00521344	5
down	-6.27345	SPT19768.1	6.63064e-05	5
up	1.08377	SPT16541.1	0.0171453	5
up	1.3994	SPT15423.1	0.00649878	5
up	2.74861	AIT97055.1	0.0214649	5
up	2.74871	AIZ95473.1	0.0375248	5
down	-7.60066	SPT17345.1	0.00307356	5
down	-2.5212	ALX19812.1	0.0353141	5
up	2.2091	AFK26594.1	0.0220859	5
up	1.37251	ABO69708.1	0.0392374	5
up	2.70963	AMD40026.1	0.0315767	5
down	-6.65235	AIG90994.1	0.000406539	5
down	-6.71446	SPT19277.1	8.16297e-05	5
up	2.16715	ADK98522.1	0.0258668	5
up	2.69708	AGB34310.1	0.0150207	5
up	1.73355	SPT19889.1	0.00118562	5
up	1.71423	SPT18003.1	0.0260113	5
up	2.95105	AIG90435.1	0.0307678	5
up	8.15511	AIG90982.1	0.00120363	5
up	2.20407	AIG91010.1	0.0409268	5
up	1.04227	SPT17991.1	0.0419917	5
up	2.99523	ALJ79592.1	0.00454385	5
down	-4.01537	SPT19691.1	0.000580512	5
down	-1.5832	SPT21085.1	0.0412301	5
up	7.3927	CBC69040.1	1.87492e-05	5
up	3.533	SPT17214.1	0.0300743	5
up	2.81352	SPT19402.1	0.00702598	5
up	2.34577	SPT17879.1	0.0326588	5
