# Supplementary material for: Large-scale phosphoproteome analysis in wheat seedling leaves provides evidence for extensive phosphorylation of regulatory proteins during CWMV infection
Source: BMC Plant Biol. 2023 Nov 2;23:532. doi: 10.1186/s12870-023-04559-3 (PMC10621099; doi:10.1186/s12870-023-04559-3)
Supplement: Supplementary file 9 — Additional file 9. [file 12870_2023_4559_MOESM9_ESM.xlsx]

## Sheet: Sheet1
Table S7 Gene-specific primers
Gene name	Primers (5'-3')
TaChi-F	ATCACACAAGCGTCCTGCAA
TaChi-R	GCTAGCGAAGTTCCTCTGGGT
TaP5CS-F	ATGGCCGGCGCCGACCCCAA
TaP5CS-R	TCATTGCAAAGGAAGACTCT
pCambia1305-TaP5CS-F	AAGTCCGGAGCTAGCTCTAGAATGGCCGGCGCCGACCTC
pCambia1305-TaP5CS-R	GCCCTTGCTCACCATGGATCCTTGCAAAGGAAGACTCTT
pCambia1305-TaChi-F	AAGTCCGGAGCTAGCTCTAGAATGGCGAGGTTTGCTGCC
pCambia1305-TaChi-R	GCCCTTGCTCACCATGGATCCGCTAGCGAAGTTCCTCTGG
BMSV-VIGS-TaChi-F	CCTTAATTAAAGGGACGAGAGGCGCTGC
BMSV-VIGS-TaChi-R	TTTTCCTTTTGCGGCCGCGCGGTGTCGGCGGCCGTC
BMSV-VIGS-TaP5CS-F	CCTTAATTAATGACAGTTTGGCAGGTCT
BMSV-VIGS-TaP5CS-R	TTTTCCTTTTGCGGCCGCATTTTTTCCCCACGGAGA
qPCR-TaChi-F	CACCGCACAGGAGTGCATTA
qPCR-TaChi-R	CGTACGTGTAGAACCCTCTGG
qPCR-TaP5CS-F	CTCGAGCGACCTACCAAACC
qPCR-TaP5CS-R	ATCTTTCACCTGCTCGCACA
W-CDC-F	CAAATACGCCATCAGGGAGAACATC
W-CDC-R	CGCTGCCGAAACCACGAGAC
qPCRCWMVCP-F	TGCAGATTCGCGGTCTGAAT
qPCRCWMVCP-R	TCCACACGAGTCTTCTTCGG
